# Supplementary material for: A protein network-guided screen for cell cycle regulators in Drosophila
Source: BMC Syst Biol. 2011 May 6;5:65. doi: 10.1186/1752-0509-5-65 (PMC3113730; doi:10.1186/1752-0509-5-65)
Supplement: Additional file 1 — Baits and their interaction partners from DroID. This file contains information for the genes that were used as baits in our virtual protein interaction screen as well as a list of the interactions that were discovered by querying DroID. Both the unfiltered and filtered sets of interactions are shown. [file 1752-0509-5-65-S1.XLS]

## Sheet: Baits
FBgn	CG	Symbol	Genome study hit	Kinome study hit	GO "Cell Cycle"
FBgn0000017	CG4032	Abl	no	no	yes
FBgn0000022	CG3796	ac	no	no	yes
FBgn0000063	CG7643	ald	no	yes	yes
FBgn0000140	CG6875	asp	no	no	yes
FBgn0261823	CG8787	Asx	no	no	yes
FBgn0000404	CG5940	CycA	yes	no	yes
FBgn0000405	CG3510	CycB	no	no	yes
FBgn0000472	CG10798	dm	no	no	yes
FBgn0000629	CG6502	E(z)	no	no	yes
FBgn0000826	CG11420	png	no	no	yes
FBgn0001086	CG4274	fzy	yes	no	yes
FBgn0001120	CG5272	gnu	no	no	yes
FBgn0001143	-	gs(1)N26	no	no	yes
FBgn0001144	-	gs(1)N41	no	no	yes
FBgn0001612	CG10988	l(1)dd4	no	no	yes
FBgn0001624	CG1725	dlg1	no	no	yes
FBgn0001961	CG8978	Sop2	no	no	yes
FBgn0261268	CG42616	Cul-3	no	no	yes
FBgn0002031	CG10691	l(2)37Cc	no	no	yes
FBgn0002044	CG10084	swm	no	no	yes
FBgn0002121	CG2671	l(2)gl	no	no	yes
FBgn0002441	CG5954	l(3)mbt	no	no	yes
FBgn0002673	CG4965	twe	yes	no	yes
FBgn0002787	CG3416	Mov34	no	no	yes
FBgn0002791	CG3060	mr	no	no	yes
FBgn0002901	CG7347	mus304	no	no	yes
FBgn0002914	CG9045	Myb	yes	no	yes
FBgn0003035	-	par	no	no	yes
FBgn0003042	CG32443	Pc	no	no	yes
FBgn0003091	CG6622	Pkc53E	no	no	yes
FBgn0003093	CG1954	Pkc98E	no	no	yes
FBgn0003114	CG9183	plu	no	no	yes
FBgn0003124	CG12306	polo	no	yes	yes
FBgn0003139	CG12217	PpV	no	no	yes
FBgn0003165	CG9755	pum	no	no	yes
FBgn0003205	CG9375	Ras85D	no	no	yes
FBgn0003302	CG4336	rux	yes	no	yes
FBgn0003444	CG11561	smo	no	no	yes
FBgn0003447	CG32858	sn	no	no	yes
FBgn0003479	CG7948	spn-A	no	no	yes
FBgn0003525	CG1395	stg	yes	no	yes
FBgn0003545	CG12298	sub	no	no	yes
FBgn0003731	CG10079	Egfr	no	no	yes
FBgn0003744	CG8637	trc	no	no	yes
FBgn0003892	CG2411	ptc	no	no	yes
FBgn0003975	CG3830	vg	no	no	yes
FBgn0004009	CG4889	wg	no	no	yes
FBgn0004106	CG5363	cdc2	yes	yes	yes
FBgn0004107	CG10498	cdc2c	yes	yes	yes
FBgn0004170	CG3827	sc	no	no	yes
FBgn0004198	CG11387	ct	no	no	yes
FBgn0004367	CG4252	mei-41	no	no	yes
FBgn0004374	CG10718	neb	no	no	yes
FBgn0004378	CG9191	Klp61F	no	no	yes
FBgn0004391	CG9198	shtd	no	no	yes
FBgn0004406	CG8987	tam	no	no	yes
FBgn0004436	CG2013	UbcD6	no	no	yes
FBgn0260399	CG7719	gwl	no	yes	yes
FBgn0004462	CG7001	Pk17E	no	no	yes
FBgn0004597	CG7281	CycC	no	no	yes
FBgn0004603	CG7873	Src42A	no	no	yes
FBgn0004643	CG9900	mit(1)15	no	no	yes
FBgn0004644	CG4637	hh	no	no	yes
FBgn0004647	CG3936	N	no	no	yes
FBgn0260798	CG40129	Gprk1	no	no	yes
FBgn0004859	CG2125	ci	yes	no	yes
FBgn0004860	CG3895	ph-d	no	no	yes
FBgn0004861	CG18412	ph-p	no	no	yes
FBgn0004907	CG17870	14-3-3zeta	yes	no	yes
FBgn0005198	CG6975	gig	no	no	yes
FBgn0005624	CG3886	Psc	no	no	yes
FBgn0005640	CG10579	Eip63E	no	yes	yes
FBgn0005672	CG10334	spi	no	no	yes
FBgn0010300	CG10719	brat	no	no	yes
FBgn0010314	CG3738	Cks30A	no	no	yes
FBgn0010315	CG9096	CycD	no	no	yes
FBgn0010316	CG1772	dap	no	no	yes
FBgn0010317	CG10308	CycJ	no	no	yes
FBgn0010355	CG17603	Taf1	no	yes	yes
FBgn0010382	CG3938	CycE	yes	no	yes
FBgn0010431	CG18543	mtrm	no	no	yes
FBgn0010551	CG15081	l(2)03709	no	no	yes
FBgn0011202	CG1768	dia	no	no	yes
FBgn0011285	CG17596	S6kII	no	yes	yes
FBgn0259676	CG5553	DNApol-alpha60	no	no	yes
FBgn0011573	CG12019	Cdc37	no	no	yes
FBgn0011577	CG4974	dally	no	no	yes
FBgn0261278	CG17161	grp	no	yes	yes
FBgn0011682	-	P13	no	no	yes
FBgn0011737	CG4488	wee	yes	yes	yes
FBgn0011739	CG12072	wts	no	yes	yes
FBgn0011744	CG7558	Arp66B	no	no	yes
FBgn0011760	CG6998	ctp	no	no	yes
FBgn0011763	CG4654	Dp	yes	no	yes
FBgn0011766	CG6376	E2f	yes	no	yes
FBgn0012058	CG8610	Cdc27	no	no	yes
FBgn0013263	CG33261	Trl	no	no	yes
FBgn0013435	CG1362	cdc2rk	no	no	yes
FBgn0013732	CG3273	sced	no	no	yes
FBgn0013733	CG18076	shot	no	no	yes
FBgn0013746	CG9556	alien	yes	no	yes
FBgn0013762	CG8203	Cdk5	no	no	yes
FBgn0013799	CG8567	Deaf1	no	no	yes
FBgn0014362	CG7437	mub	no	no	yes
FBgn0015231	-	God	no	no	yes
FBgn0015296	CG3715	Shc	no	no	yes
FBgn0015396	CG4029	jumu	no	no	yes
FBgn0015509	CG1877	lin19	yes	no	yes
FBgn0015589	CG1451	Apc	no	no	yes
FBgn0015600	CG9660	toc	no	no	yes
FBgn0015618	CG10572	Cdk8	no	yes	yes
FBgn0015625	CG5814	CycB3	no	no	yes
FBgn0015664	CG5838	Dref	no	no	yes
FBgn0015799	CG7413	Rbf	no	no	yes
FBgn0015805	CG7471	Rpd3	no	no	yes
FBgn0015806	CG10539	S6k	no	yes	yes
FBgn0015930	-	dpld	no	no	yes
FBgn0016131	CG5072	Cdk4	yes	yes	yes
FBgn0016696	CG4268	Pitslre	no	no	yes
FBgn0017551	CG10800	Rca1	no	no	yes
FBgn0019686	CG10895	lok	no	no	yes
FBgn0019949	CG5179	Cdk9	no	yes	yes
FBgn0020255	CG1404	ran	no	no	yes
FBgn0020510	CG9749	Abi	no	no	yes
FBgn0020621	CG2049	Pkn	no	no	yes
FBgn0022772	CG10667	Orc1	no	no	yes
FBgn0022786	CG12153	Hira	no	no	yes
FBgn0022936	CG7405	CycH	no	no	yes
FBgn0023172	CG9635	RhoGEF2	no	no	yes
FBgn0023177	CG32505	Pp4-19C	yes	no	yes
FBgn0023444	CG4063	ebi	no	no	yes
FBgn0024371	CG1071	E2f2	no	no	yes
FBgn0024432	CG12363	Dlc90F	no	no	yes
FBgn0024510	CG32315	dlt	no	no	yes
FBgn0024956	CG7614	Mat1	no	no	yes
FBgn0025455	CG6292	CycT	no	no	yes
FBgn0025458	CG7838	BubR1	no	yes	yes
FBgn0261914	CG1086	Glut1	no	no	yes
FBgn0025637	CG16983	skpA	yes	no	yes
FBgn0025674	CG15218	CycK	no	no	yes
FBgn0025781	CG6759	cdc16	no	no	yes
FBgn0025807	CG3945	Rad9	no	no	yes
FBgn0025808	CG7825	Rad17	no	no	yes
FBgn0025825	CG2128	Hdac3	no	no	yes
FBgn0026141	CG5450	Cdlc2	no	no	yes
FBgn0026143	CG3658	CDC45L	yes	no	yes
FBgn0026174	CG12700	skpD	no	no	yes
FBgn0026175	CG11941	skpC	no	no	yes
FBgn0026176	CG8881	skpB	no	no	yes
FBgn0261263	CG42614	scrib	no	no	yes
FBgn0026181	CG9774	rok	no	yes	yes
FBgn0026317	CG6147	Tsc1	yes	no	yes
FBgn0026379	CG5671	Pten	yes	no	yes
FBgn0026417	CG2525	Hus1-like	no	no	yes
FBgn0026427	CG12864	Su(var)2-HP2	no	no	yes
FBgn0026428	CG6170	HDAC6	no	no	yes
FBgn0026431	CG6176	Grip75	no	no	yes
FBgn0026598	CG6193	Apc2	no	no	yes
FBgn0026778	CG3240	Rad1	no	no	yes
FBgn0027066	CG3265	Eb1	no	no	yes
FBgn0027491	CG5387	Cdk5alpha	no	no	yes
FBgn0027509	CG7261	CG7261	no	no	yes
FBgn0027936	CG10682	vih	no	no	yes
FBgn0028397	CG9214	Tob	no	no	yes
FBgn0028577	CG12085	pUf68	no	no	yes
FBgn0028692	CG11888	Rpn2	no	no	yes
FBgn0028695	CG7762	Rpn1	no	no	yes
FBgn0028734	CG6203	Fmr1	no	no	yes
FBgn0028837	CG6932	CSN6	yes	no	yes
FBgn0028897	CG4935	CG4935	no	no	yes
FBgn0028913	CG3473	CG3473	no	no	yes
FBgn0028978	CG5408	trbl	no	yes	yes
FBgn0028992	CG5851	sds22	no	no	yes
FBgn0029094	CG9383	asf1	no	no	yes
FBgn0029504	CG12690	CHES-1-like	no	no	yes
FBgn0029833	CG5941	CG5941	no	no	yes
FBgn0029879	CG14444	Apc7	no	no	yes
FBgn0029970	CG17256	Nek2	no	no	yes
FBgn0030067	CG10648	Rbm13	no	no	yes
FBgn0030191	CG15306	CG15306	no	no	yes
FBgn0030242	CG1655	sofe	no	no	yes
FBgn0030276	CG1938	Dlic	no	no	yes
FBgn0030299	CG11727	CG11727	no	no	yes
FBgn0030376	CG2750	CG2750	no	no	yes
FBgn0259680	CG42349	Pkcdelta	no	no	yes
FBgn0030412	CG17762	tomosyn	no	no	yes
FBgn0030613	CG5627	rab3-GEF	no	no	yes
FBgn0030752	CG9947	CG9947	no	no	yes
FBgn0030945	CG6632	Ing3	no	no	yes
FBgn0031599			no	no	yes
FBgn0031696	CG14030	Bub1	no	yes	yes
FBgn0031730	CG7236	CG7236	no	yes	yes
FBgn0031952	CG7134	cdc14	no	no	yes
FBgn0032105	CG4454	borr	no	no	yes
FBgn0259482	CG4946	Mob3	no	no	yes
FBgn0032516	CG9293	CG9293	no	no	yes
FBgn0032863	CG2508	cdc23	no	no	yes
FBgn0032929	CG9241	Mcm10	no	no	yes
FBgn0032956	CG1512	Cul-2	no	no	yes
FBgn0033081	CG3183	geminin	yes	no	yes
FBgn0033260	CG8711	Cul-4	yes	no	yes
FBgn0033447	CG1625	CG1625	no	no	yes
FBgn0033557	CG12325	CG12325	no	no	yes
FBgn0033661	CG13185	CG13185	no	no	yes
FBgn0033889	CG6701	CG6701	no	no	yes
FBgn0034231	CG11419	Apc10	no	no	yes
FBgn0034403	CG18190	CG18190	no	no	yes
FBgn0034606	CG18375	ASPP	no	no	yes
FBgn0034646	CG9862	Rae1	no	no	yes
FBgn0034863	CG12227	skpF	no	no	yes
FBgn0034897	CG11299	CG11299	no	no	yes
FBgn0034937	CG16783	fzr2	no	no	yes
FBgn0035101	CG1212	p130CAS	no	no	yes
FBgn0035136	CG6905	CG6905	no	no	yes
FBgn0035194	CG9187	Psf1	no	no	yes
FBgn0035533	CG15015	Cip4	no	no	yes
FBgn0035601	CG10640	Uev1A	no	no	yes
FBgn0035640	CG17498	mad2	no	no	yes
FBgn0035918	CG5971	Cdc6	no	no	yes
FBgn0036195	CG6053	CG6053	no	no	yes
FBgn0036206	CG5964	CG5964	no	no	yes
FBgn0036332	CG11261	CG11261	no	no	yes
FBgn0036405	CG6833	CG6833	no	no	yes
FBgn0036451	CG9425	CG9425	no	no	yes
FBgn0036480	CG17081	Cep135	no	no	yes
FBgn0036497	CG7815	ran-like	no	no	yes
FBgn0036558	CG5841	mib1	no	no	yes
FBgn0037074	CG7324	CG7324	no	no	yes
FBgn0037093	CG7597	CG7597	yes	yes	yes
FBgn0037117	CG11248	CG11248	no	no	yes
FBgn0037613	CG9790	Cks85A	no	no	yes
FBgn0261928	CG42795	CG42795	no	no	yes
FBgn0037930	CG14715	CG14715	yes	no	yes
FBgn0037979	CG3532	CG3532	no	no	yes
FBgn0037994	CG4810	CG4810	no	no	yes
FBgn0038106	CG7488	CG7488	no	no	yes
FBgn0038183	CG9286	CG9286	no	no	yes
FBgn0038197	CG3143	foxo	no	no	yes
FBgn0038304	CG12241	CG12241	no	no	yes
FBgn0038390	CG5083	Rbf2	no	no	yes
FBgn0038546	CG7379	CG7379	no	no	yes
FBgn0038902	CG6800	CG6800	no	no	yes
FBgn0038965	CG13852	mats	no	no	yes
FBgn0039016	CG4792	Dcr-1	no	no	yes
FBgn0039165	CG6204	CG6204	no	no	yes
FBgn0039403	CG14549	Sld5	no	no	yes
FBgn0039490	CG5882	CG5882	no	no	yes
FBgn0260487	CG42534	CG42534	no	no	yes
FBgn0039632	CG1401	Cul-5	no	no	yes
FBgn0039858	CG11525	CycG	no	no	yes
FBgn0040232	CG6392	cmet	no	no	yes
FBgn0040298	CG32417	Myt1	no	yes	yes
FBgn0040394	CG16903	CG16903	no	no	yes
FBgn0041147	CG10850	ida	no	no	yes
FBgn0041186	CG11886	Slbp	no	no	yes
FBgn0041191	CG1081	Rheb	no	no	yes
FBgn0041210	CG1770	HDAC4	no	no	yes
FBgn0041781	CG4636	SCAR	no	no	yes
FBgn0043046	-	cfo	no	no	yes
FBgn0043866	-	palido	no	no	yes
FBgn0045035	CG6535	tefu	no	no	yes
FBgn0045980	CG10951	niki	no	no	yes
FBgn0050069	CG30069	CG30069	no	no	yes
FBgn0051232	CG31232	koko	no	no	yes
FBgn0051251	CG31251	CG31251	no	no	yes
FBgn0051368	CG31368	CG31368	no	no	yes
FBgn0051687	CG31687	CG31687	no	no	yes
FBgn0259712	CG42366	CG42366	no	no	yes
FBgn0052137	CG32137	CG32137	no	no	yes
FBgn0052371	CG32371	CG32371	no	no	yes
FBgn0261788	CG42734	Ank2	no	no	yes
FBgn0052707	CG32707	APC4	no	no	yes
FBgn0052823	CG32823	Sdic3	no	no	yes
FBgn0052845	CG32845	CG32845	no	no	yes
FBgn0053193	CG33193	sav	no	no	yes
FBgn0053554	CG33554	Nipped-A	no	no	yes
FBgn0261836	CG42768	Msp-300	no	no	yes
FBgn0058354	CR40354	CR40354	no	no	yes
FBgn0064155	-	oosy	no	no	yes
FBgn0259785	CG7752	pzg	no	no	yes
FBgn0086899	CG34412	tlk	no	yes	yes
FBgn0085446	CG34417	CG34417	no	no	yes
FBgn0085450	CG34421	Snoo	no	no	yes
FBgn0085451	CG34422	CG34422	yes	no	yes
FBgn0259246	CG42344	brp	no	no	yes
FBgn0086695	CG2669	hd	no	no	yes
FBgn0003209	CG12437	raw	yes	no	no
FBgn0003943	CG11624	Ubi-p63E	yes	no	no
FBgn0052000	CG32000	CG32000	yes	no	no
FBgn0003941	CG2960	RpL40	yes	no	no
FBgn0052676	CG32676	CG32676	yes	no	no
FBgn0034570	CG10543	CG10543	yes	no	no
FBgn0087035	CG7439	AGO2	yes	no	no
FBgn0036518	CG32149	RhoGAP71E	yes	no	no
FBgn0028685	CG3455	Rpt4	yes	no	no
FBgn0035294	CG1017	Mfap1	yes	no	no
FBgn0250746	CG12000	Prosbeta7	yes	no	no
FBgn0261014	CG2331	TER94	yes	no	no
FBgn0000499	CG18361	dsh	yes	no	no
FBgn0036811	CG6884	MED11	yes	no	no
FBgn0261437	CG42522	CSN8	yes	no	no
FBgn0250843	CG4904	Pros35	yes	no	no
FBgn0013325	CG7726	RpL11	yes	no	no
FBgn0025725	CG7961	alphaCop	yes	no	no
FBgn0050025	CG30025	CG30025	yes	no	no
FBgn0023169	CG3051	SNF1A	yes	yes	no
FBgn0005648	CG2163	Pabp2	yes	no	no
FBgn0037236	CG9772	CG9772	yes	no	no
FBgn0033542	CG12309	CG12309	yes	no	no
FBgn0086708	CG32130	stv	yes	no	no
FBgn0261283	CG8522	HLH106	yes	no	no
FBgn0032030	CG17293	CG17293	yes	no	no
FBgn0026262	CG2009	bip2	yes	no	no
FBgn0051908	CG31908	CG31908	yes	no	no
FBgn0261859	CG42788	CG42788	yes	no	no
FBgn0261396	CG42641	Rpn3	yes	no	no
FBgn0037098	CG7177	Wnk	yes	no	no
FBgn0015818	CG3780	Spx	yes	no	no
FBgn0000171	CG9748	bel	yes	no	no
FBgn0261822	CG31605	Bsg	yes	no	no
FBgn0031229	CG3436	CG3436	yes	no	no
FBgn0028990	CG11331	Spn27A	yes	no	no
FBgn0022213	CG13281	Cas	yes	no	no
FBgn0051856	-	CG31856	yes	no	no
FBgn0000289	CG8367	cg	yes	no	no
FBgn0051782	CG31782	CG31782	yes	no	no
FBgn0002284	CG4097	Pros26	yes	no	no
FBgn0003969	CG9209	vap	yes	no	no
FBgn0001218	CG4147	Hsc70-3	yes	no	no
FBgn0034350	CG5189	CG5189	yes	no	no
FBgn0033160	CG11107	CG11107	yes	no	no
FBgn0024555	CG9351	flfl	yes	no	no
FBgn0030241	CG11207	feo	yes	no	no
FBgn0032915	CG12050	CG12050	yes	no	no
FBgn0000662	CG6315	fl(2)d	yes	no	no
FBgn0019890	CG8954	Smg5	yes	no	no
FBgn0037937	CG6913	Fer3	yes	no	no
FBgn0045842	CG31732	yuri	yes	no	no
FBgn0035469	CG14977	CG14977	yes	no	no
FBgn0016697	CG10938	Prosalpha5	yes	no	no
FBgn0035143	CG12169	Ppm1	yes	no	no
FBgn0001225	CG4183	Hsp26	yes	no	no
FBgn0039136	CG5902	CG5902	yes	no	no
FBgn0010660	CG3820	Nup214	yes	no	no
FBgn0259220	CG42320	Doa	yes	yes	no
FBgn0037442	CG10277	CG10277	yes	no	no
FBgn0037550	CG9667	CG9667	yes	no	no
FBgn0040066	CG17437	wds	yes	no	no
FBgn0035233	CG7864	pex10	yes	no	no
FBgn0026713	CG32604	l(1)G0007	yes	no	no
FBgn0026380	CG11981	Prosbeta3	yes	no	no
FBgn0010173	CG9633	RpA-70	yes	no	no
FBgn0025803	CG17299	SNF4Agamma	yes	no	no
FBgn0024841	CG1963	Pcd	yes	no	no
FBgn0035424	CG11505	CG11505	yes	no	no
FBgn0015949	CG9854	hrg	yes	no	no
FBgn0002930	CG1857	nec	yes	no	no
FBgn0010356	CG7704	Taf5	yes	no	no
FBgn0029738	CG4068	CG4068	yes	no	no
FBgn0039065	CG4449	CG4449	yes	no	no
FBgn0020497	CG13387	emb	yes	no	no
FBgn0260987	CG17436	vtd	yes	no	no
FBgn0035753	CG8615	RpL18	yes	no	no
FBgn0028968	CG1528	gammaCop	yes	no	no
FBgn0028684	CG10370	Tbp-1	yes	no	no
FBgn0031897	CG13784	CG13784	yes	no	no
FBgn0033055	CG7861	tbce	yes	no	no
FBgn0030551	CG11674	CG11674	yes	no	no
FBgn0052803	CG32803	CG32803	yes	no	no
FBgn0041184	CG15154	Socs36E	yes	no	no
FBgn0015282	CG5289	Pros26.4	yes	no	no
FBgn0000411	CG5893	D	yes	no	no
FBgn0039741	CG7943	CG7943	yes	no	no
FBgn0022986	CG3613	qkr58E-1	yes	no	no
FBgn0028704	CG18660	Nckx30C	yes	no	no
FBgn0027534	CG11006	Sap130	yes	no	no
FBgn0005666	CG32019	bt	yes	no	no
FBgn0010113	CG15532	hdc	yes	no	no
FBgn0032518	CG9282	RpL24	yes	no	no
FBgn0038947	CG7073	sar1	yes	no	no
FBgn0052280	CG32280	CG32280	yes	no	no
FBgn0033872	CG6329	CG6329	yes	no	no
FBgn0038760	CG12254	MED25	yes	no	no
FBgn0025724	CG6699	beta'Cop	yes	no	no
FBgn0010622	CG9893	l(2)06496	yes	no	no
FBgn0030834	CG8675	CG8675	yes	no	no
FBgn0259221	CG42321	CG42321	yes	no	no
FBgn0028537	CG31775	CG31775	yes	no	no
FBgn0037255	CG1078	Fip1	yes	no	no
FBgn0032514	CG9302	CG9302	yes	no	no
FBgn0037515	CG3066	Sp7	yes	no	no
FBgn0029785	CG4111	RpL35	yes	no	no
FBgn0035192	CG9194	CG9194	yes	no	no
FBgn0086687	CG5887	desat1	yes	no	no
FBgn0038279	CG3837	CG3837	yes	no	no
FBgn0029861	CG3815	CG3815	yes	no	no
FBgn0025140	CG6375	pit	yes	no	no
FBgn0030581	CG14408	CG14408	yes	no	no
FBgn0000568	CG8127	Eip75B	yes	no	no
FBgn0261610	CG42699	CG42699	yes	no	no
FBgn0015283	CG7619	Pros54	yes	no	no
FBgn0032587	CG5953	CG5953	yes	no	no
FBgn0034598	CG4266	CG4266	yes	no	no
FBgn0003870	CG1856	ttk	yes	no	no
FBgn0015756	CG6141	RpL9	yes	no	no
FBgn0025639	CG13363	Suv4-20	yes	no	no
FBgn0034537	CG11132	DMAP1	yes	no	no
FBgn0014184	CG16747	Oda	yes	no	no
FBgn0037270	CG9769	CG9769	yes	no	no
FBgn0019936	CG15693	RpS20	yes	no	no
FBgn0052423	CG32423	shep	yes	no	no
FBgn0036213	CG7283	RpL10Ab	yes	no	no
FBgn0031951	CG7138	r2d2	yes	no	no
FBgn0016978	CG8749	snRNP-U1-70K	yes	no	no
FBgn0000044	CG10067	Act57B	yes	no	no
FBgn0022238	CG5738	lolal	yes	no	no
FBgn0016917	CG4257	Stat92E	yes	no	no
FBgn0020496	CG7583	CtBP	yes	no	no
FBgn0037328	CG2099	RpL35A	yes	no	no
FBgn0000100	CG7490	RpLP0	yes	no	no
FBgn0040227	CG10161	eIF-3p66	yes	no	no
FBgn0050342	CG30342	Prp38	yes	no	no
FBgn0261551	CG42669	CG42669	yes	no	no
FBgn0028691	CG10230	Rpn9	yes	no	no
FBgn0086697	CG31258	Cenp-C	yes	no	no
FBgn0030098	CG12057	CG12057	yes	no	no
FBgn0038290	CG6912	CG6912	yes	no	no
FBgn0027548	CG2910	nito	yes	no	no
FBgn0036534	CG6169	Dcp2	yes	no	no
FBgn0052057	CG32057	dpr10	yes	no	no
FBgn0027055	CG18332	CSN3	yes	no	no
FBgn0038320	CG4931	Sra-1	yes	no	no
FBgn0036856	CG9666	CG9666	yes	no	no
FBgn0025638	CG16982	Roc1a	yes	no	no
FBgn0041164	CG11513	armi	yes	no	no
FBgn0011272	CG4651	RpL13	yes	no	no
FBgn0028982	CG12225	Spt6	yes	no	no
FBgn0000711	CG2096	flw	yes	no	no
FBgn0036825	CG6846	RpL26	yes	no	no
FBgn0053002	CG33002	mRpL27	yes	no	no
FBgn0037686	CG9354	RpL34b	yes	no	no
FBgn0085402	CG34373	Ect4	yes	no	no
FBgn0010408	CG3395	RpS9	yes	no	no
FBgn0025286	CG1821	RpL31	yes	no	no
FBgn0002579	CG7622	RpL36	yes	no	no
FBgn0040078	CG4003	pont	yes	no	no
FBgn0039674	CG1907	CG1907	yes	no	no
FBgn0261602	CG1263	RpL8	yes	no	no
FBgn0030086	CG7033	CG7033	yes	no	no
FBgn0023170	CG3997	RpL39	yes	no	no
FBgn0034430	CG15119	mip40	yes	no	no
FBgn0034963	CG13567	CG13567	yes	no	no
FBgn0005278	CG2674	Sam-S	yes	no	no
FBgn0038552	CG18012	CG18012	yes	no	no
FBgn0000565	CG7266	Eip71CD	yes	no	no
FBgn0040075	CG9750	rept	yes	no	no
FBgn0010265	CG13389	RpS13	yes	no	no
FBgn0003517	CG14792	sta	yes	no	no
FBgn0005593	CG4897	RpL7	yes	no	no
FBgn0001297	CG33956	kay	yes	no	no
FBgn0031776	CG13993	CG13993	yes	no	no
FBgn0261599	CG8495	RpS29	yes	no	no
FBgn0046214	CG11844	vig2	yes	no	no
FBgn0010198	CG2033	RpS15Aa	yes	no	no
FBgn0000559	CG2238	Ef2b	yes	no	no
FBgn0004103	CG5650	Pp1-87B	yes	no	no
FBgn0035422	CG12740	RpL28	yes	no	no
FBgn0011236	CG5575	ken	yes	no	no
FBgn0086710	CG10652	RpL30	yes	no	no
FBgn0026372	CG7977	RpL23A	yes	no	no
FBgn0015024	CG2028	CkIalpha	yes	yes	no
FBgn0030674	CG8184	CG8184	yes	no	no
FBgn0086706	CG5651	pix	yes	no	no
FBgn0052638	CG32638	CG32638	yes	no	no
FBgn0024329	CG7717	Mekk1	yes	no	no
FBgn0041775	CG10686	tral	yes	no	no
FBgn0029840	CG4320	raptor	yes	no	no
FBgn0000206	CG8285	boss	yes	no	no
FBgn0261608	CG5827	RpL37A	yes	no	no
FBgn0002626	CG7939	RpL32	yes	no	no
FBgn0030716	CG9170	CG9170	yes	no	no
FBgn0034138	CG8332	RpS15	yes	no	no
FBgn0000556	CG8280	Ef1alpha48D	yes	no	no
FBgn0039713	CG7808	RpS8	yes	no	no
FBgn0034743	CG4046	RpS16	yes	no	no
FBgn0086675	CG4396	fne	yes	no	no
FBgn0032987	CG12775	RpL21	yes	no	no
FBgn0038055	CG5333	trus	yes	no	no
FBgn0051992	CG31992	gw	yes	no	no
FBgn0004403	CG1524	RpS14a	yes	no	no
FBgn0261573	CG42687	CoRest	yes	no	no
FBgn0027053	CG14884	CSN5	yes	no	no
FBgn0023213	CG10811	eIF4G	yes	no	no
FBgn0034961	CG3163	CG3163	yes	no	no
FBgn0010411	CG8900	RpS18	yes	no	no
FBgn0085432	CG34403	pan	yes	no	no
FBgn0038834	CG15697	RpS30	yes	no	no
FBgn0037249	CG9805	eIF3-S10	yes	no	no
FBgn0034237	CG4878	eIF3-S9	yes	no	no
FBgn0027054	CG8725	CSN4	yes	no	no
FBgn0030746	CG9981	CG9981	yes	no	no
FBgn0002607	CG2746	RpL19	yes	no	no
FBgn0020238	CG31196	14-3-3epsilon	yes	no	no
FBgn0003279	CG5502	RpL4	yes	no	no
FBgn0004867	CG5920	sop	yes	no	no
FBgn0029897	CG3203	RpL17	yes	no	no
FBgn0001942	CG9075	eIF-4a	yes	no	no
FBgn0027057	CG3889	CSN1b	yes	no	no
FBgn0051642	CG31642	CG31642	yes	no	no
FBgn0033555	CG12324	RpS15Ab	yes	no	no
FBgn0261592	CG10944	RpS6	yes	no	no
FBgn0014020	CG8416	Rho1	yes	no	no
FBgn0027505	CG7061	rab3-GAP	yes	no	no
FBgn0260635	CG12284	th	yes	no	no
FBgn0261593	CG14206	RpS10b	yes	no	no
FBgn0260990	CG1973	yata	yes	no	no
FBgn0030600	CG32592	hiw	yes	no	no
FBgn0029969	CG10932	CG10932	yes	no	no
FBgn0003889	CG9359	betaTub85D	yes	no	no
FBgn0261445	CG10072	sgl	yes	no	no
FBgn0037573	CG7483	eIF4AIII	yes	no	no
FBgn0040321	CG5008	GNBP3	yes	no	no
FBgn0003087	CG5052	pim	yes	no	no
FBgn0038966	CG13848	pinta	yes	no	no
FBgn0026565	CG1315	CG1315	yes	no	no
FBgn0011740	CG18802	alpha-Man-II	yes	no	no
FBgn0003965	CG2155	v	yes	no	no
FBgn0040475	CG6757	SH3PX1	yes	no	no
FBgn0023212	CG4204	Elongin-B	yes	no	no
FBgn0022085	CG33130	ssp4	yes	no	no
FBgn0034734	CG4554	CG4554	yes	no	no
FBgn0260964	CG33528	Vmat	yes	no	no
FBgn0261791	CG9742	SmG	yes	no	no
FBgn0017545	CG2168	RpS3A	yes	no	no
FBgn0003257	CG3593	r-l	yes	no	no
FBgn0034988	CG3362	CG3362	yes	no	no
FBgn0033005	CG3107	CG3107	yes	no	no
FBgn0040282	CG11956	SP1029	yes	no	no
FBgn0033072	CG17994	CG17994	yes	no	no
FBgn0020278	CG5248	loco	yes	no	no
FBgn0003423	CG1417	slgA	yes	no	no
FBgn0036018	CG3335	CG3335	yes	no	no
FBgn0020618	CG7111	Rack1	yes	no	no
FBgn0034420	CG10737	CG10737	yes	no	no
FBgn0022343	CG3760	CG3760	yes	no	no
FBgn0033631	CG9027	CG9027	yes	no	no
FBgn0052663	CG32663	CG32663	yes	no	no
FBgn0261564	CG42678	CG42678	yes	no	no
FBgn0030963	CG7101	CG7101	yes	no	no
FBgn0033186	CG1602	CG1602	yes	no	no
FBgn0029676	CG2947	HIP-R	yes	no	no
FBgn0030101	CG12118	CG12118	yes	no	no
FBgn0037301	CG12005	Mms19	yes	no	no
FBgn0261041	CG12295	stj	yes	no	no
FBgn0086785	CG10711	Vps36	yes	no	no
FBgn0086450	CG2194	su(r)	yes	no	no
FBgn0083077	CG34100	mld	yes	no	no
FBgn0003862	CG8651	trx	yes	no	no
FBgn0031061	CG14232	CG14232	yes	no	no
FBgn0050011	CG30011	gem	yes	no	no
FBgn0035793	CG7546	CG7546	yes	no	no
FBgn0259212	CG42312	cno	yes	no	no
FBgn0032940	CG18362	Mio	yes	no	no
FBgn0027791	CG14789	O-fut2	yes	no	no
FBgn0031893	CG4495	CG4495	yes	no	no
FBgn0038538			yes	no	no
FBgn0039685	CG7592	Obp99b	yes	no	no
FBgn0039804	CG15544	CG15544	yes	no	no
FBgn0032166	CG4619	CG4619	yes	no	no
FBgn0004638	CG6033	drk	yes	no	no
FBgn0035665	CG6483	Jon65Aiii	yes	no	no
FBgn0051694	CG31694	CG31694	yes	no	no
FBgn0034331	CG15067	CG15067	yes	no	no
FBgn0036522	CG7372	CG7372	yes	no	no
FBgn0035023	CG13586	itp	yes	no	no
FBgn0023510	CG17766	Rbcn-3B	yes	no	no
FBgn0011592	CG8581	fra	yes	no	no
FBgn0020386	CG1210	Pk61C	yes	yes	no
FBgn0038321	CG6218	CG6218	yes	no	no
FBgn0017578	CG9648	Max	yes	no	no
FBgn0261606	CG15442	RpL27A	yes	no	no
FBgn0000639	CG17285	Fbp1	yes	no	no
FBgn0260963	CG13913	mwh	yes	no	no
FBgn0003475	CG10076	spir	yes	no	no
FBgn0011284	CG11276	RpS4	yes	no	no
FBgn0026060	CG4317	Mipp2	yes	no	no
FBgn0002921	CG5670	Atpalpha	yes	no	no
FBgn0032086	CG17906	CG17906	yes	no	no
FBgn0003885	CG2512	alphaTub84D	yes	no	no
FBgn0002622	CG6779	RpS3	yes	no	no
FBgn0028484	CG14992	Ack	no	yes	no
FBgn0000147	CG3068	aur	no	yes	no
FBgn0024227	CG6620	ial	no	yes	no
FBgn0002466	CG10522	sti	no	yes	no
FBgn0260945	CG10967	Atg1	no	yes	no
FBgn0027507	CG1344	CG1344	no	yes	no
FBgn0034376			no	yes	no
FBgn0039623	CG1951	CG1951	no	yes	no
FBgn0052703	CG32703	CG32703	no	yes	no
FBgn0034568	CG3216	CG3216	no	yes	no
FBgn0028360	CG32742	l(1)G0148	no	yes	no
FBgn0038816	CG5483	Lrrk	no	yes	no
FBgn0036511	CG6498	CG6498	no	yes	no
FBgn0032650	CG7094	CG7094	no	yes	no
FBgn0038588	CG7156	CG7156	no	yes	no
FBgn0030697	CG8565	CG8565	no	yes	no
FBgn0053531	CG33531	Ddr	no	yes	no
FBgn0000258	CG17520	CkIIalpha	no	yes	no
FBgn0024245	CG17559	dnt	no	yes	no
FBgn0015380	CG17348	drl	no	yes	no
FBgn0000721	CG10033	for	no	yes	no
FBgn0023083	CG7693	fray	no	yes	no
FBgn0004656	CG2252	fs(1)h	no	yes	no
FBgn0019990	CG1609	Gcn2	no	yes	no
FBgn0023081	CG4012	gek	no	yes	no
FBgn0250823	CG6963	gish	no	yes	no
FBgn0261456	CG11228	hpo	no	yes	no
FBgn0004864	CG1594	hop	no	yes	no
FBgn0010389	CG7223	htl	no	yes	no
FBgn0086657	CG2615	ik2	no	yes	no
FBgn0028427	CG10504	Ilk	no	yes	no
FBgn0004784	CG6518	inaC	no	yes	no
FBgn0013984	CG18402	InR	no	yes	no
FBgn0020412	CG6297	JIL-1	no	yes	no
FBgn0261524	CG12244	lic	no	yes	no
FBgn0038167	CG9374	lkb1	no	yes	no
FBgn0013987	CG3086	MAPk-Ak2	no	yes	no
FBgn0025743	CG18582	mbt	no	yes	no
FBgn0024326	CG9738	Mkk4	no	yes	no
FBgn0259168	CG42273	mnb	no	yes	no
FBgn0011817	CG7892	nmo	no	yes	no
FBgn0020391	CG4007	Nrk	no	yes	no
FBgn0260934	CG8201	par-1	no	yes	no
FBgn0011754	CG1830	PhKgamma	no	yes	no
FBgn0014006	CG4720	Pk92B	no	yes	no
FBgn0000274	CG12066	Pka-C2	no	yes	no
FBgn0032006	CG8222	Pvr	no	yes	no
FBgn0026371	CG7186	SAK	no	yes	no
FBgn0003501	CG7524	Src64B	no	yes	no
FBgn0003716	CG14026	tkv	no	yes	no
FBgn0003733	CG1389	tor	no	yes	no
FBgn0021796	CG5092	Tor	no	yes	no

## Sheet: Interactions
Interaction Partner 1 FBgn	Interaction Partner 1 CG	Interaction Partner 1 Symbol	Interaction Partner 1 is a bait	Interaction Partner 2 FBgn	Interaction Partner 2 CG	Interaction Partner 2 Symbol	Interaction Partner 2 is a bait	In Filter Set	Confidence Score (Yu 2009)
FBgn0040284	CG6987	SF2	no	FBgn0000063	CG7643	ald	yes	no	0.44
FBgn0035788	CG8541	CG8541	no	FBgn0000063	CG7643	ald	yes	no	0.56
FBgn0260943	CG32169	Rbp6	no	FBgn0000063	CG7643	ald	yes	no
FBgn0040286	CG5442	SC35	no	FBgn0000063	CG7643	ald	yes	no	0.25
FBgn0003980	CG9046	Vm26Ab	no	FBgn0000063	CG7643	ald	yes	no	0.44
FBgn0025334	CG11182	PHDP	no	FBgn0000063	CG7643	ald	yes	no	0.43
FBgn0034758	CG13510	CG13510	no	FBgn0000063	CG7643	ald	yes	no	0.47
FBgn0024285	CG4602	Srp54	no	FBgn0000063	CG7643	ald	yes	no	0.23
FBgn0039966	CG17515	Rab21	no	FBgn0000063	CG7643	ald	yes	no	0.49
FBgn0034504	CG8929	CG8929	no	FBgn0000063	CG7643	ald	yes	no	0.48
FBgn0030032	CG15344	CG15344	no	FBgn0000063	CG7643	ald	yes	no	0.38
FBgn0041194	CG10078	Prat2	no	FBgn0000063	CG7643	ald	yes	no	0.36
FBgn0041712	CG9889	yellow-d	no	FBgn0000063	CG7643	ald	yes	no	0.43
FBgn0035325	CG13806	CG13806	no	FBgn0000063	CG7643	ald	yes	no	0.39
FBgn0030400	CG11138	CG11138	no	FBgn0000063	CG7643	ald	yes	no	0.46
FBgn0034371	CG5473	SP2637	no	FBgn0000063	CG7643	ald	yes	no	0.44
FBgn0027866	CG9776	CG9776	no	FBgn0000063	CG7643	ald	yes	no	0.47
FBgn0014857	CG5825	His3.3A	no	FBgn0000063	CG7643	ald	yes	no	0.16
FBgn0039260	CG6369	Smg6	no	FBgn0000063	CG7643	ald	yes	no	0.51
FBgn0028509	CG31811	cenG1A	no	FBgn0000063	CG7643	ald	yes	no	0.36
FBgn0053109	CG33109	CG33109	no	FBgn0000063	CG7643	ald	yes	no	0.48
FBgn0051646	CG31646	CG31646	no	FBgn0000063	CG7643	ald	yes	no	0.52
FBgn0025674	CG15218	CycK	yes	FBgn0000063	CG7643	ald	yes	no	0.48
FBgn0051211	CG31211	CG31211	no	FBgn0000063	CG7643	ald	yes	no	0.56
FBgn0051204	CG31204	CG31204	no	FBgn0000063	CG7643	ald	yes	no	0.38
FBgn0039210	CG13625	CG13625	no	FBgn0000063	CG7643	ald	yes	no	0.5
FBgn0011224	CG31000	heph	no	FBgn0000063	CG7643	ald	yes	no	0.32
FBgn0000439	CG2189	Dfd	no	FBgn0000063	CG7643	ald	yes	no	0.51
FBgn0042102	CG18745	CG18745	no	FBgn0000063	CG7643	ald	yes	no	0.48
FBgn0032196	CG5708	CG5708	no	FBgn0000063	CG7643	ald	yes	no	0.47
FBgn0030122	CG16892	CG16892	no	FBgn0000063	CG7643	ald	yes	no	0.33
FBgn0038945	CG5386	CG5386	no	FBgn0000063	CG7643	ald	yes	no	0.44
FBgn0023517	CG14816	Pgam5	no	FBgn0000063	CG7643	ald	yes	no	0.47
FBgn0030459	CG12723	CG12723	no	FBgn0000063	CG7643	ald	yes	no	0.48
FBgn0033713	CG8841	CG8841	no	FBgn0000063	CG7643	ald	yes	no	0.43
FBgn0026238	CG2944	gus	no	FBgn0000063	CG7643	ald	yes	no	0.43
FBgn0027581	CG6191	CG6191	no	FBgn0000063	CG7643	ald	yes	no	0.35
FBgn0000578	CG15112	ena	no	FBgn0000063	CG7643	ald	yes	no	0.4
FBgn0027339	CG11352	jim	no	FBgn0000063	CG7643	ald	yes	no	0.5
FBgn0003479	CG7948	spn-A	yes	FBgn0000063	CG7643	ald	yes	no	0.45
FBgn0032192	CG5731	CG5731	no	FBgn0000063	CG7643	ald	yes	no	0.54
FBgn0015904	CG10571	ara	no	FBgn0000404	CG5940	CycA	yes	no	0.19
FBgn0035641	CG5568	CG5568	no	FBgn0000404	CG5940	CycA	yes	no	0.32
FBgn0032192	CG5731	CG5731	no	FBgn0000404	CG5940	CycA	yes	no	0.31
FBgn0028509	CG31811	cenG1A	no	FBgn0000404	CG5940	CycA	yes	no	0.31
FBgn0051679	CG31679	CG31679	no	FBgn0000404	CG5940	CycA	yes	no	0.28
FBgn0027592	CG4184	MED15	no	FBgn0000404	CG5940	CycA	yes	no	0.31
FBgn0051204	CG31204	CG31204	no	FBgn0000404	CG5940	CycA	yes	no	0.29
FBgn0032283	CG7296	CG7296	no	FBgn0000404	CG5940	CycA	yes	no	0.3
FBgn0032196	CG5708	CG5708	no	FBgn0000404	CG5940	CycA	yes	no	0.35
FBgn0000546	CG1765	EcR	no	FBgn0000404	CG5940	CycA	yes	no	0.29
FBgn0030459	CG12723	CG12723	no	FBgn0000404	CG5940	CycA	yes	no	0.28
FBgn0026238	CG2944	gus	no	FBgn0000404	CG5940	CycA	yes	no	0.39
FBgn0000166	CG1034	bcd	no	FBgn0000404	CG5940	CycA	yes	no	0.27
FBgn0035325	CG13806	CG13806	no	FBgn0000404	CG5940	CycA	yes	no	0.29
FBgn0034371	CG5473	SP2637	no	FBgn0000404	CG5940	CycA	yes	no	0.3
FBgn0014857	CG5825	His3.3A	no	FBgn0000404	CG5940	CycA	yes	no	0.25
FBgn0011224	CG31000	heph	no	FBgn0000404	CG5940	CycA	yes	no	0.2
FBgn0085379	CG34350	CG34350	no	FBgn0000404	CG5940	CycA	yes	no
FBgn0039970	CG17508	CG17508	no	FBgn0000404	CG5940	CycA	yes	no	0.28
FBgn0000578	CG15112	ena	no	FBgn0000404	CG5940	CycA	yes	no	0.29
FBgn0008646	CG9930	E5	no	FBgn0000404	CG5940	CycA	yes	no	0.31
FBgn0025334	CG11182	PHDP	no	FBgn0000404	CG5940	CycA	yes	no	0.3
FBgn0260943	CG32169	Rbp6	no	FBgn0000405	CG3510	CycB	yes	no
FBgn0063498	CG17523	GstE2	no	FBgn0000405	CG3510	CycB	yes	no	0.19
FBgn0039018	CG4771	CG4771	no	FBgn0000826	CG11420	png	yes	no	0.49
FBgn0260943	CG32169	Rbp6	no	FBgn0000826	CG11420	png	yes	no
FBgn0035641	CG5568	CG5568	no	FBgn0000826	CG11420	png	yes	no	0.49
FBgn0000439	CG2189	Dfd	no	FBgn0000826	CG11420	png	yes	no	0.36
FBgn0025674	CG15218	CycK	yes	FBgn0000826	CG11420	png	yes	no	0.38
FBgn0000482	CG3093	dor	no	FBgn0000826	CG11420	png	yes	no	0.37
FBgn0033631	CG9027	CG9027	yes	FBgn0000826	CG11420	png	yes	no	0.45
FBgn0023495	CG8823	Lip3	no	FBgn0000826	CG11420	png	yes	no	0.29
FBgn0034651	CG15676	CG15676	no	FBgn0000826	CG11420	png	yes	no	0.37
FBgn0030748	CG4394	Traf-like	no	FBgn0000826	CG11420	png	yes	no	0.39
FBgn0000166	CG1034	bcd	no	FBgn0000826	CG11420	png	yes	no	0.37
FBgn0010382	CG3938	CycE	yes	FBgn0000826	CG11420	png	yes	yes	0.42
FBgn0035462	CG1120	CG1120	no	FBgn0000826	CG11420	png	yes	no	0.47
FBgn0030929	CG15043	CG15043	no	FBgn0000826	CG11420	png	yes	no	0.38
FBgn0085379	CG34350	CG34350	no	FBgn0000826	CG11420	png	yes	no
FBgn0028421	CG11759	Kap3	no	FBgn0000826	CG11420	png	yes	no	0.5
FBgn0031883	CG11266	CG11266	no	FBgn0000826	CG11420	png	yes	no	0.42
FBgn0260010	CG9373	rump	no	FBgn0000826	CG11420	png	yes	no
FBgn0000157	CG3629	Dll	no	FBgn0000826	CG11420	png	yes	no	0.4
FBgn0003479	CG7948	spn-A	yes	FBgn0000826	CG11420	png	yes	no	0.45
FBgn0025334	CG11182	PHDP	no	FBgn0000826	CG11420	png	yes	no	0.39
FBgn0030843	CG12432	CG12432	no	FBgn0001980			yes	yes
FBgn0035462	CG1120	CG1120	no	FBgn0001980			yes	yes
FBgn0000439	CG2189	Dfd	no	FBgn0001980			yes	yes
FBgn0259220	CG42320	Doa	yes	FBgn0001980			yes	yes
FBgn0039260	CG6369	Smg6	no	FBgn0001980			yes	yes
FBgn0034237	CG4878	eIF3-S9	yes	FBgn0001980			yes	no
FBgn0000157	CG3629	Dll	no	FBgn0001980			yes	yes
FBgn0037554	CG7602	DNApol-iota	no	FBgn0001980			yes	yes
FBgn0000377	CG3193	crn	no	FBgn0001980			yes	yes
FBgn0032192	CG5731	CG5731	no	FBgn0001980			yes	yes
FBgn0003479	CG7948	spn-A	yes	FBgn0001980			yes	no
FBgn0003479	CG7948	spn-A	yes	FBgn0259168	CG42273	mnb	no	no
FBgn0004597	CG7281	CycC	yes	FBgn0259168	CG42273	mnb	no	no
FBgn0260943	CG32169	Rbp6	no	FBgn0003114	CG9183	plu	yes	no
FBgn0085379	CG34350	CG34350	no	FBgn0003114	CG9183	plu	yes	no
FBgn0042102	CG18745	CG18745	no	FBgn0003114	CG9183	plu	yes	no	0.46
FBgn0032283	CG7296	CG7296	no	FBgn0003114	CG9183	plu	yes	no	0.38
FBgn0004597	CG7281	CycC	yes	FBgn0003114	CG9183	plu	yes	no	0.34
FBgn0032196	CG5708	CG5708	no	FBgn0003114	CG9183	plu	yes	no	0.36
FBgn0036322	CG14119	CG14119	no	FBgn0003114	CG9183	plu	yes	no	0.37
FBgn0085432	CG34403	pan	no	FBgn0003114	CG9183	plu	yes	no
FBgn0031957	CG14534	TwdlE	no	FBgn0003114	CG9183	plu	yes	no	0.37
FBgn0023091	CG8667	dimm	no	FBgn0003114	CG9183	plu	yes	no	0.39
FBgn0037345	CG2948	rev7	no	FBgn0003114	CG9183	plu	yes	no	0.36
FBgn0000166	CG1034	bcd	no	FBgn0003114	CG9183	plu	yes	no	0.36
FBgn0027363	CG6521	Stam	no	FBgn0003114	CG9183	plu	yes	no	0.35
FBgn0035084	CG15861	CG15861	no	FBgn0003114	CG9183	plu	yes	no	0.37
FBgn0028509	CG31811	cenG1A	no	FBgn0003114	CG9183	plu	yes	no	0.43
FBgn0035162	CG13900	CG13900	no	FBgn0003114	CG9183	plu	yes	no	0.21
FBgn0025674	CG15218	CycK	yes	FBgn0003114	CG9183	plu	yes	no	0.32
FBgn0029525	CG18273	CG18273	no	FBgn0003114	CG9183	plu	yes	no	0.37
FBgn0035325	CG13806	CG13806	no	FBgn0003114	CG9183	plu	yes	no	0.37
FBgn0010382	CG3938	CycE	yes	FBgn0003114	CG9183	plu	yes	no	0.36
FBgn0039858	CG11525	CycG	yes	FBgn0003114	CG9183	plu	yes	no	0.41
FBgn0039970	CG17508	CG17508	no	FBgn0003114	CG9183	plu	yes	no	0.36
FBgn0016926	CG4710	Pino	no	FBgn0003114	CG9183	plu	yes	no	0.42
FBgn0030929	CG15043	CG15043	no	FBgn0003114	CG9183	plu	yes	no	0.37
FBgn0034758	CG13510	CG13510	no	FBgn0003114	CG9183	plu	yes	no	0.39
FBgn0000157	CG3629	Dll	no	FBgn0003114	CG9183	plu	yes	no	0.36
FBgn0027572	CG5009	CG5009	no	FBgn0003114	CG9183	plu	yes	no	0.38
FBgn0000546	CG1765	EcR	no	FBgn0003114	CG9183	plu	yes	no	0.36
FBgn0034651	CG15676	CG15676	no	FBgn0003114	CG9183	plu	yes	no	0.36
FBgn0035756	CG32381	unc-13-4A	no	FBgn0003114	CG9183	plu	yes	no	0.36
FBgn0035397	CG11486	CG11486	no	FBgn0003114	CG9183	plu	yes	no	0.39
FBgn0003479	CG7948	spn-A	yes	FBgn0003114	CG9183	plu	yes	no	0.57
FBgn0003980	CG9046	Vm26Ab	no	FBgn0003114	CG9183	plu	yes	no	0.37
FBgn0035641	CG5568	CG5568	no	FBgn0003114	CG9183	plu	yes	no	0.37
FBgn0000439	CG2189	Dfd	no	FBgn0003124	CG12306	polo	yes	no	0.3
FBgn0010225	CG1106	Gel	no	FBgn0003302	CG4336	rux	yes	no	0.35
FBgn0032192	CG5731	CG5731	no	FBgn0003302	CG4336	rux	yes	no	0.39
FBgn0030003	CG2116	CG2116	no	FBgn0003302	CG4336	rux	yes	no	0.41
FBgn0037643	CG11963	skap	no	FBgn0003302	CG4336	rux	yes	no	0.37
FBgn0000439	CG2189	Dfd	no	FBgn0003302	CG4336	rux	yes	no	0.39
FBgn0031618	-	CG11931	no	FBgn0003302	CG4336	rux	yes	no	0.39
FBgn0063498	CG17523	GstE2	no	FBgn0003302	CG4336	rux	yes	no	0.3
FBgn0259217			no	FBgn0003302	CG4336	rux	yes	no
FBgn0035084	CG15861	CG15861	no	FBgn0003302	CG4336	rux	yes	no	0.38
FBgn0028509	CG31811	cenG1A	no	FBgn0003302	CG4336	rux	yes	no	0.38
FBgn0051646	CG31646	CG31646	no	FBgn0003302	CG4336	rux	yes	no	0.43
FBgn0001316	CG17046	klar	no	FBgn0003302	CG4336	rux	yes	no	0.38
FBgn0035162	CG13900	CG13900	no	FBgn0003302	CG4336	rux	yes	no	0.21
FBgn0039210	CG13625	CG13625	no	FBgn0003302	CG4336	rux	yes	no	0.39
FBgn0042102	CG18745	CG18745	no	FBgn0003302	CG4336	rux	yes	no	0.43
FBgn0030122	CG16892	CG16892	no	FBgn0003302	CG4336	rux	yes	no	0.3
FBgn0029588	CG14798	CG14798	no	FBgn0003302	CG4336	rux	yes	no	0.39
FBgn0011586	CG1871	e(r)	no	FBgn0003302	CG4336	rux	yes	no	0.41
FBgn0000377	CG3193	crn	no	FBgn0003302	CG4336	rux	yes	no	0.34
FBgn0034816	CG3085	CG3085	no	FBgn0003302	CG4336	rux	yes	no	0.44
FBgn0036322	CG14119	CG14119	no	FBgn0003302	CG4336	rux	yes	no	0.38
FBgn0028577	CG12085	pUf68	yes	FBgn0003302	CG4336	rux	yes	no	0.39
FBgn0033631	CG9027	CG9027	yes	FBgn0003302	CG4336	rux	yes	no	0.44
FBgn0023495	CG8823	Lip3	no	FBgn0003302	CG4336	rux	yes	no	0.29
FBgn0032283	CG7296	CG7296	no	FBgn0003302	CG4336	rux	yes	no	0.38
FBgn0034651	CG15676	CG15676	no	FBgn0003302	CG4336	rux	yes	no	0.41
FBgn0023091	CG8667	dimm	no	FBgn0003302	CG4336	rux	yes	no	0.46
FBgn0035802	CG33275	CG33275	no	FBgn0003302	CG4336	rux	yes	no	0.4
FBgn0037345	CG2948	rev7	no	FBgn0003302	CG4336	rux	yes	no	0.38
FBgn0000166	CG1034	bcd	no	FBgn0003302	CG4336	rux	yes	no	0.37
FBgn0004893	CG10021	bowl	no	FBgn0003302	CG4336	rux	yes	no	0.37
FBgn0032029	CG17292	CG17292	no	FBgn0003302	CG4336	rux	yes	no	0.4
FBgn0010382	CG3938	CycE	yes	FBgn0003302	CG4336	rux	yes	yes	0.38
FBgn0031894	CG4496	CG4496	no	FBgn0003302	CG4336	rux	yes	no	0.4
FBgn0030929	CG15043	CG15043	no	FBgn0003302	CG4336	rux	yes	no	0.39
FBgn0039286	CG11849	dan	no	FBgn0003302	CG4336	rux	yes	no	0.4
FBgn0027055	CG18332	CSN3	yes	FBgn0003302	CG4336	rux	yes	no	0.39
FBgn0032213	CG5390	CG5390	no	FBgn0003302	CG4336	rux	yes	no	0.39
FBgn0015816	CG3539	Slh	no	FBgn0003302	CG4336	rux	yes	no	0.36
FBgn0023091	CG8667	dimm	no	FBgn0003479	CG7948	spn-A	yes	no	0.44
FBgn0035641	CG5568	CG5568	no	FBgn0003892	CG2411	ptc	yes	no	0.38
FBgn0259217			no	FBgn0003892	CG2411	ptc	yes	no
FBgn0035084	CG15861	CG15861	no	FBgn0003892	CG2411	ptc	yes	no	0.39
FBgn0028509	CG31811	cenG1A	no	FBgn0003892	CG2411	ptc	yes	no	0.35
FBgn0051679	CG31679	CG31679	no	FBgn0003892	CG2411	ptc	yes	no	0.34
FBgn0035162	CG13900	CG13900	no	FBgn0003892	CG2411	ptc	yes	no	0.23
FBgn0025674	CG15218	CycK	yes	FBgn0003892	CG2411	ptc	yes	no	0.38
FBgn0032283	CG7296	CG7296	no	FBgn0003892	CG2411	ptc	yes	no	0.4
FBgn0032196	CG5708	CG5708	no	FBgn0003892	CG2411	ptc	yes	no	0.34
FBgn0000546	CG1765	EcR	no	FBgn0003892	CG2411	ptc	yes	no	0.43
FBgn0010602	CG3018	lwr	no	FBgn0003892	CG2411	ptc	yes	no	0.38
FBgn0030459	CG12723	CG12723	no	FBgn0003892	CG2411	ptc	yes	no	0.37
FBgn0033631	CG9027	CG9027	yes	FBgn0003892	CG2411	ptc	yes	no	0.38
FBgn0023495	CG8823	Lip3	no	FBgn0003892	CG2411	ptc	yes	no	0.28
FBgn0042630	CG32139	Sox21b	no	FBgn0003892	CG2411	ptc	yes	no	0.39
FBgn0030041	CG12116	CG12116	no	FBgn0003892	CG2411	ptc	yes	no	0.38
FBgn0033216	CG1946	CG1946	no	FBgn0003892	CG2411	ptc	yes	no	0.37
FBgn0003479	CG7948	spn-A	yes	FBgn0003892	CG2411	ptc	yes	no	0.39
FBgn0039348	CG4673	CG4673	no	FBgn0003892	CG2411	ptc	yes	no	0.33
FBgn0030400	CG11138	CG11138	no	FBgn0003892	CG2411	ptc	yes	no	0.39
FBgn0023526	CG2865	CG2865	no	FBgn0003892	CG2411	ptc	yes	no	0.37
FBgn0035325	CG13806	CG13806	no	FBgn0003892	CG2411	ptc	yes	no	0.36
FBgn0034760			no	FBgn0003892	CG2411	ptc	yes	no
FBgn0037643	CG11963	skap	no	FBgn0003892	CG2411	ptc	yes	no	0.35
FBgn0022936	CG7405	CycH	yes	FBgn0004106	CG5363	cdc2	yes	yes	0.3
FBgn0025674	CG15218	CycK	yes	FBgn0004106	CG5363	cdc2	yes	yes	0.23
FBgn0039210	CG13625	CG13625	no	FBgn0004106	CG5363	cdc2	yes	yes	0.24
FBgn0037636	CG9821	CG9821	no	FBgn0004106	CG5363	cdc2	yes	yes	0.26
FBgn0038795	CG4335	CG4335	no	FBgn0004106	CG5363	cdc2	yes	yes	0.22
FBgn0033782	CG3850	sug	no	FBgn0004106	CG5363	cdc2	yes	yes	0.21
FBgn0002607	CG2746	RpL19	yes	FBgn0004106	CG5363	cdc2	yes	yes	0.15
FBgn0037780	CG3925	CG3925	no	FBgn0004106	CG5363	cdc2	yes	yes	0.25
FBgn0085405	CG34376	CG34376	no	FBgn0004106	CG5363	cdc2	yes	yes
FBgn0010382	CG3938	CycE	yes	FBgn0004106	CG5363	cdc2	yes	yes	0.48
FBgn0083978	CG17672	CG17672	no	FBgn0004106	CG5363	cdc2	yes	yes	0.33
FBgn0002673	CG4965	twe	yes	FBgn0004106	CG5363	cdc2	yes	yes	0.59
FBgn0040878	-	CG15911	no	FBgn0004106	CG5363	cdc2	yes	yes	0.26
FBgn0004597	CG7281	CycC	yes	FBgn0004106	CG5363	cdc2	yes	yes	0.35
FBgn0022288	CG12792	l(2)09851	no	FBgn0004106	CG5363	cdc2	yes	yes	0.33
FBgn0000075	CG10501	amd	no	FBgn0004106	CG5363	cdc2	yes	yes	0.28
FBgn0016120	CG6030	ATPsyn-d	no	FBgn0004106	CG5363	cdc2	yes	yes	0.11
FBgn0037613	CG9790	Cks85A	yes	FBgn0004106	CG5363	cdc2	yes	yes	0.57
FBgn0010316	CG1772	dap	yes	FBgn0004107	CG10498	cdc2c	yes	yes	0.35
FBgn0031187	CG14619	CG14619	no	FBgn0004107	CG10498	cdc2c	yes	yes	0.3
FBgn0004103	CG5650	Pp1-87B	yes	FBgn0004107	CG10498	cdc2c	yes	yes	0.33
FBgn0032192	CG5731	CG5731	no	FBgn0004107	CG10498	cdc2c	yes	yes	0.31
FBgn0037613	CG9790	Cks85A	yes	FBgn0004107	CG10498	cdc2c	yes	yes	0.29
FBgn0085398	CG34369	CG34369	no	FBgn0004107	CG10498	cdc2c	yes	yes
FBgn0035630	CG10576	CG10576	no	FBgn0004107	CG10498	cdc2c	yes	yes	0.25
FBgn0032377	CG14937	CG14937	no	FBgn0004107	CG10498	cdc2c	yes	yes	0.2
FBgn0032717	CG10600	CG10600	no	FBgn0004107	CG10498	cdc2c	yes	yes	0.31
FBgn0033782	CG3850	sug	no	FBgn0004107	CG10498	cdc2c	yes	yes	0.29
FBgn0033177	CG11141	CG11141	no	FBgn0004107	CG10498	cdc2c	yes	yes	0.31
FBgn0023091	CG8667	dimm	no	FBgn0004107	CG10498	cdc2c	yes	yes	0.41
FBgn0034418	CG15118	CG15118	no	FBgn0004107	CG10498	cdc2c	yes	yes	0.28
FBgn0037345	CG2948	rev7	no	FBgn0004107	CG10498	cdc2c	yes	yes	0.28
FBgn0000472	CG10798	dm	yes	FBgn0004107	CG10498	cdc2c	yes	yes	0.23
FBgn0034887	CG5428	CG5428	no	FBgn0004107	CG10498	cdc2c	yes	yes	0.3
FBgn0039858	CG11525	CycG	yes	FBgn0004107	CG10498	cdc2c	yes	yes	0.29
FBgn0038244	CG7987	CG7987	no	FBgn0004107	CG10498	cdc2c	yes	yes	0.31
FBgn0032240	CG17768	CG17768	no	FBgn0004107	CG10498	cdc2c	yes	yes	0.23
FBgn0033491	CG18011	CG18011	no	FBgn0004107	CG10498	cdc2c	yes	yes	0.32
FBgn0025457	CG7581	Bub3	no	FBgn0004107	CG10498	cdc2c	yes	yes	0.25
FBgn0039970	CG17508	CG17508	no	FBgn0004107	CG10498	cdc2c	yes	yes	0.27
FBgn0027581	CG6191	CG6191	no	FBgn0004107	CG10498	cdc2c	yes	yes	0.35
FBgn0261112	CG7828	APP-BP1	no	FBgn0004107	CG10498	cdc2c	yes	yes
FBgn0010315	CG9096	CycD	yes	FBgn0004107	CG10498	cdc2c	yes	yes	0.34
FBgn0004597	CG7281	CycC	yes	FBgn0004107	CG10498	cdc2c	yes	yes	0.43
FBgn0032196	CG5708	CG5708	no	FBgn0004107	CG10498	cdc2c	yes	yes	0.33
FBgn0027492	CG5643	wdb	no	FBgn0004107	CG10498	cdc2c	yes	yes	0.32
FBgn0015282	CG5289	Pros26.4	yes	FBgn0004107	CG10498	cdc2c	yes	yes	0.18
FBgn0023517	CG14816	Pgam5	no	FBgn0004107	CG10498	cdc2c	yes	yes	0.34
FBgn0016131	CG5072	Cdk4	yes	FBgn0004107	CG10498	cdc2c	yes	yes	0.43
FBgn0038566	CG14317	CG14317	no	FBgn0004107	CG10498	cdc2c	yes	yes	0.3
FBgn0037807	CG6293	CG6293	no	FBgn0004107	CG10498	cdc2c	yes	yes	0.32
FBgn0000439	CG2189	Dfd	no	FBgn0004107	CG10498	cdc2c	yes	yes	0.35
FBgn0016081	CG32045	fry	no	FBgn0004107	CG10498	cdc2c	yes	yes	0.23
FBgn0037901	CG6744	CG6744	no	FBgn0004107	CG10498	cdc2c	yes	yes	0.33
FBgn0032509	CG6523	CG6523	no	FBgn0004107	CG10498	cdc2c	yes	yes	0.24
FBgn0004832	CG6358	Xpac	no	FBgn0004107	CG10498	cdc2c	yes	yes	0.26
FBgn0014163	CG4609	fax	no	FBgn0004107	CG10498	cdc2c	yes	yes	0.31
FBgn0027592	CG4184	MED15	no	FBgn0004107	CG10498	cdc2c	yes	yes	0.29
FBgn0035161	CG13898	CG13898	no	FBgn0004107	CG10498	cdc2c	yes	yes	0.3
FBgn0025674	CG15218	CycK	yes	FBgn0004107	CG10498	cdc2c	yes	yes	0.28
FBgn0039210	CG13625	CG13625	no	FBgn0004107	CG10498	cdc2c	yes	yes	0.31
FBgn0019650	CG11186	toy	no	FBgn0004107	CG10498	cdc2c	yes	yes	0.34
FBgn0016685	CG7917	Nlp	no	FBgn0004107	CG10498	cdc2c	yes	yes	0.28
FBgn0000546	CG1765	EcR	no	FBgn0004107	CG10498	cdc2c	yes	yes	0.34
FBgn0024365	CG12773	CG12773	no	FBgn0004107	CG10498	cdc2c	yes	yes	0.31
FBgn0036322	CG14119	CG14119	no	FBgn0004107	CG10498	cdc2c	yes	yes	0.3
FBgn0038928	CG12297	BG4	no	FBgn0004107	CG10498	cdc2c	yes	yes	0.31
FBgn0039979	CG40282	CG40282	no	FBgn0004107	CG10498	cdc2c	yes	yes	0.32
FBgn0026238	CG2944	gus	no	FBgn0004107	CG10498	cdc2c	yes	yes	0.37
FBgn0010317	CG10308	CycJ	yes	FBgn0004107	CG10498	cdc2c	yes	yes	0.4
FBgn0034651	CG15676	CG15676	no	FBgn0004107	CG10498	cdc2c	yes	yes	0.29
FBgn0030929	CG15043	CG15043	no	FBgn0004107	CG10498	cdc2c	yes	yes	0.3
FBgn0037643	CG11963	skap	no	FBgn0004107	CG10498	cdc2c	yes	yes	0.26
FBgn0025334	CG11182	PHDP	no	FBgn0004107	CG10498	cdc2c	yes	yes	0.3
FBgn0003479	CG7948	spn-A	yes	FBgn0004107	CG10498	cdc2c	yes	yes	0.39
FBgn0022936	CG7405	CycH	yes	FBgn0004107	CG10498	cdc2c	yes	yes	0.29
FBgn0003980	CG9046	Vm26Ab	no	FBgn0004107	CG10498	cdc2c	yes	yes	0.36
FBgn0035855	CG7366	CG7366	no	FBgn0004107	CG10498	cdc2c	yes	yes	0.3
FBgn0030614	CG9072	CG9072	no	FBgn0004597	CG7281	CycC	yes	no	0.27
FBgn0001624	CG1725	dlg1	yes	FBgn0004832	CG6358	Xpac	no	no	0.29
FBgn0004597	CG7281	CycC	yes	FBgn0005640	CG10579	Eip63E	yes	yes	0.36
FBgn0003479	CG7948	spn-A	yes	FBgn0005683	CG5354	pie	no	no	0.42
FBgn0004597	CG7281	CycC	yes	FBgn0005683	CG5354	pie	no	no	0.36
FBgn0004597	CG7281	CycC	yes	FBgn0010315	CG9096	CycD	yes	no	0.39
FBgn0003479	CG7948	spn-A	yes	FBgn0010316	CG1772	dap	yes	no	0.44
FBgn0004597	CG7281	CycC	yes	FBgn0010316	CG1772	dap	yes	no	0.38
FBgn0003479	CG7948	spn-A	yes	FBgn0010317	CG10308	CycJ	yes	no	0.34
FBgn0003479	CG7948	spn-A	yes	FBgn0010379	CG4006	Akt1	no	no	0.4
FBgn0004597	CG7281	CycC	yes	FBgn0010379	CG4006	Akt1	no	no	0.38
FBgn0003479	CG7948	spn-A	yes	FBgn0259676	CG5553	DNApol-alpha60	no	no
FBgn0003479	CG7948	spn-A	yes	FBgn0261278	CG17161	grp	no	no
FBgn0003479	CG7948	spn-A	yes	FBgn0013762	CG8203	Cdk5	yes	no	0.42
FBgn0004597	CG7281	CycC	yes	FBgn0013762	CG8203	Cdk5	yes	no	0.44
FBgn0004597	CG7281	CycC	yes	FBgn0014001	CG10295	Pak	no	no	0.3
FBgn0003479	CG7948	spn-A	yes	FBgn0261617	CG15319	nej	no	no
FBgn0003479	CG7948	spn-A	yes	FBgn0016131	CG5072	Cdk4	yes	no	0.41
FBgn0004597	CG7281	CycC	yes	FBgn0016131	CG5072	Cdk4	yes	no	0.38
FBgn0003479	CG7948	spn-A	yes	FBgn0022936	CG7405	CycH	yes	no	0.34
FBgn0004597	CG7281	CycC	yes	FBgn0022936	CG7405	CycH	yes	no	0.35
FBgn0003479	CG7948	spn-A	yes	FBgn0023181	CG2917	Orc4	no	no	0.33
FBgn0003479	CG7948	spn-A	yes	FBgn0025743	CG18582	mbt	yes	no	0.39
FBgn0003479	CG7948	spn-A	yes	FBgn0026063	CG17216	KP78b	no	no	0.49
FBgn0003479	CG7948	spn-A	yes	FBgn0026176	CG8881	skpB	yes	no	0.46
FBgn0003479	CG7948	spn-A	yes	FBgn0026371	CG7186	SAK	yes	no	0.35
FBgn0004597	CG7281	CycC	yes	FBgn0026371	CG7186	SAK	yes	no	0.32
FBgn0001624	CG1725	dlg1	yes	FBgn0029522	CG13373	CG13373	no	no	0.32
FBgn0003479	CG7948	spn-A	yes	FBgn0030668	CG8128	CG8128	no	no	0.28
FBgn0004907	CG17870	14-3-3zeta	yes	FBgn0031129	CG1324	CG1324	no	no	0.26
FBgn0004597	CG7281	CycC	yes	FBgn0031768	CG12393	CG12393	no	no	0.38
FBgn0003479	CG7948	spn-A	yes	FBgn0031997	CG8455	CG8455	no	no	0.4
FBgn0003479	CG7948	spn-A	yes	FBgn0032670	CG5783	CG5783	no	no	0.37
FBgn0004597	CG7281	CycC	yes	FBgn0032670	CG5783	CG5783	no	no	0.36
FBgn0003479	CG7948	spn-A	yes	FBgn0032906	CG9273	RPA2	no	no	0.3
FBgn0004597	CG7281	CycC	yes	FBgn0032906	CG9273	RPA2	no	no	0.3
FBgn0002673	CG4965	twe	yes	FBgn0032906	CG9273	RPA2	no	no	0.3
FBgn0003479	CG7948	spn-A	yes	FBgn0032923	CG9248	CG9248	no	no	0.36
FBgn0003479	CG7948	spn-A	yes	FBgn0033354	CG13745	CG13745	no	no	0.47
FBgn0003479	CG7948	spn-A	yes	FBgn0035938	CG5735	orb2	no	no	0.43
FBgn0003479	CG7948	spn-A	yes	FBgn0037613	CG9790	Cks85A	yes	no	0.34
FBgn0004597	CG7281	CycC	yes	FBgn0037613	CG9790	Cks85A	yes	no	0.35
FBgn0003479	CG7948	spn-A	yes	FBgn0038902	CG6800	CG6800	yes	no	0.41
FBgn0003479	CG7948	spn-A	yes	FBgn0039044	CG33336	p53	no	yes	0.56
FBgn0003479	CG7948	spn-A	yes	FBgn0039858	CG11525	CycG	yes	no	0.38
FBgn0004597	CG7281	CycC	yes	FBgn0039858	CG11525	CycG	yes	no	0.35
FBgn0003479	CG7948	spn-A	yes	FBgn0040290	CG7487	RecQ4	no	no	0.38
FBgn0003479	CG7948	spn-A	yes	FBgn0259220	CG42320	Doa	no	no
FBgn0010382	CG3938	CycE	yes	FBgn0259168	CG42273	mnb	no	no
FBgn0025674	CG15218	CycK	yes	FBgn0259168	CG42273	mnb	no	no
FBgn0028920	CG8997	CG8997	no	FBgn0005640	CG10579	Eip63E	yes	no	0.33
FBgn0032378	CG14939	CycY	no	FBgn0005640	CG10579	Eip63E	yes	no	0.35
FBgn0020238	CG31196	14-3-3epsilon	yes	FBgn0005640	CG10579	Eip63E	yes	no	0.26
FBgn0040070	CG31884	Trx-2	no	FBgn0005640	CG10579	Eip63E	yes	no	0.28
FBgn0031187	CG14619	CG14619	no	FBgn0010315	CG9096	CycD	yes	no	0.38
FBgn0260943	CG32169	Rbp6	no	FBgn0010315	CG9096	CycD	yes	no
FBgn0035162	CG13900	CG13900	no	FBgn0010315	CG9096	CycD	yes	no	0.22
FBgn0027592	CG4184	MED15	no	FBgn0010315	CG9096	CycD	yes	no	0.37
FBgn0039210	CG13625	CG13625	no	FBgn0010315	CG9096	CycD	yes	no	0.38
FBgn0000546	CG1765	EcR	no	FBgn0010315	CG9096	CycD	yes	no	0.37
FBgn0085432	CG34403	pan	no	FBgn0010315	CG9096	CycD	yes	no
FBgn0023091	CG8667	dimm	no	FBgn0010315	CG9096	CycD	yes	no	0.46
FBgn0000166	CG1034	bcd	no	FBgn0010315	CG9096	CycD	yes	no	0.35
FBgn0023526	CG2865	CG2865	no	FBgn0010315	CG9096	CycD	yes	no	0.38
FBgn0028509	CG31811	cenG1A	no	FBgn0010315	CG9096	CycD	yes	no	0.38
FBgn0051679	CG31679	CG31679	no	FBgn0010315	CG9096	CycD	yes	no	0.34
FBgn0008646	CG9930	E5	no	FBgn0010315	CG9096	CycD	yes	no	0.38
FBgn0039348	CG4673	CG4673	no	FBgn0010315	CG9096	CycD	yes	no	0.34
FBgn0000578	CG15112	ena	no	FBgn0010315	CG9096	CycD	yes	no	0.33
FBgn0035397	CG11486	CG11486	no	FBgn0010315	CG9096	CycD	yes	no	0.39
FBgn0039018	CG4771	CG4771	no	FBgn0010316	CG1772	dap	yes	no	0.42
FBgn0032213	CG5390	CG5390	no	FBgn0010316	CG1772	dap	yes	no	0.38
FBgn0035641	CG5568	CG5568	no	FBgn0010316	CG1772	dap	yes	no	0.38
FBgn0032192	CG5731	CG5731	no	FBgn0010316	CG1772	dap	yes	no	0.39
FBgn0037931	CG18476	CG18476	no	FBgn0010316	CG1772	dap	yes	no	0.39
FBgn0032196	CG5708	CG5708	no	FBgn0010316	CG1772	dap	yes	no	0.44
FBgn0027572	CG5009	CG5009	no	FBgn0010316	CG1772	dap	yes	no	0.39
FBgn0000546	CG1765	EcR	no	FBgn0010316	CG1772	dap	yes	no	0.37
FBgn0000377	CG3193	crn	no	FBgn0010316	CG1772	dap	yes	no	0.33
FBgn0000482	CG3093	dor	no	FBgn0010316	CG1772	dap	yes	no	0.32
FBgn0010602	CG3018	lwr	no	FBgn0010316	CG1772	dap	yes	no	0.46
FBgn0037345	CG2948	rev7	no	FBgn0010316	CG1772	dap	yes	no	0.36
FBgn0000166	CG1034	bcd	no	FBgn0010316	CG1772	dap	yes	no	0.35
FBgn0029525	CG18273	CG18273	no	FBgn0010316	CG1772	dap	yes	no	0.37
FBgn0010382	CG3938	CycE	yes	FBgn0010316	CG1772	dap	yes	yes	0.46
FBgn0039858	CG11525	CycG	yes	FBgn0010316	CG1772	dap	yes	no	0.39
FBgn0035462	CG1120	CG1120	no	FBgn0010316	CG1772	dap	yes	no	0.42
FBgn0039970	CG17508	CG17508	no	FBgn0010316	CG1772	dap	yes	no	0.38
FBgn0027581	CG6191	CG6191	no	FBgn0010316	CG1772	dap	yes	no	0.37
FBgn0039348	CG4673	CG4673	no	FBgn0010316	CG1772	dap	yes	no	0.35
FBgn0027363	CG6521	Stam	no	FBgn0010316	CG1772	dap	yes	no	0.37
FBgn0028509	CG31811	cenG1A	no	FBgn0010316	CG1772	dap	yes	no	0.39
FBgn0035162	CG13900	CG13900	no	FBgn0010316	CG1772	dap	yes	no	0.22
FBgn0032588	CG5968	CG5968	no	FBgn0010316	CG1772	dap	yes	no	0.37
FBgn0036322	CG14119	CG14119	no	FBgn0010316	CG1772	dap	yes	no	0.37
FBgn0085432	CG34403	pan	no	FBgn0010316	CG1772	dap	yes	no
FBgn0033631	CG9027	CG9027	yes	FBgn0010316	CG1772	dap	yes	no	0.4
FBgn0033782	CG3850	sug	no	FBgn0010316	CG1772	dap	yes	no	0.36
FBgn0030748	CG4394	Traf-like	no	FBgn0010316	CG1772	dap	yes	no	0.41
FBgn0000520	CG2711	dwg	no	FBgn0010316	CG1772	dap	yes	no	0.39
FBgn0031957	CG14534	TwdlE	no	FBgn0010316	CG1772	dap	yes	no	0.37
FBgn0023091	CG8667	dimm	no	FBgn0010316	CG1772	dap	yes	no	0.42
FBgn0039210	CG13625	CG13625	no	FBgn0010316	CG1772	dap	yes	no	0.38
FBgn0085379	CG34350	CG34350	no	FBgn0010316	CG1772	dap	yes	no
FBgn0028421	CG11759	Kap3	no	FBgn0010316	CG1772	dap	yes	no	0.54
FBgn0031894	CG4496	CG4496	no	FBgn0010316	CG1772	dap	yes	no	0.4
FBgn0030929	CG15043	CG15043	no	FBgn0010316	CG1772	dap	yes	no	0.36
FBgn0035397	CG11486	CG11486	no	FBgn0010316	CG1772	dap	yes	no	0.42
FBgn0032192	CG5731	CG5731	no	FBgn0010317	CG10308	CycJ	yes	no	0.37
FBgn0003980	CG9046	Vm26Ab	no	FBgn0010317	CG10308	CycJ	yes	no	0.39
FBgn0008646	CG9930	E5	no	FBgn0010317	CG10308	CycJ	yes	no	0.39
FBgn0035510	CG15006	Cpr64Aa	no	FBgn0010317	CG10308	CycJ	yes	no	0.4
FBgn0032196	CG5708	CG5708	no	FBgn0010317	CG10308	CycJ	yes	no	0.37
FBgn0023517	CG14816	Pgam5	no	FBgn0010317	CG10308	CycJ	yes	no	0.38
FBgn0030459	CG12723	CG12723	no	FBgn0010317	CG10308	CycJ	yes	no	0.39
FBgn0026238	CG2944	gus	no	FBgn0010317	CG10308	CycJ	yes	no	0.4
FBgn0034651	CG15676	CG15676	no	FBgn0010317	CG10308	CycJ	yes	no	0.38
FBgn0023091	CG8667	dimm	no	FBgn0010317	CG10308	CycJ	yes	no	0.42
FBgn0029525	CG18273	CG18273	no	FBgn0010317	CG10308	CycJ	yes	no	0.36
FBgn0023526	CG2865	CG2865	no	FBgn0010317	CG10308	CycJ	yes	no	0.37
FBgn0034371	CG5473	SP2637	no	FBgn0010317	CG10308	CycJ	yes	no	0.37
FBgn0014857	CG5825	His3.3A	no	FBgn0010317	CG10308	CycJ	yes	no	0.14
FBgn0039970	CG17508	CG17508	no	FBgn0010317	CG10308	CycJ	yes	no	0.36
FBgn0027363	CG6521	Stam	no	FBgn0010317	CG10308	CycJ	yes	no	0.34
FBgn0028509	CG31811	cenG1A	no	FBgn0010317	CG10308	CycJ	yes	no	0.34
FBgn0035162	CG13900	CG13900	no	FBgn0010317	CG10308	CycJ	yes	no	0.2
FBgn0027592	CG4184	MED15	no	FBgn0010317	CG10308	CycJ	yes	no	0.34
FBgn0025674	CG15218	CycK	yes	FBgn0010317	CG10308	CycJ	yes	no	0.34
FBgn0051204	CG31204	CG31204	no	FBgn0010317	CG10308	CycJ	yes	no	0.4
FBgn0011224	CG31000	heph	no	FBgn0010317	CG10308	CycJ	yes	no	0.23
FBgn0000578	CG15112	ena	no	FBgn0010317	CG10308	CycJ	yes	no	0.31
FBgn0030929	CG15043	CG15043	no	FBgn0010317	CG10308	CycJ	yes	no	0.37
FBgn0034758	CG13510	CG13510	no	FBgn0010317	CG10308	CycJ	yes	no	0.39
FBgn0037613	CG9790	Cks85A	yes	FBgn0010317	CG10308	CycJ	yes	no	0.39
FBgn0035397	CG11486	CG11486	no	FBgn0010317	CG10308	CycJ	yes	no	0.38
FBgn0025334	CG11182	PHDP	no	FBgn0010317	CG10308	CycJ	yes	no	0.37
FBgn0025674	CG15218	CycK	yes	FBgn0010379	CG4006	Akt1	no	no	0.36
FBgn0052190	CG32190	NUCB1	no	FBgn0259676	CG5553	DNApol-alpha60	yes	no
FBgn0035504	CG15003	Teh4	no	FBgn0259676	CG5553	DNApol-alpha60	yes	no
FBgn0032588	CG5968	CG5968	no	FBgn0259676	CG5553	DNApol-alpha60	yes	no
FBgn0036286	CG10616	CG10616	no	FBgn0259676	CG5553	DNApol-alpha60	yes	no
FBgn0261673	CG8776	nemy	no	FBgn0259676	CG5553	DNApol-alpha60	yes	no
FBgn0033657	CG8271	Sln	no	FBgn0259676	CG5553	DNApol-alpha60	yes	no
FBgn0036257	CG6811	RhoGAP68F	no	FBgn0259676	CG5553	DNApol-alpha60	yes	no
FBgn0031768	CG12393	CG12393	no	FBgn0011573	CG12019	Cdc37	yes	no	0.39
FBgn0259481	CG11711	Mob2	no	FBgn0011573	CG12019	Cdc37	yes	no
FBgn0035042	CG3640	CG3640	no	FBgn0011573	CG12019	Cdc37	yes	no	0.37
FBgn0037345	CG2948	rev7	no	FBgn0011573	CG12019	Cdc37	yes	no	0.31
FBgn0040769	-	CG12431	no	FBgn0011573	CG12019	Cdc37	yes	no	0.39
FBgn0031618	-	CG11931	no	FBgn0011573	CG12019	Cdc37	yes	no	0.35
FBgn0000273	CG4379	Pka-C1	no	FBgn0011573	CG12019	Cdc37	yes	no	0.23
FBgn0003557	CG4244	Su(dx)	no	FBgn0011573	CG12019	Cdc37	yes	no	0.36
FBgn0031785	CG13991	CG13991	no	FBgn0011573	CG12019	Cdc37	yes	no	0.34
FBgn0036564	CG5241	Taspase1	no	FBgn0011573	CG12019	Cdc37	yes	no	0.37
FBgn0031052	CG14215	CG14215	no	FBgn0011573	CG12019	Cdc37	yes	no	0.25
FBgn0000147	CG3068	aur	yes	FBgn0011573	CG12019	Cdc37	yes	no	0.34
FBgn0028504	CG12182	CG12182	no	FBgn0011573	CG12019	Cdc37	yes	no	0.35
FBgn0002734	CG8328	HLHmdelta	no	FBgn0011573	CG12019	Cdc37	yes	no	0.34
FBgn0011739	CG12072	wts	yes	FBgn0011573	CG12019	Cdc37	yes	no	0.35
FBgn0015806	CG10539	S6k	yes	FBgn0011573	CG12019	Cdc37	yes	no	0.3
FBgn0087005	CG10233	retinophilin	no	FBgn0011573	CG12019	Cdc37	yes	no
FBgn0000166	CG1034	bcd	no	FBgn0011573	CG12019	Cdc37	yes	no	0.34
FBgn0035510	CG15006	Cpr64Aa	no	FBgn0011573	CG12019	Cdc37	yes	no	0.36
FBgn0039970	CG17508	CG17508	no	FBgn0011573	CG12019	Cdc37	yes	no	0.37
FBgn0034869	CG13558	CG13558	no	FBgn0011573	CG12019	Cdc37	yes	no	0.33
FBgn0086679	CG9770	p	no	FBgn0011573	CG12019	Cdc37	yes	no
FBgn0003189	CG18572	r	no	FBgn0011573	CG12019	Cdc37	yes	no	0.19
FBgn0032192	CG5731	CG5731	no	FBgn0261278	CG17161	grp	yes	no
FBgn0032196	CG5708	CG5708	no	FBgn0261278	CG17161	grp	yes	no
FBgn0030459	CG12723	CG12723	no	FBgn0261278	CG17161	grp	yes	no
FBgn0085432	CG34403	pan	yes	FBgn0261278	CG17161	grp	yes	no
FBgn0036286	CG10616	CG10616	no	FBgn0261278	CG17161	grp	yes	no
FBgn0023091	CG8667	dimm	no	FBgn0261278	CG17161	grp	yes	no
FBgn0005655	CG9193	mus209	no	FBgn0261278	CG17161	grp	yes	no
FBgn0014857	CG5825	His3.3A	no	FBgn0261278	CG17161	grp	yes	no
FBgn0036257	CG6811	RhoGAP68F	no	FBgn0261278	CG17161	grp	yes	no
FBgn0039970	CG17508	CG17508	no	FBgn0261278	CG17161	grp	yes	no
FBgn0025334	CG11182	PHDP	no	FBgn0261278	CG17161	grp	yes	no
FBgn0028509	CG31811	cenG1A	no	FBgn0261278	CG17161	grp	yes	no
FBgn0051679	CG31679	CG31679	no	FBgn0261278	CG17161	grp	yes	no
FBgn0027592	CG4184	MED15	no	FBgn0261278	CG17161	grp	yes	no
FBgn0011224	CG31000	heph	no	FBgn0261278	CG17161	grp	yes	no
FBgn0085379	CG34350	CG34350	no	FBgn0261278	CG17161	grp	yes	no
FBgn0010602	CG3018	lwr	no	FBgn0261278	CG17161	grp	yes	no
FBgn0034758	CG13510	CG13510	no	FBgn0261278	CG17161	grp	yes	no
FBgn0000578	CG15112	ena	no	FBgn0261278	CG17161	grp	yes	no
FBgn0035510	CG15006	Cpr64Aa	no	FBgn0261278	CG17161	grp	yes	no
FBgn0008646	CG9930	E5	no	FBgn0261278	CG17161	grp	yes	no
FBgn0010602	CG3018	lwr	no	FBgn0011737	CG4488	wee	yes	yes	0.38
FBgn0032744	CG15173	CG15173	no	FBgn0011763	CG4654	Dp	yes	no	0.36
FBgn0033673	CG8298	CG8298	no	FBgn0011763	CG4654	Dp	yes	no	0.4
FBgn0037280	CG1126	CG1126	no	FBgn0013435	CG1362	cdc2rk	yes	no	0.39
FBgn0032741	CG10446	Side	no	FBgn0013435	CG1362	cdc2rk	yes	no	0.37
FBgn0030894	CG7192	CG7192	no	FBgn0013435	CG1362	cdc2rk	yes	no	0.38
FBgn0023091	CG8667	dimm	no	FBgn0013435	CG1362	cdc2rk	yes	no	0.47
FBgn0050497	CG30497	CG30497	no	FBgn0013435	CG1362	cdc2rk	yes	no	0.39
FBgn0051232	CG31232	koko	yes	FBgn0013435	CG1362	cdc2rk	yes	no	0.47
FBgn0004893	CG10021	bowl	no	FBgn0013435	CG1362	cdc2rk	yes	no	0.4
FBgn0015756	CG6141	RpL9	yes	FBgn0013435	CG1362	cdc2rk	yes	no	0.29
FBgn0030280	CG11106	CG11106	no	FBgn0013435	CG1362	cdc2rk	yes	no	0.4
FBgn0032455	CG5792	CG5792	no	FBgn0013435	CG1362	cdc2rk	yes	no	0.42
FBgn0035922	CG6486	CG6486	no	FBgn0013435	CG1362	cdc2rk	yes	no	0.4
FBgn0053526	CG33526	PNUTS	no	FBgn0013435	CG1362	cdc2rk	yes	no	0.44
FBgn0028697	CG17420	RpL15	no	FBgn0013435	CG1362	cdc2rk	yes	no	0.45
FBgn0003267	CG6348	ro	no	FBgn0013435	CG1362	cdc2rk	yes	no	0.41
FBgn0031579	CG15422	CG15422	no	FBgn0013435	CG1362	cdc2rk	yes	no	0.38
FBgn0042102	CG18745	CG18745	no	FBgn0013435	CG1362	cdc2rk	yes	no	0.47
FBgn0000546	CG1765	EcR	no	FBgn0013435	CG1362	cdc2rk	yes	no	0.37
FBgn0030459	CG12723	CG12723	no	FBgn0013435	CG1362	cdc2rk	yes	no	0.38
FBgn0030539	CG1368	CG1368	no	FBgn0013435	CG1362	cdc2rk	yes	no	0.41
FBgn0085432	CG34403	pan	no	FBgn0013435	CG1362	cdc2rk	yes	no
FBgn0038889	CG7922	CG7922	no	FBgn0013435	CG1362	cdc2rk	yes	no	0.38
FBgn0033631	CG9027	CG9027	yes	FBgn0013435	CG1362	cdc2rk	yes	no	0.42
FBgn0035546	CG11345	CG11345	no	FBgn0013435	CG1362	cdc2rk	yes	no	0.4
FBgn0032813	CG10262	CG10262	no	FBgn0013435	CG1362	cdc2rk	yes	no	0.34
FBgn0004863	CG7937	C15	no	FBgn0013435	CG1362	cdc2rk	yes	no	0.39
FBgn0036194	CG11652	CG11652	no	FBgn0013435	CG1362	cdc2rk	yes	no	0.38
FBgn0036596	CG13045	CG13045	no	FBgn0013435	CG1362	cdc2rk	yes	no	0.41
FBgn0026582	CG9418	CG9418	no	FBgn0013435	CG1362	cdc2rk	yes	no	0.44
FBgn0039286	CG11849	dan	no	FBgn0013435	CG1362	cdc2rk	yes	no	0.4
FBgn0035397	CG11486	CG11486	no	FBgn0013435	CG1362	cdc2rk	yes	no	0.39
FBgn0004110	CG7895	tin	no	FBgn0013435	CG1362	cdc2rk	yes	no	0.36
FBgn0036924	CG7570	hale	no	FBgn0013435	CG1362	cdc2rk	yes	no	0.38
FBgn0031187	CG14619	CG14619	no	FBgn0013762	CG8203	Cdk5	yes	no	0.37
FBgn0032192	CG5731	CG5731	no	FBgn0013762	CG8203	Cdk5	yes	no	0.38
FBgn0035641	CG5568	CG5568	no	FBgn0013762	CG8203	Cdk5	yes	no	0.35
FBgn0037643	CG11963	skap	no	FBgn0013762	CG8203	Cdk5	yes	no	0.35
FBgn0032196	CG5708	CG5708	no	FBgn0013762	CG8203	Cdk5	yes	no	0.42
FBgn0035334	CG8993	CG8993	no	FBgn0013762	CG8203	Cdk5	yes	no	0.4
FBgn0031957	CG14534	TwdlE	no	FBgn0013762	CG8203	Cdk5	yes	no	0.35
FBgn0037345	CG2948	rev7	no	FBgn0013762	CG8203	Cdk5	yes	no	0.34
FBgn0023526	CG2865	CG2865	no	FBgn0013762	CG8203	Cdk5	yes	no	0.38
FBgn0010382	CG3938	CycE	yes	FBgn0013762	CG8203	Cdk5	yes	no	0.45
FBgn0014857	CG5825	His3.3A	no	FBgn0013762	CG8203	Cdk5	yes	no	0.18
FBgn0032361	CG6488	CG6488	no	FBgn0013762	CG8203	Cdk5	yes	no	0.38
FBgn0039970	CG17508	CG17508	no	FBgn0013762	CG8203	Cdk5	yes	no	0.39
FBgn0037011	CG4858	CG4858	no	FBgn0013762	CG8203	Cdk5	yes	no	0.42
FBgn0027581	CG6191	CG6191	no	FBgn0013762	CG8203	Cdk5	yes	yes	0.46
FBgn0039348	CG4673	CG4673	no	FBgn0013762	CG8203	Cdk5	yes	no	0.35
FBgn0000578	CG15112	ena	no	FBgn0013762	CG8203	Cdk5	yes	no	0.36
FBgn0034869	CG13558	CG13558	no	FBgn0013762	CG8203	Cdk5	yes	no	0.33
FBgn0034758	CG13510	CG13510	no	FBgn0013762	CG8203	Cdk5	yes	no	0.36
FBgn0000439	CG2189	Dfd	no	FBgn0013762	CG8203	Cdk5	yes	no	0.36
FBgn0259217			no	FBgn0013762	CG8203	Cdk5	yes	no
FBgn0261714	CG4795	Cpn	no	FBgn0013762	CG8203	Cdk5	yes	no
FBgn0035084	CG15861	CG15861	no	FBgn0013762	CG8203	Cdk5	yes	no	0.35
FBgn0051679	CG31679	CG31679	no	FBgn0013762	CG8203	Cdk5	yes	no	0.32
FBgn0035162	CG13900	CG13900	no	FBgn0013762	CG8203	Cdk5	yes	no	0.2
FBgn0051204	CG31204	CG31204	no	FBgn0013762	CG8203	Cdk5	yes	no	0.36
FBgn0085379	CG34350	CG34350	no	FBgn0013762	CG8203	Cdk5	yes	no
FBgn0000157	CG3629	Dll	no	FBgn0013762	CG8203	Cdk5	yes	no	0.33
FBgn0027572	CG5009	CG5009	no	FBgn0013762	CG8203	Cdk5	yes	no	0.4
FBgn0000546	CG1765	EcR	no	FBgn0013762	CG8203	Cdk5	yes	no	0.35
FBgn0000377	CG3193	crn	no	FBgn0013762	CG8203	Cdk5	yes	no	0.34
FBgn0250746	CG12000	Prosbeta7	no	FBgn0013762	CG8203	Cdk5	yes	no
FBgn0010317	CG10308	CycJ	yes	FBgn0013762	CG8203	Cdk5	yes	no	0.35
FBgn0085432	CG34403	pan	no	FBgn0013762	CG8203	Cdk5	yes	no
FBgn0031081	CG9565	Nep3	no	FBgn0013762	CG8203	Cdk5	yes	no	0.34
FBgn0008646	CG9930	E5	no	FBgn0013762	CG8203	Cdk5	yes	no	0.35
FBgn0025334	CG11182	PHDP	no	FBgn0013762	CG8203	Cdk5	yes	no	0.36
FBgn0015806	CG10539	S6k	yes	FBgn0014001	CG10295	Pak	no	no	0.28
FBgn0025674	CG15218	CycK	yes	FBgn0261617	CG15319	nej	no	no
FBgn0010225	CG1106	Gel	no	FBgn0016131	CG5072	Cdk4	yes	no	0.35
FBgn0032213	CG5390	CG5390	no	FBgn0016131	CG5072	Cdk4	yes	no	0.36
FBgn0035641	CG5568	CG5568	no	FBgn0016131	CG5072	Cdk4	yes	no	0.37
FBgn0004103	CG5650	Pp1-87B	yes	FBgn0016131	CG5072	Cdk4	yes	no	0.34
FBgn0032192	CG5731	CG5731	no	FBgn0016131	CG5072	Cdk4	yes	no	0.36
FBgn0038311	CG14864	CG14864	no	FBgn0016131	CG5072	Cdk4	yes	no	0.35
FBgn0000439	CG2189	Dfd	no	FBgn0016131	CG5072	Cdk4	yes	no	0.36
FBgn0016081	CG32045	fry	no	FBgn0016131	CG5072	Cdk4	yes	no	0.3
FBgn0034237	CG4878	eIF3-S9	yes	FBgn0016131	CG5072	Cdk4	yes	no	0.16
FBgn0259217			no	FBgn0016131	CG5072	Cdk4	yes	no
FBgn0035084	CG15861	CG15861	no	FBgn0016131	CG5072	Cdk4	yes	no	0.36
FBgn0028509	CG31811	cenG1A	no	FBgn0016131	CG5072	Cdk4	yes	no	0.33
FBgn0051679	CG31679	CG31679	no	FBgn0016131	CG5072	Cdk4	yes	no	0.31
FBgn0034741	CG4269	CG4269	no	FBgn0016131	CG5072	Cdk4	yes	no	0.34
FBgn0035162	CG13900	CG13900	no	FBgn0016131	CG5072	Cdk4	yes	no	0.22
FBgn0025674	CG15218	CycK	yes	FBgn0016131	CG5072	Cdk4	yes	no	0.4
FBgn0033884	CG13344	CG13344	no	FBgn0016131	CG5072	Cdk4	yes	no	0.38
FBgn0085379	CG34350	CG34350	no	FBgn0016131	CG5072	Cdk4	yes	no
FBgn0036194	CG11652	CG11652	no	FBgn0016131	CG5072	Cdk4	yes	no	0.33
FBgn0034842	CG9868	Prosbeta5R	no	FBgn0016131	CG5072	Cdk4	yes	no	0.22
FBgn0042102	CG18745	CG18745	no	FBgn0016131	CG5072	Cdk4	yes	no	0.5
FBgn0032283	CG7296	CG7296	no	FBgn0016131	CG5072	Cdk4	yes	no	0.36
FBgn0032196	CG5708	CG5708	no	FBgn0016131	CG5072	Cdk4	yes	no	0.39
FBgn0027572	CG5009	CG5009	no	FBgn0016131	CG5072	Cdk4	yes	no	0.35
FBgn0035975	CG32042	PGRP-LA	no	FBgn0016131	CG5072	Cdk4	yes	no	0.36
FBgn0011586	CG1871	e(r)	no	FBgn0016131	CG5072	Cdk4	yes	no	0.41
FBgn0000546	CG1765	EcR	no	FBgn0016131	CG5072	Cdk4	yes	no	0.35
FBgn0000377	CG3193	crn	no	FBgn0016131	CG5072	Cdk4	yes	no	0.31
FBgn0036322	CG14119	CG14119	no	FBgn0016131	CG5072	Cdk4	yes	no	0.35
FBgn0026238	CG2944	gus	no	FBgn0016131	CG5072	Cdk4	yes	no	0.41
FBgn0039017	CG6985	CG6985	no	FBgn0016131	CG5072	Cdk4	yes	no	0.38
FBgn0010317	CG10308	CycJ	yes	FBgn0016131	CG5072	Cdk4	yes	no	0.39
FBgn0085432	CG34403	pan	no	FBgn0016131	CG5072	Cdk4	yes	no
FBgn0038889	CG7922	CG7922	no	FBgn0016131	CG5072	Cdk4	yes	no	0.33
FBgn0023495	CG8823	Lip3	no	FBgn0016131	CG5072	Cdk4	yes	no	0.24
FBgn0034651	CG15676	CG15676	no	FBgn0016131	CG5072	Cdk4	yes	no	0.34
FBgn0033782	CG3850	sug	no	FBgn0016131	CG5072	Cdk4	yes	no	0.34
FBgn0042630	CG32139	Sox21b	no	FBgn0016131	CG5072	Cdk4	yes	no	0.35
FBgn0035769	CG8591	CTCF	no	FBgn0016131	CG5072	Cdk4	yes	no	0.36
FBgn0030041	CG12116	CG12116	no	FBgn0016131	CG5072	Cdk4	yes	no	0.36
FBgn0010083	CG5352	SmB	no	FBgn0016131	CG5072	Cdk4	yes	no	0.24
FBgn0042129	CG18806	CG18806	no	FBgn0016131	CG5072	Cdk4	yes	no	0.34
FBgn0085405	CG34376	CG34376	no	FBgn0016131	CG5072	Cdk4	yes	no
FBgn0037345	CG2948	rev7	no	FBgn0016131	CG5072	Cdk4	yes	no	0.36
FBgn0000166	CG1034	bcd	no	FBgn0016131	CG5072	Cdk4	yes	no	0.34
FBgn0023526	CG2865	CG2865	no	FBgn0016131	CG5072	Cdk4	yes	no	0.35
FBgn0035325	CG13806	CG13806	no	FBgn0016131	CG5072	Cdk4	yes	no	0.33
FBgn0030400	CG11138	CG11138	no	FBgn0016131	CG5072	Cdk4	yes	no	0.37
FBgn0010382	CG3938	CycE	yes	FBgn0016131	CG5072	Cdk4	yes	no	0.38
FBgn0004889	CG6235	tws	no	FBgn0016131	CG5072	Cdk4	yes	no	0.24
FBgn0039286	CG11849	dan	no	FBgn0016131	CG5072	Cdk4	yes	no	0.34
FBgn0010416	CG9984	TH1	no	FBgn0016131	CG5072	Cdk4	yes	no	0.3
FBgn0035397	CG11486	CG11486	no	FBgn0016131	CG5072	Cdk4	yes	no	0.36
FBgn0025334	CG11182	PHDP	no	FBgn0016131	CG5072	Cdk4	yes	no	0.34
FBgn0035255	CG7980	RabX5	no	FBgn0016131	CG5072	Cdk4	yes	no	0.35
FBgn0022936	CG7405	CycH	yes	FBgn0016131	CG5072	Cdk4	yes	no	0.33
FBgn0027055	CG18332	CSN3	yes	FBgn0016131	CG5072	Cdk4	yes	no	0.36
FBgn0000543	CG5714	ecd	no	FBgn0016131	CG5072	Cdk4	yes	no	0.39
FBgn0039858	CG11525	CycG	yes	FBgn0016131	CG5072	Cdk4	yes	no	0.37
FBgn0037944	CG6923	CG6923	no	FBgn0016131	CG5072	Cdk4	yes	no	0.35
FBgn0037643	CG11963	skap	no	FBgn0016131	CG5072	Cdk4	yes	no	0.33
FBgn0023177	CG32505	Pp4-19C	yes	FBgn0016131	CG5072	Cdk4	yes	no	0.34
FBgn0260943	CG32169	Rbp6	no	FBgn0016131	CG5072	Cdk4	yes	no
FBgn0029134	CG12323	Prosbeta5	no	FBgn0016131	CG5072	Cdk4	yes	no	0.2
FBgn0004103	CG5650	Pp1-87B	yes	FBgn0019686	CG10895	lok	yes	no	0.28
FBgn0024285	CG4602	Srp54	no	FBgn0019686	CG10895	lok	yes	no	0.22
FBgn0259220	CG42320	Doa	no	FBgn0019686	CG10895	lok	yes	no
FBgn0010602	CG3018	lwr	no	FBgn0019686	CG10895	lok	yes	no	0.35
FBgn0023091	CG8667	dimm	no	FBgn0019686	CG10895	lok	yes	no	0.4
FBgn0027866	CG9776	CG9776	no	FBgn0019686	CG10895	lok	yes	no	0.41
FBgn0035641	CG5568	CG5568	no	FBgn0022936	CG7405	CycH	yes	no	0.35
FBgn0039348	CG4673	CG4673	no	FBgn0022936	CG7405	CycH	yes	no	0.31
FBgn0029525	CG18273	CG18273	no	FBgn0022936	CG7405	CycH	yes	no	0.32
FBgn0034651	CG15676	CG15676	no	FBgn0022936	CG7405	CycH	yes	no	0.33
FBgn0026238	CG2944	gus	no	FBgn0022936	CG7405	CycH	yes	no	0.37
FBgn0011224	CG31000	heph	no	FBgn0022936	CG7405	CycH	yes	no	0.21
FBgn0032283	CG7296	CG7296	no	FBgn0022936	CG7405	CycH	yes	no	0.32
FBgn0032196	CG5708	CG5708	no	FBgn0022936	CG7405	CycH	yes	no	0.34
FBgn0023517	CG14816	Pgam5	no	FBgn0022936	CG7405	CycH	yes	no	0.36
FBgn0039554	CG5003	CG5003	no	FBgn0022936	CG7405	CycH	yes	no	0.31
FBgn0000546	CG1765	EcR	no	FBgn0022936	CG7405	CycH	yes	no	0.3
FBgn0036322	CG14119	CG14119	no	FBgn0022936	CG7405	CycH	yes	no	0.33
FBgn0016081	CG32045	fry	no	FBgn0022936	CG7405	CycH	yes	no	0.26
FBgn0028509	CG31811	cenG1A	no	FBgn0022936	CG7405	CycH	yes	no	0.3
FBgn0035162	CG13900	CG13900	no	FBgn0022936	CG7405	CycH	yes	no	0.17
FBgn0085432	CG34403	pan	no	FBgn0022936	CG7405	CycH	yes	no
FBgn0036786	CG13701	skl	no	FBgn0022936	CG7405	CycH	yes	no	0.33
FBgn0037345	CG2948	rev7	no	FBgn0022936	CG7405	CycH	yes	no	0.32
FBgn0034371	CG5473	SP2637	no	FBgn0022936	CG7405	CycH	yes	no	0.34
FBgn0039970	CG17508	CG17508	no	FBgn0022936	CG7405	CycH	yes	no	0.3
FBgn0030929	CG15043	CG15043	no	FBgn0022936	CG7405	CycH	yes	no	0.31
FBgn0032192	CG5731	CG5731	no	FBgn0022936	CG7405	CycH	yes	no	0.32
FBgn0025674	CG15218	CycK	yes	FBgn0023181	CG2917	Orc4	no	no	0.35
FBgn0015904	CG10571	ara	no	FBgn0024371	CG1071	E2f2	yes	no	0.27
FBgn0037345	CG2948	rev7	no	FBgn0024371	CG1071	E2f2	yes	no	0.38
FBgn0000166	CG1034	bcd	no	FBgn0024371	CG1071	E2f2	yes	no	0.36
FBgn0035325	CG13806	CG13806	no	FBgn0024371	CG1071	E2f2	yes	no	0.36
FBgn0030400	CG11138	CG11138	no	FBgn0024371	CG1071	E2f2	yes	yes	0.43
FBgn0034371	CG5473	SP2637	no	FBgn0024371	CG1071	E2f2	yes	no	0.39
FBgn0039970	CG17508	CG17508	no	FBgn0024371	CG1071	E2f2	yes	no	0.36
FBgn0000578	CG15112	ena	no	FBgn0024371	CG1071	E2f2	yes	no	0.34
FBgn0030929	CG15043	CG15043	no	FBgn0024371	CG1071	E2f2	yes	no	0.36
FBgn0035510	CG15006	Cpr64Aa	no	FBgn0024371	CG1071	E2f2	yes	no	0.39
FBgn0034869	CG13558	CG13558	no	FBgn0024371	CG1071	E2f2	yes	no	0.35
FBgn0034758	CG13510	CG13510	no	FBgn0024371	CG1071	E2f2	yes	no	0.37
FBgn0002865	CG11719	Mst98Ca	no	FBgn0024371	CG1071	E2f2	yes	no	0.4
FBgn0025334	CG11182	PHDP	no	FBgn0024371	CG1071	E2f2	yes	no	0.37
FBgn0029919	-	CG14432	no	FBgn0024371	CG1071	E2f2	yes	no	0.39
FBgn0016081	CG32045	fry	no	FBgn0024371	CG1071	E2f2	yes	no	0.33
FBgn0259217			no	FBgn0024371	CG1071	E2f2	yes	no
FBgn0028509	CG31811	cenG1A	no	FBgn0024371	CG1071	E2f2	yes	no	0.36
FBgn0024189	CG33141	sns	no	FBgn0024371	CG1071	E2f2	yes	no	0.35
FBgn0051679	CG31679	CG31679	no	FBgn0024371	CG1071	E2f2	yes	no	0.34
FBgn0035162	CG13900	CG13900	no	FBgn0024371	CG1071	E2f2	yes	no	0.23
FBgn0027592	CG4184	MED15	no	FBgn0024371	CG1071	E2f2	yes	no	0.38
FBgn0025674	CG15218	CycK	yes	FBgn0024371	CG1071	E2f2	yes	no	0.37
FBgn0051204	CG31204	CG31204	no	FBgn0024371	CG1071	E2f2	yes	no	0.38
FBgn0011224	CG31000	heph	no	FBgn0024371	CG1071	E2f2	yes	no	0.25
FBgn0085379	CG34350	CG34350	no	FBgn0024371	CG1071	E2f2	yes	no
FBgn0032283	CG7296	CG7296	no	FBgn0024371	CG1071	E2f2	yes	no	0.36
FBgn0032196	CG5708	CG5708	no	FBgn0024371	CG1071	E2f2	yes	no	0.43
FBgn0027492	CG5643	wdb	no	FBgn0024371	CG1071	E2f2	yes	no	0.39
FBgn0040361	CG14627	CG14627	no	FBgn0024371	CG1071	E2f2	yes	no	0.38
FBgn0000546	CG1765	EcR	no	FBgn0024371	CG1071	E2f2	yes	no	0.35
FBgn0030459	CG12723	CG12723	no	FBgn0024371	CG1071	E2f2	yes	no	0.36
FBgn0028577	CG12085	pUf68	yes	FBgn0024371	CG1071	E2f2	yes	no	0.4
FBgn0026238	CG2944	gus	no	FBgn0024371	CG1071	E2f2	yes	no	0.44
FBgn0034651	CG15676	CG15676	no	FBgn0024371	CG1071	E2f2	yes	no	0.36
FBgn0035756	CG32381	unc-13-4A	no	FBgn0024371	CG1071	E2f2	yes	no	0.34
FBgn0042630	CG32139	Sox21b	no	FBgn0024371	CG1071	E2f2	yes	no	0.37
FBgn0003980	CG9046	Vm26Ab	no	FBgn0024371	CG1071	E2f2	yes	no	0.36
FBgn0260943	CG32169	Rbp6	no	FBgn0024371	CG1071	E2f2	yes	no
FBgn0003980	CG9046	Vm26Ab	no	FBgn0024956	CG7614	Mat1	yes	no	0.26
FBgn0037207	CG11100	Mes2	no	FBgn0024956	CG7614	Mat1	yes	no	0.33
FBgn0000578	CG15112	ena	no	FBgn0024956	CG7614	Mat1	yes	no	0.23
FBgn0000546	CG1765	EcR	no	FBgn0024956	CG7614	Mat1	yes	no	0.25
FBgn0053109	CG33109	CG33109	no	FBgn0024956	CG7614	Mat1	yes	no	0.29
FBgn0027592	CG4184	MED15	no	FBgn0024956	CG7614	Mat1	yes	no	0.27
FBgn0030459	CG12723	CG12723	no	FBgn0024956	CG7614	Mat1	yes	no	0.27
FBgn0035397	CG11486	CG11486	no	FBgn0024956	CG7614	Mat1	yes	no	0.3
FBgn0034720	CG11206	CG11206	no	FBgn0024956	CG7614	Mat1	yes	no	0.3
FBgn0033019	CG10395	CG10395	no	FBgn0025637	CG16983	skpA	yes	no	0.35
FBgn0032377	CG14937	CG14937	no	FBgn0025637	CG16983	skpA	yes	yes	0.2
FBgn0000166	CG1034	bcd	no	FBgn0025637	CG16983	skpA	yes	no	0.36
FBgn0029525	CG18273	CG18273	no	FBgn0025637	CG16983	skpA	yes	no	0.32
FBgn0035042	CG3640	CG3640	no	FBgn0025637	CG16983	skpA	yes	no	0.32
FBgn0035357	CG1244	MEP-1	no	FBgn0025637	CG16983	skpA	yes	no	0.34
FBgn0039667	CG2010	CG2010	no	FBgn0025637	CG16983	skpA	yes	no	0.32
FBgn0032878	CG9316	CG9316	no	FBgn0025637	CG16983	skpA	yes	yes	0.27
FBgn0086451	CG10805	l(2)k09022	no	FBgn0025637	CG16983	skpA	yes	no
FBgn0034817	CG9882	Art7	no	FBgn0025637	CG16983	skpA	yes	no	0.32
FBgn0033337	CG8272	CG8272	no	FBgn0025637	CG16983	skpA	yes	no	0.25
FBgn0000377	CG3193	crn	no	FBgn0025637	CG16983	skpA	yes	no	0.35
FBgn0031894	CG4496	CG4496	no	FBgn0025637	CG16983	skpA	yes	no	0.31
FBgn0038385	CG4221	CG4221	no	FBgn0025637	CG16983	skpA	yes	yes	0.23
FBgn0041171	CG15010	ago	no	FBgn0025637	CG16983	skpA	yes	yes	0.69
FBgn0037643	CG11963	skap	no	FBgn0025637	CG16983	skpA	yes	no	0.3
FBgn0033609	CG13213	fbl6	no	FBgn0025637	CG16983	skpA	yes	no	0.3
FBgn0010416	CG9984	TH1	no	FBgn0025637	CG16983	skpA	yes	no	0.37
FBgn0020257	CG9952	ppa	no	FBgn0025637	CG16983	skpA	yes	yes	0.44
FBgn0032780	CG13085	CG13085	no	FBgn0025637	CG16983	skpA	yes	yes	0.32
FBgn0046301	CG7148	CG7148	no	FBgn0025637	CG16983	skpA	yes	yes	0.33
FBgn0039554	CG5003	CG5003	no	FBgn0025637	CG16983	skpA	yes	no	0.3
FBgn0035975	CG32042	PGRP-LA	no	FBgn0025637	CG16983	skpA	yes	no	0.33
FBgn0011586	CG1871	e(r)	no	FBgn0025637	CG16983	skpA	yes	no	0.48
FBgn0038566	CG14317	CG14317	no	FBgn0025637	CG16983	skpA	yes	yes	0.33
FBgn0035461	CG10855	ntc	no	FBgn0025637	CG16983	skpA	yes	no	0.28
FBgn0037236	CG9772	CG9772	yes	FBgn0025637	CG16983	skpA	yes	yes	0.59
FBgn0038889	CG7922	CG7922	no	FBgn0025637	CG16983	skpA	yes	no	0.28
FBgn0043010	CG4643	Fsn	no	FBgn0025637	CG16983	skpA	yes	yes	0.32
FBgn0034704	CG6758	CG6758	no	FBgn0025637	CG16983	skpA	yes	no	0.32
FBgn0259220	CG42320	Doa	no	FBgn0025637	CG16983	skpA	yes	no
FBgn0035959	CG4911	CG4911	no	FBgn0025637	CG16983	skpA	yes	yes	0.33
FBgn0051646	CG31646	CG31646	no	FBgn0025637	CG16983	skpA	yes	no	0.31
FBgn0042102	CG18745	CG18745	no	FBgn0025637	CG16983	skpA	yes	no	0.42
FBgn0035397	CG11486	CG11486	no	FBgn0025637	CG16983	skpA	yes	no	0.32
FBgn0037760	CG9461	FBX011	no	FBgn0025637	CG16983	skpA	yes	yes	0.31
FBgn0030843	CG12432	CG12432	no	FBgn0025637	CG16983	skpA	yes	no	0.3
FBgn0023423	CG3412	slmb	no	FBgn0025637	CG16983	skpA	yes	yes	0.64
FBgn0037280	CG1126	CG1126	no	FBgn0025674	CG15218	CycK	yes	no	0.3
FBgn0260943	CG32169	Rbp6	no	FBgn0025674	CG15218	CycK	yes	no
FBgn0035641	CG5568	CG5568	no	FBgn0025674	CG15218	CycK	yes	no	0.33
FBgn0000546	CG1765	EcR	no	FBgn0025674	CG15218	CycK	yes	no	0.36
FBgn0010113	CG15532	hdc	yes	FBgn0025674	CG15218	CycK	yes	no	0.37
FBgn0000166	CG1034	bcd	no	FBgn0025674	CG15218	CycK	yes	no	0.32
FBgn0023526	CG2865	CG2865	no	FBgn0025674	CG15218	CycK	yes	no	0.36
FBgn0035325	CG13806	CG13806	no	FBgn0025674	CG15218	CycK	yes	no	0.31
FBgn0034371	CG5473	SP2637	no	FBgn0025674	CG15218	CycK	yes	no	0.36
FBgn0039970	CG17508	CG17508	no	FBgn0025674	CG15218	CycK	yes	no	0.35
FBgn0039348	CG4673	CG4673	no	FBgn0025674	CG15218	CycK	yes	no	0.31
FBgn0037518	CG2641	CG2641	no	FBgn0025674	CG15218	CycK	yes	no	0.26
FBgn0035397	CG11486	CG11486	no	FBgn0025674	CG15218	CycK	yes	yes	0.39
FBgn0032192	CG5731	CG5731	no	FBgn0025674	CG15218	CycK	yes	no	0.37
FBgn0030843	CG12432	CG12432	no	FBgn0025674	CG15218	CycK	yes	no	0.34
FBgn0015904	CG10571	ara	no	FBgn0025674	CG15218	CycK	yes	no	0.23
FBgn0016081	CG32045	fry	no	FBgn0025674	CG15218	CycK	yes	no	0.29
FBgn0028509	CG31811	cenG1A	no	FBgn0025674	CG15218	CycK	yes	no	0.28
FBgn0035162	CG13900	CG13900	no	FBgn0025674	CG15218	CycK	yes	no	0.23
FBgn0011224	CG31000	heph	no	FBgn0025674	CG15218	CycK	yes	no	0.26
FBgn0042102	CG18745	CG18745	no	FBgn0025674	CG15218	CycK	yes	no	0.45
FBgn0032196	CG5708	CG5708	no	FBgn0025674	CG15218	CycK	yes	no	0.41
FBgn0023517	CG14816	Pgam5	no	FBgn0025674	CG15218	CycK	yes	no	0.36
FBgn0030459	CG12723	CG12723	no	FBgn0025674	CG15218	CycK	yes	no	0.31
FBgn0033631	CG9027	CG9027	yes	FBgn0025674	CG15218	CycK	yes	no	0.43
FBgn0016131	CG5072	Cdk4	yes	FBgn0026371	CG7186	SAK	yes	no	0.34
FBgn0025674	CG15218	CycK	yes	FBgn0026371	CG7186	SAK	yes	no	0.28
FBgn0015806	CG10539	S6k	yes	FBgn0029118	CG10622	Sucb	no	no	0.32
FBgn0023177	CG32505	Pp4-19C	yes	FBgn0030668	CG8128	CG8128	no	yes	0.34
FBgn0022936	CG7405	CycH	yes	FBgn0030668	CG8128	CG8128	no	no	0.31
FBgn0015806	CG10539	S6k	yes	FBgn0030668	CG8128	CG8128	no	no	0.32
FBgn0025674	CG15218	CycK	yes	FBgn0031730	CG7236	CG7236	yes	no	0.32
FBgn0025674	CG15218	CycK	yes	FBgn0031952	CG7134	cdc14	yes	no	0.29
FBgn0010382	CG3938	CycE	yes	FBgn0031997	CG8455	CG8455	no	no	0.38
FBgn0025674	CG15218	CycK	yes	FBgn0031997	CG8455	CG8455	no	no	0.35
FBgn0025674	CG15218	CycK	yes	FBgn0032670	CG5783	CG5783	no	no	0.32
FBgn0010382	CG3938	CycE	yes	FBgn0032785	CG10026	CG10026	no	no	0.36
FBgn0010382	CG3938	CycE	yes	FBgn0032906	CG9273	RPA2	no	no	0.32
FBgn0025674	CG15218	CycK	yes	FBgn0032906	CG9273	RPA2	no	no	0.27
FBgn0025674	CG15218	CycK	yes	FBgn0032923	CG9248	CG9248	no	no	0.34
FBgn0010316	CG1772	dap	yes	FBgn0032956	CG1512	Cul-2	yes	no	0.5
FBgn0023177	CG32505	Pp4-19C	yes	FBgn0032956	CG1512	Cul-2	yes	no	0.35
FBgn0024432	CG12363	Dlc90F	yes	FBgn0034215	CG4802	CG4802	no	no	0.45
FBgn0010382	CG3938	CycE	yes	FBgn0035670	CG10472	CG10472	no	no	0.34
FBgn0025674	CG15218	CycK	yes	FBgn0035938	CG5735	orb2	no	no	0.32
FBgn0023177	CG32505	Pp4-19C	yes	FBgn0036257	CG6811	RhoGAP68F	no	yes	0.37
FBgn0025674	CG15218	CycK	yes	FBgn0037093	CG7597	CG7597	yes	no	0.54
FBgn0025674	CG15218	CycK	yes	FBgn0037516	CG11286	CG11286	no	no	0.29
FBgn0025674	CG15218	CycK	yes	FBgn0037613	CG9790	Cks85A	yes	no	0.28
FBgn0025674	CG15218	CycK	yes	FBgn0038788	CG5085	Sirt2	no	no	0.3
FBgn0025674	CG15218	CycK	yes	FBgn0039044	CG33336	p53	no	no	0.37
FBgn0025674	CG15218	CycK	yes	FBgn0039858	CG11525	CycG	yes	no	0.36
FBgn0023177	CG32505	Pp4-19C	yes	FBgn0259220	CG42320	Doa	no	yes
FBgn0034863	CG12227	skpF	yes	FBgn0005655	CG9193	mus209	no	no	0.18
FBgn0028577	CG12085	pUf68	yes	FBgn0005683	CG5354	pie	no	no	0.38
FBgn0032455	CG5792	CG5792	no	FBgn0026143	CG3658	CDC45L	yes	no	0.36
FBgn0038385	CG4221	CG4221	no	FBgn0026175	CG11941	skpC	yes	yes	0.33
FBgn0032878	CG9316	CG9316	no	FBgn0026175	CG11941	skpC	yes	yes	0.33
FBgn0032377	CG14937	CG14937	no	FBgn0026175	CG11941	skpC	yes	yes	0.28
FBgn0038566	CG14317	CG14317	no	FBgn0026175	CG11941	skpC	yes	no	0.45
FBgn0085379	CG34350	CG34350	no	FBgn0026175	CG11941	skpC	yes	no
FBgn0040361	CG14627	CG14627	no	FBgn0026175	CG11941	skpC	yes	no	0.42
FBgn0020445	CG3327	E23	no	FBgn0026176	CG8881	skpB	yes	no	0.31
FBgn0023423	CG3412	slmb	no	FBgn0026176	CG8881	skpB	yes	no	0.25
FBgn0032192	CG5731	CG5731	no	FBgn0026176	CG8881	skpB	yes	no	0.3
FBgn0260943	CG32169	Rbp6	no	FBgn0026176	CG8881	skpB	yes	no
FBgn0039250	CG11120	CG11120	no	FBgn0026176	CG8881	skpB	yes	no	0.32
FBgn0031813	CG9527	CG9527	no	FBgn0026176	CG8881	skpB	yes	no	0.29
FBgn0039286	CG11849	dan	no	FBgn0026176	CG8881	skpB	yes	no	0.29
FBgn0004889	CG6235	tws	no	FBgn0026176	CG8881	skpB	yes	no	0.2
FBgn0043010	CG4643	Fsn	no	FBgn0026176	CG8881	skpB	yes	yes	0.37
FBgn0039858	CG11525	CycG	yes	FBgn0026176	CG8881	skpB	yes	no	0.29
FBgn0039667	CG2010	CG2010	no	FBgn0026176	CG8881	skpB	yes	no	0.29
FBgn0032878	CG9316	CG9316	no	FBgn0026176	CG8881	skpB	yes	no	0.24
FBgn0086451	CG10805	l(2)k09022	no	FBgn0026176	CG8881	skpB	yes	no
FBgn0033337	CG8272	CG8272	no	FBgn0026176	CG8881	skpB	yes	no	0.26
FBgn0032361	CG6488	CG6488	no	FBgn0026176	CG8881	skpB	yes	no	0.31
FBgn0038385	CG4221	CG4221	no	FBgn0026176	CG8881	skpB	yes	no	0.23
FBgn0035959	CG4911	CG4911	no	FBgn0026176	CG8881	skpB	yes	no	0.27
FBgn0029095	CG4276	aru	no	FBgn0026176	CG8881	skpB	yes	no	0.3
FBgn0027592	CG4184	MED15	no	FBgn0026176	CG8881	skpB	yes	no	0.24
FBgn0035975	CG32042	PGRP-LA	no	FBgn0026176	CG8881	skpB	yes	no	0.4
FBgn0011586	CG1871	e(r)	no	FBgn0026176	CG8881	skpB	yes	no	0.28
FBgn0038566	CG14317	CG14317	no	FBgn0026176	CG8881	skpB	yes	no	0.3
FBgn0003204	CG1799	ras	no	FBgn0026176	CG8881	skpB	yes	no	0.18
FBgn0035461	CG10855	ntc	no	FBgn0026176	CG8881	skpB	yes	no	0.31
FBgn0039979	CG40282	CG40282	no	FBgn0026176	CG8881	skpB	yes	no	0.31
FBgn0026238	CG2944	gus	no	FBgn0026176	CG8881	skpB	yes	no	0.43
FBgn0034651	CG15676	CG15676	no	FBgn0026176	CG8881	skpB	yes	no	0.32
FBgn0032377	CG14937	CG14937	no	FBgn0026176	CG8881	skpB	yes	no	0.19
FBgn0035756	CG32381	unc-13-4A	no	FBgn0026176	CG8881	skpB	yes	no	0.3
FBgn0030929	CG15043	CG15043	no	FBgn0026176	CG8881	skpB	yes	no	0.33
FBgn0033609	CG13213	fbl6	no	FBgn0026176	CG8881	skpB	yes	no	0.24
FBgn0003980	CG9046	Vm26Ab	no	FBgn0026176	CG8881	skpB	yes	no	0.3
FBgn0034704	CG6758	CG6758	no	FBgn0026176	CG8881	skpB	yes	no	0.31
FBgn0085379	CG34350	CG34350	no	FBgn0026176	CG8881	skpB	yes	no
FBgn0042102	CG18745	CG18745	no	FBgn0026176	CG8881	skpB	yes	no	0.39
FBgn0046301	CG7148	CG7148	no	FBgn0026176	CG8881	skpB	yes	yes	0.35
FBgn0039554	CG5003	CG5003	no	FBgn0026176	CG8881	skpB	yes	no	0.25
FBgn0028577	CG12085	pUf68	yes	FBgn0030668	CG8128	CG8128	no	no	0.34
FBgn0026176	CG8881	skpB	yes	FBgn0031129	CG1324	CG1324	no	no	0.35
FBgn0085388	CG34359	IP3K2	no	FBgn0031730	CG7236	CG7236	yes	yes
FBgn0011361	CG9160	mtacp1	no	FBgn0031730	CG7236	CG7236	yes	yes	0.28
FBgn0035060	CG16932	Eps-15	no	FBgn0031730	CG7236	CG7236	yes	yes	0.36
FBgn0027572	CG5009	CG5009	no	FBgn0031730	CG7236	CG7236	yes	yes	0.39
FBgn0034720	CG11206	CG11206	no	FBgn0031730	CG7236	CG7236	yes	yes	0.43
FBgn0033782	CG3850	sug	no	FBgn0031730	CG7236	CG7236	yes	yes	0.4
FBgn0035769	CG8591	CTCF	no	FBgn0031730	CG7236	CG7236	yes	yes	0.4
FBgn0037944	CG6923	CG6923	no	FBgn0031730	CG7236	CG7236	yes	yes	0.4
FBgn0035641	CG5568	CG5568	no	FBgn0031952	CG7134	cdc14	yes	no	0.34
FBgn0035162	CG13900	CG13900	no	FBgn0031952	CG7134	cdc14	yes	no	0.2
FBgn0027592	CG4184	MED15	no	FBgn0031952	CG7134	cdc14	yes	no	0.31
FBgn0011224	CG31000	heph	no	FBgn0031952	CG7134	cdc14	yes	no	0.22
FBgn0023517	CG14816	Pgam5	no	FBgn0031952	CG7134	cdc14	yes	no	0.32
FBgn0000157	CG3629	Dll	no	FBgn0031952	CG7134	cdc14	yes	no	0.35
FBgn0000546	CG1765	EcR	no	FBgn0031952	CG7134	cdc14	yes	no	0.35
FBgn0026238	CG2944	gus	no	FBgn0031952	CG7134	cdc14	yes	no	0.38
FBgn0042630	CG32139	Sox21b	no	FBgn0031952	CG7134	cdc14	yes	no	0.35
FBgn0000166	CG1034	bcd	no	FBgn0031952	CG7134	cdc14	yes	no	0.32
FBgn0035325	CG13806	CG13806	no	FBgn0031952	CG7134	cdc14	yes	no	0.33
FBgn0034371	CG5473	SP2637	no	FBgn0031952	CG7134	cdc14	yes	no	0.37
FBgn0016081	CG32045	fry	no	FBgn0031952	CG7134	cdc14	yes	no	0.29
FBgn0039348	CG4673	CG4673	no	FBgn0031952	CG7134	cdc14	yes	no	0.32
FBgn0000578	CG15112	ena	no	FBgn0031952	CG7134	cdc14	yes	no	0.28
FBgn0035397	CG11486	CG11486	no	FBgn0031952	CG7134	cdc14	yes	no	0.36
FBgn0032192	CG5731	CG5731	no	FBgn0031952	CG7134	cdc14	yes	no	0.33
FBgn0025781	CG6759	cdc16	yes	FBgn0032785	CG10026	CG10026	no	no	0.33
FBgn0032192	CG5731	CG5731	no	FBgn0032956	CG1512	Cul-2	yes	no	0.39
FBgn0039970	CG17508	CG17508	no	FBgn0032956	CG1512	Cul-2	yes	no	0.46
FBgn0005655	CG9193	mus209	no	FBgn0032956	CG1512	Cul-2	yes	no	0.3
FBgn0259220	CG42320	Doa	no	FBgn0032956	CG1512	Cul-2	yes	no
FBgn0039260	CG6369	Smg6	no	FBgn0032956	CG1512	Cul-2	yes	no	0.45
FBgn0004832	CG6358	Xpac	no	FBgn0032956	CG1512	Cul-2	yes	no	0.34
FBgn0038035	CG17227	lig3	no	FBgn0032956	CG1512	Cul-2	yes	no	0.41
FBgn0051116	CG31116	ClC-a	no	FBgn0032956	CG1512	Cul-2	yes	no	0.34
FBgn0046301	CG7148	CG7148	no	FBgn0032956	CG1512	Cul-2	yes	no	0.47
FBgn0031957	CG14534	TwdlE	no	FBgn0032956	CG1512	Cul-2	yes	no	0.34
FBgn0023091	CG8667	dimm	no	FBgn0032956	CG1512	Cul-2	yes	no	0.44
FBgn0035802	CG33275	CG33275	no	FBgn0032956	CG1512	Cul-2	yes	no	0.37
FBgn0029525	CG18273	CG18273	no	FBgn0032956	CG1512	Cul-2	yes	no	0.41
FBgn0035357	CG1244	MEP-1	no	FBgn0032956	CG1512	Cul-2	yes	no	0.43
FBgn0039858	CG11525	CycG	yes	FBgn0032956	CG1512	Cul-2	yes	no	0.38
FBgn0037944	CG6923	CG6923	no	FBgn0032956	CG1512	Cul-2	yes	no	0.39
FBgn0035462	CG1120	CG1120	no	FBgn0032956	CG1512	Cul-2	yes	no	0.39
FBgn0027581	CG6191	CG6191	no	FBgn0032956	CG1512	Cul-2	yes	no	0.38
FBgn0038566	CG14317	CG14317	no	FBgn0032956	CG1512	Cul-2	yes	no	0.37
FBgn0000546	CG1765	EcR	no	FBgn0032956	CG1512	Cul-2	yes	no	0.36
FBgn0010602	CG3018	lwr	no	FBgn0032956	CG1512	Cul-2	yes	no	0.37
FBgn0085432	CG34403	pan	no	FBgn0032956	CG1512	Cul-2	yes	no
FBgn0023495	CG8823	Lip3	no	FBgn0032956	CG1512	Cul-2	yes	no	0.27
FBgn0000520	CG2711	dwg	no	FBgn0032956	CG1512	Cul-2	yes	no	0.38
FBgn0031894	CG4496	CG4496	no	FBgn0032956	CG1512	Cul-2	yes	no	0.39
FBgn0035641	CG5568	CG5568	no	FBgn0032956	CG1512	Cul-2	yes	no	0.36
FBgn0030843	CG12432	CG12432	no	FBgn0032956	CG1512	Cul-2	yes	no	0.36
FBgn0031952	CG7134	cdc14	yes	FBgn0033166	CG11166	Eaf	no	no	0.34
FBgn0026176	CG8881	skpB	yes	FBgn0033879	CG6543	CG6543	no	no	0.28
FBgn0025781	CG6759	cdc16	yes	FBgn0033879	CG6543	CG6543	no	no	0.34
FBgn0026143	CG3658	CDC45L	yes	FBgn0036257	CG6811	RhoGAP68F	no	no	0.34
FBgn0025781	CG6759	cdc16	yes	FBgn0039395	CG14546	CG14546	no	no	0.31
FBgn0039858	CG11525	CycG	yes	FBgn0011648	CG12399	Mad	no	no	0.36
FBgn0039858	CG11525	CycG	yes	FBgn0026371	CG7186	SAK	yes	no	0.36
FBgn0039858	CG11525	CycG	yes	FBgn0030668	CG8128	CG8128	no	no	0.37
FBgn0039858	CG11525	CycG	yes	FBgn0031768	CG12393	CG12393	no	no	0.36
FBgn0037613	CG9790	Cks85A	yes	FBgn0032906	CG9273	RPA2	no	no	0.31
FBgn0038546	CG7379	CG7379	yes	FBgn0033879	CG6543	CG6543	no	yes	0.3
FBgn0038390	CG5083	Rbf2	yes	FBgn0034215	CG4802	CG4802	no	yes	0.31
FBgn0260943	CG32169	Rbp6	no	FBgn0035640	CG17498	mad2	yes	no
FBgn0035641	CG5568	CG5568	no	FBgn0035640	CG17498	mad2	yes	no	0.33
FBgn0035878	CG7182	CG7182	no	FBgn0035640	CG17498	mad2	yes	no	0.36
FBgn0025334	CG11182	PHDP	no	FBgn0035640	CG17498	mad2	yes	no	0.32
FBgn0039250	CG11120	CG11120	no	FBgn0035640	CG17498	mad2	yes	no	0.39
FBgn0000157	CG3629	Dll	no	FBgn0035640	CG17498	mad2	yes	no	0.33
FBgn0029892	CG3184	CG3184	no	FBgn0035640	CG17498	mad2	yes	no	0.36
FBgn0039469	CG14254	TwdlC	no	FBgn0035640	CG17498	mad2	yes	no	0.32
FBgn0033225	CG1550	CG1550	no	FBgn0035640	CG17498	mad2	yes	no	0.34
FBgn0039979	CG40282	CG40282	no	FBgn0035640	CG17498	mad2	yes	no	0.33
FBgn0052311	CG33484	zormin	no	FBgn0035640	CG17498	mad2	yes	no	0.31
FBgn0016036	CG14827	mei-P22	no	FBgn0035640	CG17498	mad2	yes	no	0.37
FBgn0000520	CG2711	dwg	no	FBgn0035640	CG17498	mad2	yes	no	0.36
FBgn0085404	CG34375	CG34375	no	FBgn0035640	CG17498	mad2	yes	no
FBgn0032867	CG15475	CG15475	no	FBgn0035640	CG17498	mad2	yes	no	0.35
FBgn0039210	CG13625	CG13625	no	FBgn0035640	CG17498	mad2	yes	no	0.3
FBgn0051038	CG31038	CG31038	no	FBgn0035640	CG17498	mad2	yes	no	0.32
FBgn0030346	CG11802	CG11802	no	FBgn0035640	CG17498	mad2	yes	no	0.37
FBgn0033400	CG2063	CG2063	no	FBgn0035640	CG17498	mad2	yes	no	0.36
FBgn0040359	CG11380	CG11380	no	FBgn0035640	CG17498	mad2	yes	no	0.32
FBgn0037554	CG7602	DNApol-iota	no	FBgn0035640	CG17498	mad2	yes	no	0.33
FBgn0032283	CG7296	CG7296	no	FBgn0035640	CG17498	mad2	yes	no	0.34
FBgn0031957	CG14534	TwdlE	no	FBgn0035640	CG17498	mad2	yes	no	0.32
FBgn0010083	CG5352	SmB	no	FBgn0035640	CG17498	mad2	yes	no	0.23
FBgn0035802	CG33275	CG33275	no	FBgn0035640	CG17498	mad2	yes	no	0.33
FBgn0036155	CG6163	CG6163	no	FBgn0035640	CG17498	mad2	yes	no	0.32
FBgn0050440	CG30440	CG30440	no	FBgn0035640	CG17498	mad2	yes	no	0.34
FBgn0027053	CG14884	CSN5	yes	FBgn0035640	CG17498	mad2	yes	no	0.34
FBgn0032361	CG6488	CG6488	no	FBgn0035640	CG17498	mad2	yes	no	0.37
FBgn0036136	CG6233	Ufd1-like	no	FBgn0035640	CG17498	mad2	yes	no	0.29
FBgn0030731	CG3415	CG3415	no	FBgn0035640	CG17498	mad2	yes	no	0.31
FBgn0000439	CG2189	Dfd	no	FBgn0035640	CG17498	mad2	yes	no	0.33
FBgn0010504	CG11546	kermit	no	FBgn0035640	CG17498	mad2	yes	no	0.34
FBgn0024941	CG9108	RSG7	no	FBgn0035640	CG17498	mad2	yes	no	0.33
FBgn0035425	CG17746	CG17746	no	FBgn0035640	CG17498	mad2	yes	no	0.3
FBgn0063498	CG17523	GstE2	no	FBgn0035640	CG17498	mad2	yes	no	0.31
FBgn0259220	CG42320	Doa	no	FBgn0035640	CG17498	mad2	yes	no
FBgn0014467	CG6103	CrebB-17A	no	FBgn0035640	CG17498	mad2	yes	no	0.31
FBgn0028509	CG31811	cenG1A	no	FBgn0035640	CG17498	mad2	yes	no	0.29
FBgn0001219	CG4264	Hsc70-4	no	FBgn0035640	CG17498	mad2	yes	no	0.14
FBgn0026059	CG31045	Mhcl	no	FBgn0035640	CG17498	mad2	yes	no	0.35
FBgn0030003	CG2116	CG2116	no	FBgn0035640	CG17498	mad2	yes	no	0.37
FBgn0003430	CG16738	slp1	no	FBgn0036405	CG6833	CG6833	yes	yes	0.26
FBgn0035656	CG10479	CG10479	no	FBgn0036405	CG6833	CG6833	yes	yes	0.4
FBgn0026400	CG10009	Noa36	no	FBgn0036405	CG6833	CG6833	yes	yes	0.42
FBgn0050492	CG30492	CG30492	no	FBgn0036405	CG6833	CG6833	yes	yes	0.39
FBgn0031851	CG11188	CG11188	no	FBgn0036405	CG6833	CG6833	yes	yes	0.32
FBgn0001991	CG4894	Ca-alpha1D	no	FBgn0036405	CG6833	CG6833	yes	yes	0.27
FBgn0038766	CG4854	CG4854	no	FBgn0036405	CG6833	CG6833	yes	yes	0.41
FBgn0025558	CG4101	CG4101	no	FBgn0036405	CG6833	CG6833	yes	yes	0.41
FBgn0037368	CG1239	CG1239	no	FBgn0036405	CG6833	CG6833	yes	yes	0.4
FBgn0035755	CG14830	CG14830	no	FBgn0036405	CG6833	CG6833	yes	yes	0.4
FBgn0027549	CG7927	CG7927	no	FBgn0036405	CG6833	CG6833	yes	yes	0.42
FBgn0029873	CG3918	CG3918	no	FBgn0036405	CG6833	CG6833	yes	yes	0.39
FBgn0036035	CG18178	CG18178	no	FBgn0036405	CG6833	CG6833	yes	yes	0.44
FBgn0037280	CG1126	CG1126	no	FBgn0037093	CG7597	CG7597	yes	no	0.22
FBgn0000242	CG6500	Bx	no	FBgn0037093	CG7597	CG7597	yes	no	0.22
FBgn0042102	CG18745	CG18745	no	FBgn0037093	CG7597	CG7597	yes	no	0.33
FBgn0016977	CG18497	spen	no	FBgn0037093	CG7597	CG7597	yes	no	0.2
FBgn0032455	CG5792	CG5792	no	FBgn0037093	CG7597	CG7597	yes	no	0.22
FBgn0036924	CG7570	hale	no	FBgn0037093	CG7597	CG7597	yes	no	0.17
FBgn0023526	CG2865	CG2865	no	FBgn0037613	CG9790	Cks85A	yes	no	0.34
FBgn0085432	CG34403	pan	no	FBgn0037613	CG9790	Cks85A	yes	no
FBgn0037236	CG9772	CG9772	yes	FBgn0037613	CG9790	Cks85A	yes	yes	0.34
FBgn0000439	CG2189	Dfd	no	FBgn0037613	CG9790	Cks85A	yes	no	0.33
FBgn0028509	CG31811	cenG1A	no	FBgn0037613	CG9790	Cks85A	yes	no	0.31
FBgn0011224	CG31000	heph	no	FBgn0037613	CG9790	Cks85A	yes	no	0.21
FBgn0032196	CG5708	CG5708	no	FBgn0037613	CG9790	Cks85A	yes	no	0.38
FBgn0023091	CG8667	dimm	no	FBgn0037613	CG9790	Cks85A	yes	no	0.39
FBgn0029525	CG18273	CG18273	no	FBgn0037613	CG9790	Cks85A	yes	no	0.35
FBgn0025334	CG11182	PHDP	no	FBgn0037613	CG9790	Cks85A	yes	no	0.34
FBgn0027581	CG6191	CG6191	no	FBgn0037613	CG9790	Cks85A	yes	no	0.32
FBgn0000578	CG15112	ena	no	FBgn0037613	CG9790	Cks85A	yes	no	0.28
FBgn0032192	CG5731	CG5731	no	FBgn0037613	CG9790	Cks85A	yes	no	0.36
FBgn0035641	CG5568	CG5568	no	FBgn0038902	CG6800	CG6800	yes	yes	0.42
FBgn0028509	CG31811	cenG1A	no	FBgn0038902	CG6800	CG6800	yes	yes	0.36
FBgn0035162	CG13900	CG13900	no	FBgn0038902	CG6800	CG6800	yes	yes	0.25
FBgn0032196	CG5708	CG5708	no	FBgn0038902	CG6800	CG6800	yes	yes	0.37
FBgn0027572	CG5009	CG5009	no	FBgn0038902	CG6800	CG6800	yes	yes	0.38
FBgn0026238	CG2944	gus	no	FBgn0038902	CG6800	CG6800	yes	yes	0.38
FBgn0034651	CG15676	CG15676	no	FBgn0038902	CG6800	CG6800	yes	yes	0.44
FBgn0039970	CG17508	CG17508	no	FBgn0038902	CG6800	CG6800	yes	yes	0.37
FBgn0038385	CG4221	CG4221	no	FBgn0038902	CG6800	CG6800	yes	yes	0.33
FBgn0032192	CG5731	CG5731	no	FBgn0038902	CG6800	CG6800	yes	yes	0.41
FBgn0003980	CG9046	Vm26Ab	no	FBgn0038902	CG6800	CG6800	yes	yes	0.43
FBgn0039858	CG11525	CycG	yes	FBgn0039395	CG14546	CG14546	no	no	0.34
FBgn0031187	CG14619	CG14619	no	FBgn0039858	CG11525	CycG	yes	no	0.51
FBgn0025334	CG11182	PHDP	no	FBgn0039858	CG11525	CycG	yes	no	0.37
FBgn0008646	CG9930	E5	no	FBgn0039858	CG11525	CycG	yes	no	0.41
FBgn0030929	CG15043	CG15043	no	FBgn0039858	CG11525	CycG	yes	no	0.4
FBgn0000578	CG15112	ena	no	FBgn0039858	CG11525	CycG	yes	no	0.36
FBgn0030122	CG16892	CG16892	no	FBgn0039858	CG11525	CycG	yes	no	0.3
FBgn0027492	CG5643	wdb	no	FBgn0039858	CG11525	CycG	yes	yes	0.44
FBgn0039554	CG5003	CG5003	no	FBgn0039858	CG11525	CycG	yes	no	0.36
FBgn0000546	CG1765	EcR	no	FBgn0039858	CG11525	CycG	yes	no	0.43
FBgn0030459	CG12723	CG12723	no	FBgn0039858	CG11525	CycG	yes	no	0.38
FBgn0036322	CG14119	CG14119	no	FBgn0039858	CG11525	CycG	yes	no	0.39
FBgn0026238	CG2944	gus	no	FBgn0039858	CG11525	CycG	yes	no	0.35
FBgn0085432	CG34403	pan	no	FBgn0039858	CG11525	CycG	yes	no
FBgn0035756	CG32381	unc-13-4A	no	FBgn0039858	CG11525	CycG	yes	no	0.37
FBgn0027363	CG6521	Stam	no	FBgn0039858	CG11525	CycG	yes	no	0.38
FBgn0259217			no	FBgn0039858	CG11525	CycG	yes	no
FBgn0028509	CG31811	cenG1A	no	FBgn0039858	CG11525	CycG	yes	no	0.39
FBgn0051679	CG31679	CG31679	no	FBgn0039858	CG11525	CycG	yes	no	0.35
FBgn0035162	CG13900	CG13900	no	FBgn0039858	CG11525	CycG	yes	no	0.3
FBgn0027592	CG4184	MED15	no	FBgn0039858	CG11525	CycG	yes	no	0.36
FBgn0051204	CG31204	CG31204	no	FBgn0039858	CG11525	CycG	yes	no	0.36
FBgn0039210	CG13625	CG13625	no	FBgn0039858	CG11525	CycG	yes	no	0.35
FBgn0011224	CG31000	heph	no	FBgn0039858	CG11525	CycG	yes	no	0.3
FBgn0085379	CG34350	CG34350	no	FBgn0039858	CG11525	CycG	yes	no
FBgn0042102	CG18745	CG18745	no	FBgn0039858	CG11525	CycG	yes	no	0.48
FBgn0032196	CG5708	CG5708	no	FBgn0039858	CG11525	CycG	yes	no	0.38
FBgn0000439	CG2189	Dfd	no	FBgn0039858	CG11525	CycG	yes	no	0.38
FBgn0016081	CG32045	fry	no	FBgn0039858	CG11525	CycG	yes	no	0.39
FBgn0042630	CG32139	Sox21b	no	FBgn0039858	CG11525	CycG	yes	no	0.41
FBgn0037345	CG2948	rev7	no	FBgn0039858	CG11525	CycG	yes	no	0.35
FBgn0000166	CG1034	bcd	no	FBgn0039858	CG11525	CycG	yes	no	0.38
FBgn0035325	CG13806	CG13806	no	FBgn0039858	CG11525	CycG	yes	no	0.38
FBgn0034371	CG5473	SP2637	no	FBgn0039858	CG11525	CycG	yes	no	0.41
FBgn0039348	CG4673	CG4673	no	FBgn0039858	CG11525	CycG	yes	no	0.4
FBgn0034758	CG13510	CG13510	no	FBgn0039858	CG11525	CycG	yes	no	0.41
FBgn0035397	CG11486	CG11486	no	FBgn0039858	CG11525	CycG	yes	no	0.45
FBgn0003980	CG9046	Vm26Ab	no	FBgn0039858	CG11525	CycG	yes	no	0.37
FBgn0260943	CG32169	Rbp6	no	FBgn0039858	CG11525	CycG	yes	no
FBgn0031187	CG14619	CG14619	no	FBgn0051232	CG31232	koko	yes	yes	0.45
FBgn0000546	CG1765	EcR	no	FBgn0051232	CG31232	koko	yes	yes	0.39
FBgn0023517	CG14816	Pgam5	no	FBgn0051232	CG31232	koko	yes	yes	0.43
FBgn0085379	CG34350	CG34350	no	FBgn0051232	CG31232	koko	yes	yes
FBgn0027363	CG6521	Stam	no	FBgn0051232	CG31232	koko	yes	yes	0.38
FBgn0016081	CG32045	fry	no	FBgn0051232	CG31232	koko	yes	yes	0.36
FBgn0032005	CG8282	Snx6	no	FBgn0051232	CG31232	koko	yes	yes	0.44
FBgn0259217			no	FBgn0051232	CG31232	koko	yes	yes
FBgn0032196	CG5708	CG5708	no	FBgn0051232	CG31232	koko	yes	yes	0.49
FBgn0027572	CG5009	CG5009	no	FBgn0051232	CG31232	koko	yes	yes	0.37
FBgn0026238	CG2944	gus	no	FBgn0051232	CG31232	koko	yes	yes	0.42
FBgn0000578	CG15112	ena	no	FBgn0051232	CG31232	koko	yes	yes	0.35
FBgn0035756	CG32381	unc-13-4A	no	FBgn0051232	CG31232	koko	yes	yes	0.42
FBgn0029525	CG18273	CG18273	no	FBgn0051232	CG31232	koko	yes	yes	0.42
FBgn0037236	CG9772	CG9772	yes	FBgn0014001	CG10295	Pak	no	yes	0.29
FBgn0034760			no	FBgn0010173	CG9633	RpA-70	yes	no
FBgn0040361	CG14627	CG14627	no	FBgn0010173	CG9633	RpA-70	yes	no	0.34
FBgn0015282	CG5289	Pros26.4	yes	FBgn0038213	CG9624	CG9624	no	no	0.27
FBgn0000044	CG10067	Act57B	yes	FBgn0039044	CG33336	p53	no	no	0.27
FBgn0027055	CG18332	CSN3	yes	FBgn0010235	CG5433	Klc	no	yes	0.41
FBgn0004103	CG5650	Pp1-87B	yes	FBgn0261617	CG15319	nej	no	no
FBgn0027055	CG18332	CSN3	yes	FBgn0030668	CG8128	CG8128	no	yes	0.34
FBgn0027055	CG18332	CSN3	yes	FBgn0037345	CG2948	rev7	no	yes	0.33
FBgn0004103	CG5650	Pp1-87B	yes	FBgn0038788	CG5085	Sirt2	no	no	0.26
FBgn0004103	CG5650	Pp1-87B	yes	FBgn0259220	CG42320	Doa	no	no
FBgn0034237	CG4878	eIF3-S9	yes	FBgn0004832	CG6358	Xpac	no	no	0.16
FBgn0085432	CG34403	pan	yes	FBgn0011648	CG12399	Mad	no	yes
FBgn0085432	CG34403	pan	no	FBgn0026371	CG7186	SAK	yes	no
FBgn0085432	CG34403	pan	yes	FBgn0029522	CG13373	CG13373	no	no
FBgn0085432	CG34403	pan	yes	FBgn0030668	CG8128	CG8128	no	no
FBgn0034237	CG4878	eIF3-S9	yes	FBgn0030668	CG8128	CG8128	no	no	0.17
FBgn0085432	CG34403	pan	yes	FBgn0031413	CG9967	CG9967	no	no
FBgn0030600	CG32592	hiw	yes	FBgn0031768	CG12393	CG12393	no	yes	0.34
FBgn0020238	CG31196	14-3-3epsilon	yes	FBgn0032670	CG5783	CG5783	no	no	0.26
FBgn0003087	CG5052	pim	yes	FBgn0034215	CG4802	CG4802	no	yes	0.41
FBgn0085432	CG34403	pan	yes	FBgn0036977	CG5665	CG5665	no	no
FBgn0085432	CG34403	pan	yes	FBgn0037345	CG2948	rev7	no	no
FBgn0002607	CG2746	RpL19	yes	FBgn0038213	CG9624	CG9624	no	no	0.23
FBgn0085432	CG34403	pan	yes	FBgn0039395	CG14546	CG14546	no	no
FBgn0030886	CG12672	CG12672	no	FBgn0000258	CG17520	CkIIalpha	yes	no	0.2
FBgn0260943	CG32169	Rbp6	no	FBgn0000258	CG17520	CkIIalpha	yes	no
FBgn0025334	CG11182	PHDP	no	FBgn0000258	CG17520	CkIIalpha	yes	no	0.19
FBgn0260934	CG8201	par-1	no	FBgn0000258	CG17520	CkIIalpha	yes	no
FBgn0026136	CG8914	CkIIbeta2	no	FBgn0000258	CG17520	CkIIalpha	yes	yes	0.48
FBgn0051204	CG31204	CG31204	no	FBgn0000258	CG17520	CkIIalpha	yes	no	0.19
FBgn0051098	CG31098	CG31098	no	FBgn0000258	CG17520	CkIIalpha	yes	no	0.15
FBgn0039966	CG17515	Rab21	no	FBgn0000258	CG17520	CkIIalpha	yes	no	0.21
FBgn0260943	CG32169	Rbp6	no	FBgn0260945	CG10967	Atg1	yes	yes
FBgn0008646	CG9930	E5	no	FBgn0260945	CG10967	Atg1	yes	no
FBgn0034181	CG8963	CG8963	no	FBgn0260945	CG10967	Atg1	yes	no
FBgn0028509	CG31811	cenG1A	no	FBgn0260945	CG10967	Atg1	yes	no
FBgn0051679	CG31679	CG31679	no	FBgn0260945	CG10967	Atg1	yes	no
FBgn0001316	CG17046	klar	no	FBgn0260945	CG10967	Atg1	yes	no
FBgn0027592	CG4184	MED15	no	FBgn0260945	CG10967	Atg1	yes	no
FBgn0261108	CG7331	Atg13	no	FBgn0260945	CG10967	Atg1	yes	no
FBgn0032196	CG5708	CG5708	no	FBgn0260945	CG10967	Atg1	yes	no
FBgn0023517	CG14816	Pgam5	no	FBgn0260945	CG10967	Atg1	yes	no
FBgn0026238	CG2944	gus	no	FBgn0260945	CG10967	Atg1	yes	no
FBgn0039970	CG17508	CG17508	no	FBgn0260945	CG10967	Atg1	yes	no
FBgn0035510	CG15006	Cpr64Aa	no	FBgn0260945	CG10967	Atg1	yes	no
FBgn0032192	CG5731	CG5731	no	FBgn0260945	CG10967	Atg1	yes	no
FBgn0003980	CG9046	Vm26Ab	no	FBgn0260945	CG10967	Atg1	yes	no
FBgn0025334	CG11182	PHDP	no	FBgn0260945	CG10967	Atg1	yes	no
FBgn0051694	CG31694	CG31694	yes	FBgn0033879	CG6543	CG6543	no	yes	0.39
FBgn0027592	CG4184	MED15	no	FBgn0052703	CG32703	CG32703	yes	yes	0.35
FBgn0000157	CG3629	Dll	no	FBgn0259168	CG42273	mnb	yes	no
FBgn0000546	CG1765	EcR	no	FBgn0259168	CG42273	mnb	yes	no
FBgn0001320	CG4717	kni	no	FBgn0259168	CG42273	mnb	yes	no
FBgn0261239	CG8676	Hr39	no	FBgn0259168	CG42273	mnb	yes	no
FBgn0010416	CG9984	TH1	no	FBgn0259168	CG42273	mnb	yes	no
FBgn0086384	CG14228	Mer	no	FBgn0259168	CG42273	mnb	yes	no
FBgn0016036	CG14827	mei-P22	no	FBgn0259168	CG42273	mnb	yes	no
FBgn0020299	CG31317	stumps	no	FBgn0259168	CG42273	mnb	yes	no
FBgn0021800	CG3920	l(2)k16918	no	FBgn0259168	CG42273	mnb	yes	no
FBgn0024941	CG9108	RSG7	no	FBgn0259168	CG42273	mnb	yes	no
FBgn0027572	CG5009	CG5009	no	FBgn0259168	CG42273	mnb	yes	no
FBgn0027592	CG4184	MED15	no	FBgn0259168	CG42273	mnb	yes	no
FBgn0028421	CG11759	Kap3	no	FBgn0259168	CG42273	mnb	yes	no
FBgn0028509	CG31811	cenG1A	no	FBgn0259168	CG42273	mnb	yes	no
FBgn0030459	CG12723	CG12723	no	FBgn0259168	CG42273	mnb	yes	no
FBgn0030843	CG12432	CG12432	no	FBgn0259168	CG42273	mnb	yes	no
FBgn0031052	CG14215	CG14215	no	FBgn0259168	CG42273	mnb	yes	no
FBgn0031187	CG14619	CG14619	no	FBgn0259168	CG42273	mnb	yes	no
FBgn0031894	CG4496	CG4496	no	FBgn0259168	CG42273	mnb	yes	no
FBgn0032361	CG6488	CG6488	no	FBgn0259168	CG42273	mnb	yes	no
FBgn0032876	CG1962	CG1962	no	FBgn0259168	CG42273	mnb	yes	no
FBgn0033142	CG12835	CG12835	no	FBgn0259168	CG42273	mnb	yes	no
FBgn0085379	CG34350	CG34350	no	FBgn0259168	CG42273	mnb	yes	no
FBgn0033631	CG9027	CG9027	yes	FBgn0259168	CG42273	mnb	no	no
FBgn0034651	CG15676	CG15676	no	FBgn0259168	CG42273	mnb	yes	no
FBgn0034720	CG11206	CG11206	no	FBgn0259168	CG42273	mnb	yes	no
FBgn0035063	CG3594	Eap	no	FBgn0259168	CG42273	mnb	yes	no
FBgn0035357	CG1244	MEP-1	no	FBgn0259168	CG42273	mnb	yes	no
FBgn0039260	CG6369	Smg6	no	FBgn0259168	CG42273	mnb	yes	no
FBgn0039147	CG10694	CG10694	no	FBgn0259168	CG42273	mnb	yes	no
FBgn0038889	CG7922	CG7922	no	FBgn0259168	CG42273	mnb	yes	no
FBgn0038566	CG14317	CG14317	no	FBgn0259168	CG42273	mnb	yes	no
FBgn0038035	CG17227	lig3	no	FBgn0259168	CG42273	mnb	yes	no
FBgn0037944	CG6923	CG6923	no	FBgn0259168	CG42273	mnb	yes	no
FBgn0037931	CG18476	CG18476	no	FBgn0259168	CG42273	mnb	yes	no
FBgn0037780	CG3925	CG3925	no	FBgn0259168	CG42273	mnb	yes	no
FBgn0037643	CG11963	skap	no	FBgn0259168	CG42273	mnb	yes	no
FBgn0259220	CG42320	Doa	yes	FBgn0259168	CG42273	mnb	yes	no
FBgn0052190	CG32190	NUCB1	no	FBgn0259168	CG42273	mnb	yes	no
FBgn0051038	CG31038	CG31038	no	FBgn0259168	CG42273	mnb	yes	no
FBgn0050440	CG30440	CG30440	no	FBgn0259168	CG42273	mnb	yes	no
FBgn0040359	CG11380	CG11380	no	FBgn0259168	CG42273	mnb	yes	no
FBgn0035769	CG8591	CTCF	no	FBgn0259168	CG42273	mnb	yes	no
FBgn0035802	CG33275	CG33275	no	FBgn0259168	CG42273	mnb	yes	no
FBgn0036249	CG11560	CG11560	no	FBgn0259168	CG42273	mnb	yes	no
FBgn0000157	CG3629	Dll	no	FBgn0025743	CG18582	mbt	yes	yes	0.4
FBgn0010602	CG3018	lwr	no	FBgn0025743	CG18582	mbt	yes	yes	0.36
FBgn0032192	CG5731	CG5731	no	FBgn0025743	CG18582	mbt	yes	yes	0.38
FBgn0035641	CG5568	CG5568	no	FBgn0025743	CG18582	mbt	yes	yes	0.4
FBgn0027492	CG5643	wdb	no	FBgn0260934	CG8201	par-1	yes	no
FBgn0033657	CG8271	Sln	no	FBgn0260934	CG8201	par-1	yes	no
FBgn0033755	CG8594	ClC-b	no	FBgn0260934	CG8201	par-1	yes	no
FBgn0261673	CG8776	nemy	no	FBgn0260934	CG8201	par-1	yes	no
FBgn0035504	CG15003	Teh4	no	FBgn0260934	CG8201	par-1	yes	no
FBgn0036257	CG6811	RhoGAP68F	no	FBgn0260934	CG8201	par-1	yes	no
FBgn0036286	CG10616	CG10616	no	FBgn0260934	CG8201	par-1	yes	no
FBgn0037807	CG6293	CG6293	no	FBgn0260934	CG8201	par-1	yes	no
FBgn0052190	CG32190	NUCB1	no	FBgn0260934	CG8201	par-1	yes	no
FBgn0000166	CG1034	bcd	no	FBgn0026371	CG7186	SAK	yes	no	0.29
FBgn0000546	CG1765	EcR	no	FBgn0026371	CG7186	SAK	yes	no	0.32
FBgn0000578	CG15112	ena	no	FBgn0026371	CG7186	SAK	yes	no	0.27
FBgn0003980	CG9046	Vm26Ab	no	FBgn0026371	CG7186	SAK	yes	no	0.31
FBgn0008646	CG9930	E5	no	FBgn0026371	CG7186	SAK	yes	no	0.35
FBgn0261239	CG8676	Hr39	no	FBgn0026371	CG7186	SAK	yes	no
FBgn0011211	CG3612	blw	no	FBgn0026371	CG7186	SAK	yes	no	0.19
FBgn0014857	CG5825	His3.3A	no	FBgn0026371	CG7186	SAK	yes	no	0.15
FBgn0016081	CG32045	fry	no	FBgn0026371	CG7186	SAK	yes	no	0.31
FBgn0023091	CG8667	dimm	no	FBgn0026371	CG7186	SAK	yes	no	0.4
FBgn0023517	CG14816	Pgam5	no	FBgn0026371	CG7186	SAK	yes	no	0.32
FBgn0023526	CG2865	CG2865	no	FBgn0026371	CG7186	SAK	yes	no	0.31
FBgn0025334	CG11182	PHDP	no	FBgn0026371	CG7186	SAK	yes	no	0.3
FBgn0026238	CG2944	gus	no	FBgn0026371	CG7186	SAK	yes	no	0.34
FBgn0027592	CG4184	MED15	no	FBgn0026371	CG7186	SAK	yes	no	0.31
FBgn0028509	CG31811	cenG1A	no	FBgn0026371	CG7186	SAK	yes	no	0.32
FBgn0029525	CG18273	CG18273	no	FBgn0026371	CG7186	SAK	yes	no	0.32
FBgn0030122	CG16892	CG16892	no	FBgn0026371	CG7186	SAK	yes	no	0.24
FBgn0030400	CG11138	CG11138	no	FBgn0026371	CG7186	SAK	yes	no	0.35
FBgn0030459	CG12723	CG12723	no	FBgn0026371	CG7186	SAK	yes	no	0.31
FBgn0030929	CG15043	CG15043	no	FBgn0026371	CG7186	SAK	yes	no	0.31
FBgn0031957	CG14534	TwdlE	no	FBgn0026371	CG7186	SAK	yes	no	0.32
FBgn0032192	CG5731	CG5731	no	FBgn0026371	CG7186	SAK	yes	no	0.32
FBgn0032196	CG5708	CG5708	no	FBgn0026371	CG7186	SAK	yes	no	0.34
FBgn0032358	CG4851	Ppt2	no	FBgn0026371	CG7186	SAK	yes	no	0.35
FBgn0033019	CG10395	CG10395	no	FBgn0026371	CG7186	SAK	yes	no	0.31
FBgn0033337	CG8272	CG8272	no	FBgn0026371	CG7186	SAK	yes	no	0.29
FBgn0085379	CG34350	CG34350	no	FBgn0026371	CG7186	SAK	yes	no
FBgn0034651	CG15676	CG15676	no	FBgn0026371	CG7186	SAK	yes	no	0.32
FBgn0034758	CG13510	CG13510	no	FBgn0026371	CG7186	SAK	yes	no	0.33
FBgn0034869	CG13558	CG13558	no	FBgn0026371	CG7186	SAK	yes	no	0.31
FBgn0035084	CG15861	CG15861	no	FBgn0026371	CG7186	SAK	yes	no	0.32
FBgn0035162	CG13900	CG13900	no	FBgn0026371	CG7186	SAK	yes	no	0.18
FBgn0035325	CG13806	CG13806	no	FBgn0026371	CG7186	SAK	yes	no	0.3
FBgn0035397	CG11486	CG11486	no	FBgn0026371	CG7186	SAK	yes	no	0.34
FBgn0035510	CG15006	Cpr64Aa	no	FBgn0026371	CG7186	SAK	yes	no	0.33
FBgn0035641	CG5568	CG5568	no	FBgn0026371	CG7186	SAK	yes	no	0.33
FBgn0035756	CG32381	unc-13-4A	no	FBgn0026371	CG7186	SAK	yes	no	0.3
FBgn0036322	CG14119	CG14119	no	FBgn0026371	CG7186	SAK	yes	no	0.33
FBgn0037345	CG2948	rev7	no	FBgn0026371	CG7186	SAK	yes	no	0.3
FBgn0038089	CG14387	d-cup	no	FBgn0026371	CG7186	SAK	yes	no	0.35
FBgn0039554	CG5003	CG5003	no	FBgn0026371	CG7186	SAK	yes	no	0.3
FBgn0039966	CG17515	Rab21	no	FBgn0026371	CG7186	SAK	yes	no	0.4
FBgn0039970	CG17508	CG17508	no	FBgn0026371	CG7186	SAK	yes	no	0.34
FBgn0042102	CG18745	CG18745	no	FBgn0026371	CG7186	SAK	yes	no	0.39
FBgn0042630	CG32139	Sox21b	no	FBgn0026371	CG7186	SAK	yes	no	0.36
FBgn0050497	CG30497	CG30497	no	FBgn0026371	CG7186	SAK	yes	no	0.35
FBgn0051679	CG31679	CG31679	no	FBgn0026371	CG7186	SAK	yes	no	0.28
FBgn0004462	CG7001	Pk17E	yes	FBgn0000015	CG11648	Abd-B	no	no	0.6
FBgn0039761	CG18404	CG18404	no	FBgn0261823	CG8787	Asx	yes	yes
FBgn0001120	CG5272	gnu	yes	FBgn0000182	CG4824	BicC	no	no	0.57
FBgn0001120	CG5272	gnu	yes	FBgn0000228	CG14025	Bsg25D	no	no	0.46
FBgn0003124	CG12306	polo	yes	FBgn0000244	CG9379	by	no	yes	0.31
FBgn0000140	CG6875	asp	yes	FBgn0000253	CG8472	Cam	no	yes	0.41
FBgn0001120	CG5272	gnu	yes	FBgn0000377	CG3193	crn	no	no	0.49
FBgn0004907	CG17870	14-3-3zeta	yes	FBgn0000382	CG3954	csw	no	no	0.42
FBgn0004170	CG3827	sc	yes	FBgn0000575	CG1007	emc	no	no	0.43
FBgn0004107	CG10498	cdc2c	yes	FBgn0000625	CG10488	eyg	no	yes	0.35
FBgn0030053	CG12081	CG12081	no	FBgn0000629	CG6502	E(z)	yes	no	0.4
FBgn0001624	CG1725	dlg1	yes	FBgn0000644	CG4015	Fcp3C	no	no	0.38
FBgn0002031	CG10691	l(2)37Cc	yes	FBgn0000644	CG4015	Fcp3C	no	no	0.33
FBgn0004907	CG17870	14-3-3zeta	yes	FBgn0001078	CG4059	ftz-f1	no	no	0.48
FBgn0000338	CG17894	cnc	no	FBgn0001120	CG5272	gnu	yes	no	0.46
FBgn0033166	CG11166	Eaf	no	FBgn0001120	CG5272	gnu	yes	no	0.43
FBgn0033739	CG8529	Dyb	no	FBgn0001120	CG5272	gnu	yes	no	0.54
FBgn0037417	CG15593	Osi10	no	FBgn0001120	CG5272	gnu	yes	no	0.52
FBgn0050430	CG30430	CG30430	no	FBgn0001120	CG5272	gnu	yes	no	0.41
FBgn0036895	CG9392	CG9392	no	FBgn0001120	CG5272	gnu	yes	no	0.6
FBgn0033627	CG13204	CG13204	no	FBgn0001120	CG5272	gnu	yes	no	0.45
FBgn0027572	CG5009	CG5009	no	FBgn0001120	CG5272	gnu	yes	no	0.37
FBgn0024250	CG9653	brk	no	FBgn0001120	CG5272	gnu	yes	no	0.53
FBgn0001085	CG17697	fz	no	FBgn0001120	CG5272	gnu	yes	no	0.52
FBgn0004462	CG7001	Pk17E	yes	FBgn0001150	CG7952	gt	no	no	0.4
FBgn0003124	CG12306	polo	yes	FBgn0001291	CG2275	Jra	no	no	0.28
FBgn0001624	CG1725	dlg1	yes	FBgn0001323	CG4761	knrl	no	no	0.38
FBgn0034903	CG9850	CG9850	no	FBgn0001612	CG10988	l(1)dd4	yes	yes	0.29
FBgn0083978	CG17672	CG17672	no	FBgn0001612	CG10988	l(1)dd4	yes	yes	0.29
FBgn0031089	CG9572	CG9572	no	FBgn0001624	CG1725	dlg1	yes	no	0.35
FBgn0040371	CG12470	CG12470	no	FBgn0001624	CG1725	dlg1	yes	no	0.46
FBgn0036311	CG17666	CG17666	no	FBgn0001624	CG1725	dlg1	yes	no	0.35
FBgn0004860	CG3895	ph-d	yes	FBgn0002283	CG4195	l(3)73Ah	no	yes	0.42
FBgn0004861	CG18412	ph-p	yes	FBgn0002283	CG4195	l(3)73Ah	no	no	0.56
FBgn0044324	CG10712	Chro	no	FBgn0002441	CG5954	l(3)mbt	yes	yes	0.28
FBgn0000022	CG3796	ac	yes	FBgn0002609	CG8346	HLHm3	no	yes	0.42
FBgn0028694	CG18174	Rpn11	no	FBgn0002787	CG3416	Mov34	yes	yes	0.73
FBgn0027363	CG6521	Stam	no	FBgn0002791	CG3060	mr	yes	yes	0.31
FBgn0033702	CG8854	CG8854	no	FBgn0002791	CG3060	mr	yes	yes	0.32
FBgn0038829	CG17271	CG17271	no	FBgn0002791	CG3060	mr	yes	yes	0.37
FBgn0038008	CG3942	CG3942	no	FBgn0002791	CG3060	mr	yes	yes	0.34
FBgn0034377	CG15071	CG15071	no	FBgn0002791	CG3060	mr	yes	yes	0.36
FBgn0030366	CG1490	Usp7	no	FBgn0002791	CG3060	mr	yes	yes	0.31
FBgn0029936	CG4617	CG4617	no	FBgn0002791	CG3060	mr	yes	yes	0.35
FBgn0000278	CG1878	CecB	no	FBgn0002901	CG7347	mus304	yes	no	0.37
FBgn0003279	CG5502	RpL4	yes	FBgn0002901	CG7347	mus304	yes	no	0.14
FBgn0005649	CG5422	Rox8	no	FBgn0002901	CG7347	mus304	yes	no	0.37
FBgn0011277	CG3052	HLH4C	no	FBgn0002901	CG7347	mus304	yes	no	0.39
FBgn0014029	CG4173	2010-09-02	no	FBgn0002901	CG7347	mus304	yes	no	0.38
FBgn0039969	CG17510	Fis1	no	FBgn0002901	CG7347	mus304	yes	no	0.42
FBgn0039897	CG1674	CG1674	no	FBgn0002901	CG7347	mus304	yes	no	0.4
FBgn0034994	CG13576	Ir60a	no	FBgn0002901	CG7347	mus304	yes	no	0.45
FBgn0034473	CG12501	Or56a	no	FBgn0002901	CG7347	mus304	yes	no	0.36
FBgn0032455	CG5792	CG5792	no	FBgn0002901	CG7347	mus304	yes	no	0.4
FBgn0031101	CG1631	CG1631	no	FBgn0002901	CG7347	mus304	yes	no	0.37
FBgn0030589	CG9519	CG9519	no	FBgn0002901	CG7347	mus304	yes	no	0.36
FBgn0026238	CG2944	gus	no	FBgn0002901	CG7347	mus304	yes	no	0.44
FBgn0259214	CG42314	PMCA	no	FBgn0002901	CG7347	mus304	yes	no
FBgn0017545	CG2168	RpS3A	yes	FBgn0002901	CG7347	mus304	yes	no	0.21
FBgn0016700	CG3320	Rab1	no	FBgn0002901	CG7347	mus304	yes	no	0.36
FBgn0015288	CG7434	RpL22	no	FBgn0002901	CG7347	mus304	yes	no	0.24
FBgn0067622	CG33677	LSm-4	no	FBgn0002901	CG7347	mus304	yes	no	0.41
FBgn0039629	CG11842	CG11842	no	FBgn0002901	CG7347	mus304	yes	no	0.42
FBgn0039470	CG6296	CG6296	no	FBgn0002901	CG7347	mus304	yes	no	0.35
FBgn0038805	CG4217	TFAM	no	FBgn0002901	CG7347	mus304	yes	no	0.42
FBgn0037406	CG15585	Osi1	no	FBgn0002901	CG7347	mus304	yes	no	0.4
FBgn0037275	CG14655	CG14655	no	FBgn0002901	CG7347	mus304	yes	no	0.4
FBgn0037215	CG12582	CG12582	no	FBgn0002901	CG7347	mus304	yes	no	0.38
FBgn0037202	CG11115	Ssl1	no	FBgn0002901	CG7347	mus304	yes	no	0.3
FBgn0036592	CG13049	CG13049	no	FBgn0002901	CG7347	mus304	yes	no	0.41
FBgn0036350	CG14111	CG14111	no	FBgn0002901	CG7347	mus304	yes	no	0.37
FBgn0011725	CG31137	twin	no	FBgn0002901	CG7347	mus304	yes	no	0.45
FBgn0010422	CG3710	TfIIS	no	FBgn0002901	CG7347	mus304	yes	no	0.38
FBgn0004863	CG7937	C15	no	FBgn0002901	CG7347	mus304	yes	no	0.39
FBgn0003884	CG1913	alphaTub84B	no	FBgn0002901	CG7347	mus304	yes	no	0.24
FBgn0001114	CG9280	Glt	no	FBgn0002901	CG7347	mus304	yes	no	0.45
FBgn0000355	CG6519	Cp15	no	FBgn0002901	CG7347	mus304	yes	no	0.44
FBgn0052791	CG32791	CG32791	no	FBgn0002914	CG9045	Myb	yes	yes	0.38
FBgn0000404	CG5940	CycA	yes	FBgn0085434	CG34405	NaCP60E	no	no
FBgn0002914	CG9045	Myb	yes	FBgn0085434	CG34405	NaCP60E	no	yes
FBgn0000258	CG17520	CkIIalpha	yes	FBgn0003093	CG1954	Pkc98E	yes	no	0.27
FBgn0002862	CG17956	Mst87F	no	FBgn0003093	CG1954	Pkc98E	yes	no	0.36
FBgn0004107	CG10498	cdc2c	yes	FBgn0003093	CG1954	Pkc98E	yes	yes	0.42
FBgn0004172	CG17946	Mst84Da	no	FBgn0003093	CG1954	Pkc98E	yes	no	0.35
FBgn0001235	CG17117	hth	no	FBgn0003093	CG1954	Pkc98E	yes	no	0.33
FBgn0011758	CG5529	B-H1	no	FBgn0003093	CG1954	Pkc98E	yes	no	0.36
FBgn0024314	CG5105	Plap	no	FBgn0003093	CG1954	Pkc98E	yes	no	0.31
FBgn0029943	CG1643	Atg5	no	FBgn0003093	CG1954	Pkc98E	yes	no	0.32
FBgn0038271	CG3731	CG3731	no	FBgn0003093	CG1954	Pkc98E	yes	no	0.36
FBgn0036924	CG7570	hale	no	FBgn0003093	CG1954	Pkc98E	yes	no	0.34
FBgn0031331	CG5440	CG5440	no	FBgn0003093	CG1954	Pkc98E	yes	no	0.35
FBgn0030181	CG12645	CG12645	no	FBgn0003093	CG1954	Pkc98E	yes	no	0.36
FBgn0027363	CG6521	Stam	no	FBgn0003093	CG1954	Pkc98E	yes	no	0.33
FBgn0004462	CG7001	Pk17E	yes	FBgn0003209	CG12437	raw	yes	no	0.42
FBgn0004107	CG10498	cdc2c	yes	FBgn0003256	CG12559	rl	no	yes	0.41
FBgn0025463	CG4303	Bap60	no	FBgn0003302	CG4336	rux	yes	no	0.43
FBgn0015521	CG2986	oho23B	no	FBgn0003444	CG11561	smo	yes	no	0.41
FBgn0040010	CG17493	CG17493	no	FBgn0003444	CG11561	smo	yes	no	0.39
FBgn0031069	CG12703	CG12703	no	FBgn0003479	CG7948	spn-A	yes	no	0.31
FBgn0040994	CG17567	CG17567	no	FBgn0003479	CG7948	spn-A	yes	no	0.48
FBgn0002914	CG9045	Myb	yes	FBgn0003510	CG17957	Sry-alpha	no	yes	0.38
FBgn0011277	CG3052	HLH4C	no	FBgn0003545	CG12298	sub	yes	yes	0.4
FBgn0031626	CG15631	CG15631	no	FBgn0003545	CG12298	sub	yes	yes	0.46
FBgn0032618	CG31743	CG31743	no	FBgn0003545	CG12298	sub	yes	yes	0.42
FBgn0000405	CG3510	CycB	yes	FBgn0003659	CG18350	Sxl	no	no	0.38
FBgn0004462	CG7001	Pk17E	yes	FBgn0003659	CG18350	Sxl	no	no	0.4
FBgn0004107	CG10498	cdc2c	yes	FBgn0003659	CG18350	Sxl	no	yes	0.41
FBgn0004462	CG7001	Pk17E	yes	FBgn0003944	CG10388	Ubx	no	no	0.42
FBgn0010315	CG9096	CycD	yes	FBgn0004106	CG5363	cdc2	yes	yes	0.3
FBgn0039705	CG31033	CG31033	no	FBgn0004106	CG5363	cdc2	yes	yes	0.28
FBgn0004462	CG7001	Pk17E	yes	FBgn0004133	CG1363	blow	no	no	0.41
FBgn0000472	CG10798	dm	yes	FBgn0004510	CG6338	Ets97D	no	no	0.29
FBgn0030881	CG12985	CG12985	no	FBgn0004597	CG7281	CycC	yes	no	0.35
FBgn0034502	CG13871	CG13871	no	FBgn0004597	CG7281	CycC	yes	no	0.35
FBgn0040208	CG10229	katanin-60	no	FBgn0004597	CG7281	CycC	yes	no	0.46
FBgn0038373	CG4546	CG4546	no	FBgn0004597	CG7281	CycC	yes	no	0.31
FBgn0037824	CG14684	CG14684	no	FBgn0004597	CG7281	CycC	yes	no	0.36
FBgn0036479	CG13458	CG13458	no	FBgn0004597	CG7281	CycC	yes	no	0.35
FBgn0086699			no	FBgn0004597	CG7281	CycC	yes	no
FBgn0031488	CG17265	CG17265	no	FBgn0004597	CG7281	CycC	yes	no	0.35
FBgn0000524	CG3929	dx	no	FBgn0004603	CG7873	Src42A	yes	no	0.43
FBgn0000405	CG3510	CycB	yes	FBgn0004837	CG3497	Su(H)	no	no	0.34
FBgn0000405	CG3510	CycB	yes	FBgn0004896	CG3668	fd59A	no	no	0.31
FBgn0004462	CG7001	Pk17E	yes	FBgn0004896	CG3668	fd59A	no	no	0.38
FBgn0000083	CG5730	AnnIX	no	FBgn0004907	CG17870	14-3-3zeta	yes	no	0.54
FBgn0002593	CG4087	RpLP1	no	FBgn0004907	CG17870	14-3-3zeta	yes	no	0.4
FBgn0003464	CG1391	sol	no	FBgn0004907	CG17870	14-3-3zeta	yes	no	0.48
FBgn0039041	CG13838	CG13838	no	FBgn0004907	CG17870	14-3-3zeta	yes	no	0.28
FBgn0038466	CG8907	CG8907	no	FBgn0004907	CG17870	14-3-3zeta	yes	no	0.26
FBgn0036717	CG13731	CG13731	no	FBgn0004907	CG17870	14-3-3zeta	yes	no	0.27
FBgn0259794	CG13030	sinah	no	FBgn0004907	CG17870	14-3-3zeta	yes	no
FBgn0261109	CG7764	mrn	no	FBgn0004907	CG17870	14-3-3zeta	yes	no
FBgn0035208	CG9184	CG9184	no	FBgn0004907	CG17870	14-3-3zeta	yes	no	0.27
FBgn0031505	CG12400	CG12400	no	FBgn0004907	CG17870	14-3-3zeta	yes	no	0.12
FBgn0028902	CG4767	Tektin-A	no	FBgn0004907	CG17870	14-3-3zeta	yes	no	0.26
FBgn0028665	CG2934	VhaAC39-1	no	FBgn0004907	CG17870	14-3-3zeta	yes	no	0.29
FBgn0058127			no	FBgn0004907	CG17870	14-3-3zeta	yes	no	0.28
FBgn0052672	CG32672	Atg8a	no	FBgn0004907	CG17870	14-3-3zeta	yes	no	0.27
FBgn0051634	CG31634	Oatp26F	no	FBgn0004907	CG17870	14-3-3zeta	yes	no	0.29
FBgn0046214	CG11844	vig2	yes	FBgn0004907	CG17870	14-3-3zeta	yes	no	0.31
FBgn0041775	CG10686	tral	yes	FBgn0004907	CG17870	14-3-3zeta	yes	no	0.33
FBgn0041210	CG1770	HDAC4	yes	FBgn0004907	CG17870	14-3-3zeta	yes	yes	0.28
FBgn0261602	CG1263	RpL8	no	FBgn0004907	CG17870	14-3-3zeta	yes	no
FBgn0016036	CG14827	mei-P22	no	FBgn0004907	CG17870	14-3-3zeta	yes	no	0.28
FBgn0013343	CG31136	Syx1A	no	FBgn0004907	CG17870	14-3-3zeta	yes	no	0.28
FBgn0011695	CG11390	PebIII	no	FBgn0004907	CG17870	14-3-3zeta	yes	no	0.29
FBgn0000416	CG12070	Sap-r	no	FBgn0004907	CG17870	14-3-3zeta	yes	no	0.54
FBgn0001248	CG7176	Idh	no	FBgn0004907	CG17870	14-3-3zeta	yes	no	0.55
FBgn0004859	CG2125	ci	yes	FBgn0005355	CG6054	Su(fu)	no	yes	0.49
FBgn0001120	CG5272	gnu	yes	FBgn0005427	CG3114	ewg	no	no	0.61
FBgn0004462	CG7001	Pk17E	yes	FBgn0005626	CG10118	ple	no	no	0.41
FBgn0002044	CG10084	swm	yes	FBgn0005648	CG2163	Pabp2	yes	no	0.24
FBgn0004462	CG7001	Pk17E	yes	FBgn0008651	CG6570	lbl	no	no	0.43
FBgn0004462	CG7001	Pk17E	yes	FBgn0010235	CG5433	Klc	no	no	0.43
FBgn0000405	CG3510	CycB	yes	FBgn0010258	CG9654	Rbp4	no	no	0.32
FBgn0003124	CG12306	polo	yes	FBgn0086134	CG5266	Pros25	no	no
FBgn0004106	CG5363	cdc2	yes	FBgn0011244	CG2830	Hsp60B	no	yes	0.26
FBgn0000022	CG3796	ac	yes	FBgn0011273	CG17769	And	no	yes	0.27
FBgn0001120	CG5272	gnu	yes	FBgn0011285	CG17596	S6kII	yes	no	0.54
FBgn0000405	CG3510	CycB	yes	FBgn0011584	CG4758	Trp1	no	no	0.32
FBgn0004462	CG7001	Pk17E	yes	FBgn0261278	CG17161	grp	no	no
FBgn0000405	CG3510	CycB	yes	FBgn0011666	CG5099	msi	no	no	0.34
FBgn0003444	CG11561	smo	yes	FBgn0011760	CG6998	ctp	yes	no	0.46
FBgn0004907	CG17870	14-3-3zeta	yes	FBgn0013725	CG10108	phyl	no	no	0.26
FBgn0002914	CG9045	Myb	yes	FBgn0013765	CG4832	cnn	no	yes	0.42
FBgn0004462	CG7001	Pk17E	yes	FBgn0014184	CG16747	Oda	yes	no	0.45
FBgn0004859	CG2125	ci	yes	FBgn0014184	CG16747	Oda	yes	no	0.37
FBgn0004462	CG7001	Pk17E	yes	FBgn0014391	CG9032	sun	no	no	0.38
FBgn0004462	CG7001	Pk17E	yes	FBgn0015229	CG6575	glec	no	no	0.46
FBgn0004462	CG7001	Pk17E	yes	FBgn0015324	CG1088	Vha26	no	no	0.34
FBgn0000405	CG3510	CycB	yes	FBgn0015331	CG14637	abs	no	no	0.34
FBgn0004462	CG7001	Pk17E	yes	FBgn0015379	CG17051	dod	no	no	0.31
FBgn0004643	CG9900	mit(1)15	yes	FBgn0016119	CG4412	ATPsyn-Cf6	no	yes	0.14
FBgn0000405	CG3510	CycB	yes	FBgn0017397	CG10293	how	no	no	0.31
FBgn0000472	CG10798	dm	yes	FBgn0017567	CG3944	ND23	no	no	0.12
FBgn0000472	CG10798	dm	yes	FBgn0017578	CG9648	Max	yes	no	0.67
FBgn0003124	CG12306	polo	yes	FBgn0020294	CG10573	ko	no	yes	0.28
FBgn0004106	CG5363	cdc2	yes	FBgn0020399	CG6864	Mst89B	no	yes	0.23
FBgn0004597	CG7281	CycC	yes	FBgn0020443	CG6382	Elf	no	no	0.29
FBgn0000405	CG3510	CycB	yes	FBgn0021872	CG9415	Xbp1	no	no	0.3
FBgn0004462	CG7001	Pk17E	yes	FBgn0022027	CG14750	Vps25	no	no	0.46
FBgn0004462	CG7001	Pk17E	yes	FBgn0250907	CG18140	Cht3	no	no
FBgn0004462	CG7001	Pk17E	yes	FBgn0023143	CG1782	Uba1	no	no	0.34
FBgn0003731	CG10079	Egfr	yes	FBgn0023479	CG4821	Tequila	no	no	0.32
FBgn0000405	CG3510	CycB	yes	FBgn0023524	CG3078	CG3078	no	no	0.32
FBgn0004597	CG7281	CycC	yes	FBgn0260003	CG34157	Dys	no	no
FBgn0004198	CG11387	ct	yes	FBgn0024273	CG1520	WASp	no	no	0.42
FBgn0000472	CG10798	dm	yes	FBgn0024542	CG8614	Neos	no	no	0.28
FBgn0001624	CG1725	dlg1	yes	FBgn0025388	CG12179	CG12179	no	no	0.35
FBgn0004462	CG7001	Pk17E	yes	FBgn0025394	CG32810	CG32810	no	no	0.42
FBgn0000405	CG3510	CycB	yes	FBgn0025458	CG7838	BubR1	yes	no	0.29
FBgn0004861	CG18412	ph-p	yes	FBgn0025574	CG5212	Pli	no	no	0.41
FBgn0004860	CG3895	ph-d	yes	FBgn0025674	CG15218	CycK	yes	no	0.35
FBgn0001120	CG5272	gnu	yes	FBgn0025693	CG11163	CG11163	no	no	0.49
FBgn0000405	CG3510	CycB	yes	FBgn0025790	CG10327	TBPH	no	no	0.35
FBgn0003525	CG1395	stg	yes	FBgn0025838	CG2652	CG2652	no	no	0.32
FBgn0003731	CG10079	Egfr	yes	FBgn0026238	CG2944	gus	no	no	0.29
FBgn0001086	CG4274	fzy	yes	FBgn0027788	CG11194	Hey	no	yes	0.39
FBgn0004861	CG18412	ph-p	yes	FBgn0027788	CG11194	Hey	no	no	0.4
FBgn0004106	CG5363	cdc2	yes	FBgn0028434	CG10215	Ercc1	no	yes	0.25
FBgn0000405	CG3510	CycB	yes	FBgn0028577	CG12085	pUf68	yes	no	0.33
FBgn0004462	CG7001	Pk17E	yes	FBgn0028902	CG4767	Tektin-A	no	no	0.47
FBgn0002901	CG7347	mus304	yes	FBgn0028978	CG5408	trbl	yes	no	0.39
FBgn0002914	CG9045	Myb	yes	FBgn0029095	CG4276	aru	no	yes	0.38
FBgn0004861	CG18412	ph-p	yes	FBgn0029783	CG3187	Sirt4	no	no	0.36
FBgn0003124	CG12306	polo	yes	FBgn0029874	CG3342	CG3342	no	no	0.29
FBgn0000405	CG3510	CycB	yes	FBgn0029905	CG3075	Nf-YC	no	no	0.37
FBgn0004603	CG7873	Src42A	yes	FBgn0029944	CG2079	Dok	no	no	0.36
FBgn0260798	CG40129	Gprk1	yes	FBgn0030010	CG10959	CG10959	no	yes
FBgn0004603	CG7873	Src42A	yes	FBgn0259734	CG42388	CG42388	no	no
FBgn0001120	CG5272	gnu	yes	FBgn0260789	CG12124	mxc	no	no
FBgn0004907	CG17870	14-3-3zeta	yes	FBgn0030193	CG12641	CG12641	no	no	0.31
FBgn0004462	CG7001	Pk17E	yes	FBgn0030483	CG12725	CG12725	no	no	0.39
FBgn0000472	CG10798	dm	yes	FBgn0030484	CG1681	CG1681	no	no	0.29
FBgn0000405	CG3510	CycB	yes	FBgn0030666	CG12708	CG12708	no	no	0.36
FBgn0004907	CG17870	14-3-3zeta	yes	FBgn0030692	CG8470	mRpS30	no	no	0.31
FBgn0001120	CG5272	gnu	yes	FBgn0030748	CG4394	Traf-like	no	no	0.4
FBgn0004462	CG7001	Pk17E	yes	FBgn0030802	CG9099	CG9099	no	no	0.36
FBgn0001120	CG5272	gnu	yes	FBgn0030811	CG12433	CG12433	no	no	0.44
FBgn0000405	CG3510	CycB	yes	FBgn0031037	CG14207	HspB8	no	no	0.33
FBgn0000405	CG3510	CycB	yes	FBgn0031043	CG14222	CG14222	no	no	0.32
FBgn0004462	CG7001	Pk17E	yes	FBgn0031050	CG12235	Arp11	no	no	0.44
FBgn0000022	CG3796	ac	yes	FBgn0031129	CG1324	CG1324	no	yes	0.37
FBgn0004107	CG10498	cdc2c	yes	FBgn0031450	CG2903	Hrs	no	yes	0.29
FBgn0000404	CG5940	CycA	yes	FBgn0031456	CG2848	Trn-SR	no	no	0.28
FBgn0000140	CG6875	asp	yes	FBgn0031613	CG15636	HP6	no	yes	0.36
FBgn0000405	CG3510	CycB	yes	FBgn0031763	CG13996	CG13996	no	no	0.33
FBgn0000405	CG3510	CycB	yes	FBgn0031766	CG9117	CG9117	no	no	0.34
FBgn0004643	CG9900	mit(1)15	yes	FBgn0031768	CG12393	CG12393	no	yes	0.31
FBgn0003165	CG9755	pum	yes	FBgn0031810			no	yes
FBgn0003525	CG1395	stg	yes	FBgn0031810			no	no
FBgn0000140	CG6875	asp	yes	FBgn0031878	CG9188	sip2	no	yes	0.41
FBgn0001120	CG5272	gnu	yes	FBgn0031944	CG7196	CG7196	no	no	0.55
FBgn0004907	CG17870	14-3-3zeta	yes	FBgn0031985	CG8683	CG8683	no	no	0.3
FBgn0001120	CG5272	gnu	yes	FBgn0261064	CG8506	Rbsn-5	no	no
FBgn0004462	CG7001	Pk17E	yes	FBgn0032004	CG8292	CG8292	no	no	0.41
FBgn0000405	CG3510	CycB	yes	FBgn0032067	CG9465	CG9465	no	no	0.32
FBgn0000405	CG3510	CycB	yes	FBgn0032077	CG9515	CG9515	no	no	0.32
FBgn0004462	CG7001	Pk17E	yes	FBgn0032077	CG9515	CG9515	no	no	0.43
FBgn0260399	CG7719	gwl	yes	FBgn0032077	CG9515	CG9515	no	yes
FBgn0004462	CG7001	Pk17E	yes	FBgn0032089	CG9573	CG9573	no	no	0.35
FBgn0001120	CG5272	gnu	yes	FBgn0032171	CG5846	CG5846	no	no	0.46
FBgn0002031	CG10691	l(2)37Cc	yes	FBgn0032171	CG5846	CG5846	no	no	0.39
FBgn0000405	CG3510	CycB	yes	FBgn0032211	CG13138	CG13138	no	no	0.32
FBgn0004462	CG7001	Pk17E	yes	FBgn0032251	CG13142	CG13142	no	no	0.44
FBgn0004907	CG17870	14-3-3zeta	yes	FBgn0032338	CG16854	CG16854	no	no	0.23
FBgn0001120	CG5272	gnu	yes	FBgn0032505	CG16826	CG16826	no	no	0.53
FBgn0004462	CG7001	Pk17E	yes	FBgn0032709	CG15167	CG15167	no	no	0.4
FBgn0002121	CG2671	l(2)gl	yes	FBgn0032763	CG17568	CG17568	no	no	0.38
FBgn0001120	CG5272	gnu	yes	FBgn0032889	CG9331	CG9331	no	no	0.41
FBgn0002673	CG4965	twe	yes	FBgn0085421	CG34392	Epac	no	no
FBgn0003093	CG1954	Pkc98E	yes	FBgn0085421	CG34392	Epac	no	no
FBgn0001961	CG8978	Sop2	yes	FBgn0033352	CG8232	CG8232	no	no	0.35
FBgn0000405	CG3510	CycB	yes	FBgn0259246	CG42344	brp	no	no
FBgn0001624	CG1725	dlg1	yes	FBgn0033460	CG1472	sec24	no	no	0.28
FBgn0004462	CG7001	Pk17E	yes	FBgn0033631	CG9027	CG9027	yes	no	0.43
FBgn0003525	CG1395	stg	yes	FBgn0033723	CG13155	CG13155	no	no	0.32
FBgn0001086	CG4274	fzy	yes	FBgn0034033	CG8204	CG8204	no	yes	0.41
FBgn0004462	CG7001	Pk17E	yes	FBgn0034231	CG11419	Apc10	yes	no	0.35
FBgn0004009	CG4889	wg	yes	FBgn0034272	CG14487	Ir54a	no	no	0.42
FBgn0004861	CG18412	ph-p	yes	FBgn0034310	CG5733	Nup75	no	no	0.29
FBgn0004462	CG7001	Pk17E	yes	FBgn0034317	CR14499	CR14499	no	no
FBgn0003447	CG32858	sn	yes	FBgn0034331	CG15067	CG15067	yes	yes	0.37
FBgn0001086	CG4274	fzy	yes	FBgn0034345	CG5174	CG5174	no	yes	0.41
FBgn0004907	CG17870	14-3-3zeta	yes	FBgn0034345	CG5174	CG5174	no	no	0.34
FBgn0004907	CG17870	14-3-3zeta	yes	FBgn0034416	CG15109	CG15109	no	no	0.27
FBgn0004643	CG9900	mit(1)15	yes	FBgn0034461	CG15124	CG15124	no	yes	0.3
FBgn0000405	CG3510	CycB	yes	FBgn0034513	CG13423	CG13423	no	no	0.32
FBgn0000405	CG3510	CycB	yes	FBgn0034667	CG13493	comr	no	no	0.29
FBgn0004462	CG7001	Pk17E	yes	FBgn0034706	CG11275	CG11275	no	no	0.4
FBgn0001120	CG5272	gnu	yes	FBgn0034816	CG3085	CG3085	no	no	0.47
FBgn0004462	CG7001	Pk17E	yes	FBgn0034816	CG3085	CG3085	no	no	0.38
FBgn0000472	CG10798	dm	yes	FBgn0034900	CG12491	CG12491	no	no	0.26
FBgn0004643	CG9900	mit(1)15	yes	FBgn0035101	CG1212	p130CAS	yes	no	0.27
FBgn0000472	CG10798	dm	yes	FBgn0035110	CG17143	thoc7	no	no	0.28
FBgn0001120	CG5272	gnu	yes	FBgn0035193	CG9192	CG9192	no	no	0.47
FBgn0000405	CG3510	CycB	yes	FBgn0035397	CG11486	CG11486	no	no	0.33
FBgn0000405	CG3510	CycB	yes	FBgn0035424	CG11505	CG11505	yes	no	0.31
FBgn0000405	CG3510	CycB	yes	FBgn0035707	CG8368	CG8368	no	no	0.33
FBgn0004861	CG18412	ph-p	yes	FBgn0035780	CG18417	CG18417	no	no	0.35
FBgn0004462	CG7001	Pk17E	yes	FBgn0035853	CG7375	CG7375	no	no	0.37
FBgn0000022	CG3796	ac	yes	FBgn0035917	CG6416	Zasp66	no	yes	0.36
FBgn0003139	CG12217	PpV	yes	FBgn0035917	CG6416	Zasp66	no	yes	0.34
FBgn0004462	CG7001	Pk17E	yes	FBgn0035917	CG6416	Zasp66	no	no	0.39
FBgn0004462	CG7001	Pk17E	yes	FBgn0035967	CG4641	CG4641	no	no	0.38
FBgn0003205	CG9375	Ras85D	yes	FBgn0036005	CG3428	pall	no	no	0.39
FBgn0004907	CG17870	14-3-3zeta	yes	FBgn0036018	CG3335	CG3335	yes	no	0.24
FBgn0000472	CG10798	dm	yes	FBgn0085411	CG34382	CG34382	no	no
FBgn0004462	CG7001	Pk17E	yes	FBgn0036082	CG12362	CG12362	no	no	0.39
FBgn0001624	CG1725	dlg1	yes	FBgn0036227	CG17826	CG17826	no	no	0.34
FBgn0004907	CG17870	14-3-3zeta	yes	FBgn0086699			no	no
FBgn0000405	CG3510	CycB	yes	FBgn0261674	CG42709	CG42709	no	no
FBgn0003744	CG8637	trc	yes	FBgn0036395	CG17361	CG17361	no	no	0.34
FBgn0004462	CG7001	Pk17E	yes	FBgn0036428	CG9238	CG9238	no	no	0.4
FBgn0000405	CG3510	CycB	yes	FBgn0036476	CG6945	CG6945	no	no	0.33
FBgn0000405	CG3510	CycB	yes	FBgn0036596	CG13045	CG13045	no	no	0.32
FBgn0001120	CG5272	gnu	yes	FBgn0036612	CG4998	CG4998	no	no	0.48
FBgn0003124	CG12306	polo	yes	FBgn0036616	CG4893	CG4893	no	no	0.28
FBgn0004603	CG7873	Src42A	yes	FBgn0036646	CR18217	CR18217	no	no	0.4
FBgn0000405	CG3510	CycB	yes	FBgn0259794	CG13030	sinah	no	no
FBgn0003525	CG1395	stg	yes	FBgn0261565	CG42679	Lmpt	no	no
FBgn0001624	CG1725	dlg1	yes	FBgn0036680	CG9665	Cpr73D	no	no	0.36
FBgn0004106	CG5363	cdc2	yes	FBgn0036685	CG6664	CG6664	no	yes	0.26
FBgn0001120	CG5272	gnu	yes	FBgn0036861	CG14089	CG14089	no	no	0.44
FBgn0002031	CG10691	l(2)37Cc	yes	FBgn0086913	CG34410	Rab26	no	no
FBgn0003525	CG1395	stg	yes	FBgn0037102	CG7172	CG7172	no	no	0.33
FBgn0000472	CG10798	dm	yes	FBgn0037117	CG11248	CG11248	yes	no	0.28
FBgn0000405	CG3510	CycB	yes	FBgn0037122	CG14570	CG14570	no	no	0.33
FBgn0003114	CG9183	plu	yes	FBgn0037138	CG7145	CG7145	no	no	0.29
FBgn0004106	CG5363	cdc2	yes	FBgn0037156	CG11523	CG11523	no	yes	0.3
FBgn0000405	CG3510	CycB	yes	FBgn0037220	CG14641	CG14641	no	no	0.37
FBgn0004861	CG18412	ph-p	yes	FBgn0037317	CG14667	CG14667	no	no	0.4
FBgn0001120	CG5272	gnu	yes	FBgn0037398	CG15580	CG15580	no	no	0.63
FBgn0004462	CG7001	Pk17E	yes	FBgn0037490	CG10053	CG10053	no	no	0.4
FBgn0002031	CG10691	l(2)37Cc	yes	FBgn0037493	CG10032	CG10032	no	no	0.34
FBgn0004647	CG3936	N	yes	FBgn0037563	CG11672	CG11672	no	no	0.37
FBgn0004462	CG7001	Pk17E	yes	FBgn0037621	CG9797	CG9797	no	no	0.41
FBgn0001624	CG1725	dlg1	yes	FBgn0037717	CG8301	CG8301	no	no	0.35
FBgn0004391	CG9198	shtd	yes	FBgn0037773	CG5359	CG5359	no	yes	0.32
FBgn0000472	CG10798	dm	yes	FBgn0038063	CG33976	Octbeta2R	no	no	0.14
FBgn0004643	CG9900	mit(1)15	yes	FBgn0038266	CG3610	CG3610	no	yes	0.28
FBgn0002914	CG9045	Myb	yes	FBgn0085433	CG34404	CG34404	no	yes
FBgn0000405	CG3510	CycB	yes	FBgn0038330	CG14868	CG14868	no	no	0.31
FBgn0000404	CG5940	CycA	yes	FBgn0038425	CG14881	CG14881	no	no	0.33
FBgn0000472	CG10798	dm	yes	FBgn0038498	CG14334	beat-IIa	no	no	0.14
FBgn0004462	CG7001	Pk17E	yes	FBgn0261649	CG31247	tinc	no	no
FBgn0003525	CG1395	stg	yes	FBgn0038586	CG7168	CG7168	no	no	0.3
FBgn0004462	CG7001	Pk17E	yes	FBgn0038815	CG5466	CG5466	no	no	0.44
FBgn0004907	CG17870	14-3-3zeta	yes	FBgn0038819	CG5494	Cpr92F	no	no	0.27
FBgn0004462	CG7001	Pk17E	yes	FBgn0038877	CG3308	CG3308	no	no	0.43
FBgn0001120	CG5272	gnu	yes	FBgn0038948	CG5383	PSR	no	no	0.42
FBgn0003545	CG12298	sub	yes	FBgn0038952	CG7069	CG7069	no	yes	0.42
FBgn0003744	CG8637	trc	yes	FBgn0038965	CG13852	mats	yes	yes	0.55
FBgn0004462	CG7001	Pk17E	yes	FBgn0038965	CG13852	mats	yes	no	0.38
FBgn0002901	CG7347	mus304	yes	FBgn0039028	CG13840	CG13840	no	no	0.39
FBgn0004462	CG7001	Pk17E	yes	FBgn0039030	CG6660	CG6660	no	no	0.14
FBgn0000405	CG3510	CycB	yes	FBgn0260634	CG10192	eIF4G2	no	no
FBgn0001624	CG1725	dlg1	yes	FBgn0039140	CG5410	Miro	no	no	0.3
FBgn0000405	CG3510	CycB	yes	FBgn0039157	CG5501	Myo95E	no	no	0.32
FBgn0004462	CG7001	Pk17E	yes	FBgn0039157	CG5501	Myo95E	no	no	0.39
FBgn0003731	CG10079	Egfr	yes	FBgn0039269	CG7662	veli	no	yes	0.29
FBgn0004643	CG9900	mit(1)15	yes	FBgn0039283	CG13651	danr	no	yes	0.31
FBgn0000826	CG11420	png	yes	FBgn0039337	CG5121	MED28	no	no	0.35
FBgn0000826	CG11420	png	yes	FBgn0039355	CG4730	CG4730	no	no	0.46
FBgn0000405	CG3510	CycB	yes	FBgn0039403	CG14549	Sld5	yes	no	0.35
FBgn0004647	CG3936	N	yes	FBgn0039404	CG14543	CG14543	no	no	0.38
FBgn0004106	CG5363	cdc2	yes	FBgn0039561	CG4963	mfrn	no	yes	0.21
FBgn0001624	CG1725	dlg1	yes	FBgn0039589	CG9986	CG9986	no	no	0.47
FBgn0000405	CG3510	CycB	yes	FBgn0039592	CG14062	CG14062	no	no	0.33
FBgn0003124	CG12306	polo	yes	FBgn0039631	CG11305	Sirt7	no	no	0.32
FBgn0004462	CG7001	Pk17E	yes	FBgn0039631	CG11305	Sirt7	no	no	0.41
FBgn0000022	CG3796	ac	yes	FBgn0039748	CG15529	CG15529	no	yes	0.37
FBgn0004643	CG9900	mit(1)15	yes	FBgn0039748	CG15529	CG15529	no	yes	0.3
FBgn0004106	CG5363	cdc2	yes	FBgn0039858	CG11525	CycG	yes	yes	0.22
FBgn0003525	CG1395	stg	yes	FBgn0039859	CG11539	CG11539	no	no	0.31
FBgn0004462	CG7001	Pk17E	yes	FBgn0040063	CG13549	yip3	no	no	0.41
FBgn0000405	CG3510	CycB	yes	FBgn0040503	CG7763	CG7763	no	no	0.32
FBgn0004462	CG7001	Pk17E	yes	FBgn0040519	CG15219	CG15219	no	no	0.39
FBgn0003124	CG12306	polo	yes	FBgn0040609	CG3348	CG3348	no	no	0.3
FBgn0004907	CG17870	14-3-3zeta	yes	FBgn0040784	CG15323	CG15323	no	no	0.29
FBgn0003165	CG9755	pum	yes	FBgn0040900	CG17777	CG17777	no	yes	0.4
FBgn0004462	CG7001	Pk17E	yes	FBgn0261549	CG42667	rdgA	no	no
FBgn0001624	CG1725	dlg1	yes	FBgn0041100	CG10523	park	no	no	0.42
FBgn0004462	CG7001	Pk17E	yes	FBgn0041203	CG1848	LIMK1	no	no	0.41
FBgn0001120	CG5272	gnu	yes	FBgn0043070	CG15669	MESK2	no	no	0.5
FBgn0004462	CG7001	Pk17E	yes	FBgn0050011	CG30011	gem	yes	no	0.44
FBgn0004462	CG7001	Pk17E	yes	FBgn0050147	CG30147	Hil	no	no	0.42
FBgn0001624	CG1725	dlg1	yes	FBgn0261554	CG42672	CG42672	no	no
FBgn0004462	CG7001	Pk17E	yes	FBgn0250757	CG42235	CG42235	no	no
FBgn0000405	CG3510	CycB	yes	FBgn0051211	CG31211	CG31211	no	no	0.34
FBgn0004603	CG7873	Src42A	yes	FBgn0051342	CG31342	CG31342	no	no	0.46
FBgn0003124	CG12306	polo	yes	FBgn0051361	CG31361	dpr17	no	no	0.33
FBgn0000472	CG10798	dm	yes	FBgn0051523	CG31523	CG31523	no	no	0.1
FBgn0004603	CG7873	Src42A	yes	FBgn0051534	CG31534	CG31534	no	no	0.4
FBgn0000405	CG3510	CycB	yes	FBgn0051550	CG31550	CG31550	no	no	0.18
FBgn0001961	CG8978	Sop2	yes	FBgn0052016	CG32016	CG32016	no	no	0.32
FBgn0004643	CG9900	mit(1)15	yes	FBgn0261799	CG32159	dsx-c73A	no	yes
FBgn0002031	CG10691	l(2)37Cc	yes	FBgn0052705			no	no
FBgn0000405	CG3510	CycB	yes	FBgn0052772	CG32772	CG32772	no	no	0.34
FBgn0004861	CG18412	ph-p	yes	FBgn0052772	CG32772	CG32772	no	no	0.47
FBgn0004907	CG17870	14-3-3zeta	yes	FBgn0053330	CG33330	CG33330	no	no	0.28
FBgn0004462	CG7001	Pk17E	yes	FBgn0053520	CG33520	Rpb4	no	no	0.55
FBgn0000405	CG3510	CycB	yes	FBgn0064123	CG33670	stg1	no	no	0.3
FBgn0000472	CG10798	dm	yes	FBgn0066101	CG31094	LpR1	no	no	0.34
FBgn0000472	CG10798	dm	yes	FBgn0067861	CG9580	Sdic1	no	no	0.25
FBgn0011737	CG4488	wee	yes	FBgn0000229	CG5680	bsk	no	yes	0.44
FBgn0020510	CG9749	Abi	yes	FBgn0000244	CG9379	by	no	yes	0.4
FBgn0020255	CG1404	ran	yes	FBgn0000359	CG1478	Cp36	no	no	0.32
FBgn0015509	CG1877	lin19	yes	FBgn0000360	CG11213	Cp38	no	no	0.32
FBgn0261914	CG1086	Glut1	yes	FBgn0000644	CG4015	Fcp3C	no	yes
FBgn0024432	CG12363	Dlc90F	yes	FBgn0001229	CG4190	Hsp67Bc	no	no	0.36
FBgn0024371	CG1071	E2f2	yes	FBgn0001280	CG7933	janA	no	no	0.47
FBgn0261278	CG17161	grp	yes	FBgn0002593	CG4087	RpLP1	no	no
FBgn0014362	CG7437	mub	yes	FBgn0002607	CG2746	RpL19	yes	no	0.11
FBgn0013799	CG8567	Deaf1	yes	FBgn0002716	CG7753	mei-W68	no	yes	0.41
FBgn0014362	CG7437	mub	yes	FBgn0002887	CG10890	mus201	no	no	0.17
FBgn0025674	CG15218	CycK	yes	FBgn0002936	CG3966	ninaA	no	no	0.34
FBgn0011577	CG4974	dally	yes	FBgn0003129	CG9610	Poxm	no	yes	0.33
FBgn0020255	CG1404	ran	yes	FBgn0003178	CG7070	PyK	no	no	0.25
FBgn0023172	CG9635	RhoGEF2	yes	FBgn0003460	CG11121	so	no	yes	0.33
FBgn0261914	CG1086	Glut1	yes	FBgn0003683	CG4216	term	no	yes
FBgn0023177	CG32505	Pp4-19C	yes	FBgn0003870	CG1856	ttk	yes	no	0.37
FBgn0017551	CG10800	Rca1	yes	FBgn0004242	CG3139	Syt1	no	yes	0.37
FBgn0015625	CG5814	CycB3	yes	FBgn0004896	CG3668	fd59A	no	no	0.29
FBgn0011760	CG6998	ctp	yes	FBgn0004908	CG7435	Arf84F	no	no	0.46
FBgn0015625	CG5814	CycB3	yes	FBgn0005427	CG3114	ewg	no	no	0.29
FBgn0010316	CG1772	dap	yes	FBgn0005655	CG9193	mus209	no	no	0.34
FBgn0015625	CG5814	CycB3	yes	FBgn0261239	CG8676	Hr39	no	no
FBgn0013263	CG33261	Trl	yes	FBgn0010280	CG5444	Taf4	no	yes	0.29
FBgn0001332	CG10109	L	no	FBgn0010314	CG3738	Cks30A	yes	no	0.38
FBgn0036624	CG4877	CG4877	no	FBgn0010317	CG10308	CycJ	yes	no	0.39
FBgn0038108	CG7518	CG7518	no	FBgn0010317	CG10308	CycJ	yes	no	0.38
FBgn0000289	CG8367	cg	yes	FBgn0010382	CG3938	CycE	yes	no	0.45
FBgn0039413	CG14556	CG14556	no	FBgn0010382	CG3938	CycE	yes	no	0.36
FBgn0037060	CG10508	CG10508	no	FBgn0010382	CG3938	CycE	yes	no	0.36
FBgn0035691	CG7386	CG7386	no	FBgn0010382	CG3938	CycE	yes	no	0.36
FBgn0261786	CG5360	mi	no	FBgn0010382	CG3938	CycE	yes	no
FBgn0261596	CG3751	RpS24	no	FBgn0010382	CG3938	CycE	yes	no
FBgn0031318	CG4887	CG4887	no	FBgn0010382	CG3938	CycE	yes	no	0.26
FBgn0030665	CG15646	CG15646	no	FBgn0010382	CG3938	CycE	yes	no	0.38
FBgn0015664	CG5838	Dref	yes	FBgn0010772	CG2179	Xe7	no	yes	0.53
FBgn0015509	CG1877	lin19	yes	FBgn0011244	CG2830	Hsp60B	no	no	0.29
FBgn0029785	CG4111	RpL35	yes	FBgn0011285	CG17596	S6kII	yes	no	0.17
FBgn0038251	CG3508	CG3508	no	FBgn0011285	CG17596	S6kII	yes	yes	0.39
FBgn0032265	CG18301	CG18301	no	FBgn0011285	CG17596	S6kII	yes	yes	0.24
FBgn0031637	CG2950	CG2950	no	FBgn0011285	CG17596	S6kII	yes	yes	0.37
FBgn0013799	CG8567	Deaf1	yes	FBgn0011289	CG5930	TfIIA-L	no	yes	0.35
FBgn0017551	CG10800	Rca1	yes	FBgn0011291	CG4079	Taf11	no	yes	0.32
FBgn0015805	CG7471	Rpd3	yes	FBgn0011570	CG17158	cpb	no	no	0.3
FBgn0030945	CG6632	Ing3	yes	FBgn0011573	CG12019	Cdc37	yes	no	0.25
FBgn0031626	CG15631	CG15631	no	FBgn0011573	CG12019	Cdc37	yes	no	0.35
FBgn0064225	CG17489	RpL5	no	FBgn0261278	CG17161	grp	yes	no
FBgn0039944	CG17162	CG17162	no	FBgn0261278	CG17161	grp	yes	no
FBgn0030507	CG11164	CG11164	no	FBgn0261278	CG17161	grp	yes	no
FBgn0030695	CG8995	PGRP-LE	no	FBgn0011737	CG4488	wee	yes	yes	0.38
FBgn0030748	CG4394	Traf-like	no	FBgn0011737	CG4488	wee	yes	yes	0.38
FBgn0000308	CG9553	chic	no	FBgn0011744	CG7558	Arp66B	yes	no	0.45
FBgn0027603	CG12359	Ulp1	no	FBgn0011744	CG7558	Arp66B	yes	no	0.32
FBgn0031536	CG3248	Cog3	no	FBgn0011744	CG7558	Arp66B	yes	no	0.33
FBgn0037328	CG2099	RpL35A	yes	FBgn0011744	CG7558	Arp66B	yes	no	0.18
FBgn0028953	CG14478	CG14478	no	FBgn0011744	CG7558	Arp66B	yes	no	0.39
FBgn0010328	CG5965	woc	no	FBgn0011744	CG7558	Arp66B	yes	no	0.36
FBgn0000256	CG3399	capu	no	FBgn0011760	CG6998	ctp	yes	no	0.41
FBgn0002607	CG2746	RpL19	yes	FBgn0011760	CG6998	ctp	yes	no	0.27
FBgn0003231	CG10360	ref(2)P	no	FBgn0011760	CG6998	ctp	yes	no	0.45
FBgn0003655	CG3429	swa	no	FBgn0011760	CG6998	ctp	yes	no	0.38
FBgn0053213	CG33213	CG33213	no	FBgn0011760	CG6998	ctp	yes	no	0.4
FBgn0040232	CG6392	cmet	yes	FBgn0011760	CG6998	ctp	yes	no	0.27
FBgn0037874	CG4800	Tctp	no	FBgn0011760	CG6998	ctp	yes	no	0.42
FBgn0259791	CG6897	bora	no	FBgn0011760	CG6998	ctp	yes	no
FBgn0036567	CG13074	CG13074	no	FBgn0011760	CG6998	ctp	yes	no	0.37
FBgn0086254	CG6084	CG6084	no	FBgn0011760	CG6998	ctp	yes	no
FBgn0035407	CG14962	CG14962	no	FBgn0011760	CG6998	ctp	yes	no	0.36
FBgn0034617	CG9754	CG9754	no	FBgn0011760	CG6998	ctp	yes	no	0.42
FBgn0033182	CG1621	CG1621	no	FBgn0011760	CG6998	ctp	yes	no	0.34
FBgn0033081	CG3183	geminin	yes	FBgn0011760	CG6998	ctp	yes	no	0.44
FBgn0031626	CG15631	CG15631	no	FBgn0011760	CG6998	ctp	yes	no	0.34
FBgn0031434	CG3227	CG3227	no	FBgn0011760	CG6998	ctp	yes	no	0.24
FBgn0031197	CG17601	CG17601	no	FBgn0011760	CG6998	ctp	yes	no	0.33
FBgn0261610	CG42699	CG42699	no	FBgn0011760	CG6998	ctp	yes	no
FBgn0027513	CG8262	ana2	no	FBgn0011760	CG6998	ctp	yes	no	0.32
FBgn0027073	CG4302	CG4302	no	FBgn0011760	CG6998	ctp	yes	yes	0.33
FBgn0014037	CG32217	Su(Tpl)	no	FBgn0011760	CG6998	ctp	yes	no	0.26
FBgn0010409	CG6510	RpL18A	no	FBgn0011760	CG6998	ctp	yes	no	0.21
FBgn0011766	CG6376	E2f	yes	FBgn0011763	CG4654	Dp	yes	yes	0.72
FBgn0024371	CG1071	E2f2	yes	FBgn0011763	CG4654	Dp	yes	no	0.38
FBgn0011638	CG10922	La	no	FBgn0012058	CG8610	Cdc27	yes	no	0.25
FBgn0020251	CG8339	sfl	no	FBgn0012058	CG8610	Cdc27	yes	no	0.33
FBgn0022238	CG5738	lolal	yes	FBgn0013263	CG33261	Trl	yes	yes	0.54
FBgn0026262	CG2009	bip2	yes	FBgn0013263	CG33261	Trl	yes	no	0.45
FBgn0038546	CG7379	CG7379	yes	FBgn0013733	CG18076	shot	yes	yes	0.31
FBgn0040087	CG1422	p115	no	FBgn0013733	CG18076	shot	yes	yes	0.43
FBgn0040208	CG10229	katanin-60	no	FBgn0013733	CG18076	shot	yes	yes	0.44
FBgn0011277	CG3052	HLH4C	no	FBgn0013746	CG9556	alien	yes	yes	0.33
FBgn0037120	CG11247	CG11247	no	FBgn0013746	CG9556	alien	yes	yes	0.39
FBgn0038814	CG15923	CG15923	no	FBgn0013746	CG9556	alien	yes	yes	0.34
FBgn0000319	CG9012	Chc	no	FBgn0013762	CG8203	Cdk5	yes	no	0.32
FBgn0010315	CG9096	CycD	yes	FBgn0013762	CG8203	Cdk5	yes	yes	0.38
FBgn0000114	CG31762	aret	no	FBgn0014362	CG7437	mub	yes	yes	0.25
FBgn0261552	CG42670	ps	no	FBgn0014362	CG7437	mub	yes	yes
FBgn0031621	CG15634	CG15634	no	FBgn0014362	CG7437	mub	yes	no	0.26
FBgn0015930	-	dpld	yes	FBgn0014366	CG2925	noi	no	yes
FBgn0010382	CG3938	CycE	yes	FBgn0015229	CG6575	glec	no	no	0.39
FBgn0003279	CG5502	RpL4	yes	FBgn0015296	CG3715	Shc	yes	no	0.14
FBgn0032957	CG2225	CG2225	no	FBgn0015296	CG3715	Shc	yes	yes	0.35
FBgn0024432	CG12363	Dlc90F	yes	FBgn0015320	CG6720	UbcD2	no	no	0.43
FBgn0014362	CG7437	mub	yes	FBgn0015321	CG8284	UbcD4	no	no	0.24
FBgn0011285	CG17596	S6kII	yes	FBgn0015553	CG10387	tos	no	yes	0.41
FBgn0025637	CG16983	skpA	yes	FBgn0015600	CG9660	toc	yes	no	0.4
FBgn0014141	CG3937	cher	no	FBgn0015664	CG5838	Dref	yes	yes	0.38
FBgn0026324	CG3069	Taf10b	no	FBgn0015664	CG5838	Dref	yes	yes	0.36
FBgn0052406	CG32406	CG32406	no	FBgn0015664	CG5838	Dref	yes	yes	0.41
FBgn0019936	CG15693	RpS20	yes	FBgn0015664	CG5838	Dref	yes	no	0.25
FBgn0010315	CG9096	CycD	yes	FBgn0016131	CG5072	Cdk4	yes	yes	0.49
FBgn0035469	CG14977	CG14977	yes	FBgn0016131	CG5072	Cdk4	yes	no	0.34
FBgn0025637	CG16983	skpA	yes	FBgn0017551	CG10800	Rca1	yes	no	0.45
FBgn0038795	CG4335	CG4335	no	FBgn0017551	CG10800	Rca1	yes	yes	0.37
FBgn0026176	CG8881	skpB	yes	FBgn0017551	CG10800	Rca1	yes	no	0.32
FBgn0028970	CG18627	betaggt-II	no	FBgn0017551	CG10800	Rca1	yes	yes	0.44
FBgn0025455	CG6292	CycT	yes	FBgn0019949	CG5179	Cdk9	yes	yes	0.63
FBgn0011760	CG6998	ctp	yes	FBgn0020294	CG10573	ko	no	no	0.37
FBgn0016131	CG5072	Cdk4	yes	FBgn0021872	CG9415	Xbp1	no	no	0.34
FBgn0010431	CG18543	mtrm	yes	FBgn0022085	CG33130	ssp4	yes	yes	0.55
FBgn0020510	CG9749	Abi	yes	FBgn0023531	CG32809	CG32809	no	yes	0.38
FBgn0014362	CG7437	mub	yes	FBgn0024330	CG9473	MED6	no	no	0.23
FBgn0000261	CG6871	Cat	no	FBgn0024371	CG1071	E2f2	yes	no	0.36
FBgn0001224	CG4463	Hsp23	no	FBgn0024371	CG1071	E2f2	yes	no	0.38
FBgn0000611	CG8933	exd	no	FBgn0024371	CG1071	E2f2	yes	no	0.41
FBgn0030181	CG12645	CG12645	no	FBgn0024371	CG1071	E2f2	yes	no	0.38
FBgn0261437	CG42522	CSN8	no	FBgn0024371	CG1071	E2f2	yes	no
FBgn0017545	CG2168	RpS3A	yes	FBgn0024371	CG1071	E2f2	yes	no	0.21
FBgn0015834	CG8882	Trip1	no	FBgn0024371	CG1071	E2f2	yes	no	0.24
FBgn0011837	CG4070	Tis11	no	FBgn0024371	CG1071	E2f2	yes	no	0.4
FBgn0010303	CG4353	hep	no	FBgn0024371	CG1071	E2f2	yes	no	0.34
FBgn0004867	CG5920	sop	yes	FBgn0024371	CG1071	E2f2	yes	no	0.2
FBgn0004863	CG7937	C15	no	FBgn0024371	CG1071	E2f2	yes	no	0.36
FBgn0051446	CG31446	CG31446	no	FBgn0024371	CG1071	E2f2	yes	no	0.35
FBgn0041094	CG7590	scyl	no	FBgn0024371	CG1071	E2f2	yes	no	0.39
FBgn0036274	CG4328	CG4328	no	FBgn0024371	CG1071	E2f2	yes	no	0.37
FBgn0261596	CG3751	RpS24	no	FBgn0024371	CG1071	E2f2	yes	no
FBgn0034461	CG15124	CG15124	no	FBgn0024371	CG1071	E2f2	yes	no	0.39
FBgn0033549	CG12936	mms4	no	FBgn0024371	CG1071	E2f2	yes	no	0.4
FBgn0032111	CG13110	CG13110	no	FBgn0024371	CG1071	E2f2	yes	no	0.35
FBgn0004432	CG9916	Cyp1	no	FBgn0024371	CG1071	E2f2	yes	no	0.35
FBgn0002638	CG10480	Bj1	no	FBgn0024371	CG1071	E2f2	yes	no	0.2
FBgn0002622	CG6779	RpS3	yes	FBgn0024371	CG1071	E2f2	yes	no	0.19
FBgn0000150	CG2210	awd	no	FBgn0024432	CG12363	Dlc90F	yes	no	0.34
FBgn0000228	CG14025	Bsg25D	no	FBgn0024432	CG12363	Dlc90F	yes	no	0.34
FBgn0000578	CG15112	ena	no	FBgn0024432	CG12363	Dlc90F	yes	no	0.38
FBgn0003022	CG5581	Ote	no	FBgn0024432	CG12363	Dlc90F	yes	no	0.44
FBgn0004598	CG18734	Fur2	no	FBgn0024432	CG12363	Dlc90F	yes	no	0.35
FBgn0038575	CG7208	CG7208	no	FBgn0024432	CG12363	Dlc90F	yes	no	0.36
FBgn0037913	CG6783	CG6783	no	FBgn0024432	CG12363	Dlc90F	yes	no	0.41
FBgn0037773	CG5359	CG5359	no	FBgn0024432	CG12363	Dlc90F	yes	no	0.4
FBgn0037472	CG10098	CG10098	no	FBgn0024432	CG12363	Dlc90F	yes	no	0.48
FBgn0034974	CG16786	CG16786	no	FBgn0024432	CG12363	Dlc90F	yes	no	0.36
FBgn0030520	CG10990	CG10990	no	FBgn0024432	CG12363	Dlc90F	yes	no	0.42
FBgn0027949	CG10364	msb1l	no	FBgn0024432	CG12363	Dlc90F	yes	no	0.41
FBgn0027621	CG3400	Pfrx	no	FBgn0024432	CG12363	Dlc90F	yes	no	0.34
FBgn0003200	CG3000	rap	no	FBgn0024432	CG12363	Dlc90F	yes	no	0.34
FBgn0001224	CG4463	Hsp23	no	FBgn0024432	CG12363	Dlc90F	yes	no	0.43
FBgn0011737	CG4488	wee	yes	FBgn0024542	CG8614	Neos	no	yes	0.41
FBgn0024371	CG1071	E2f2	yes	FBgn0024832	CG7057	AP-50	no	no	0.45
FBgn0023177	CG32505	Pp4-19C	yes	FBgn0024977	CG2709	CG2709	no	yes	0.4
FBgn0025458	CG7838	BubR1	yes	FBgn0025457	CG7581	Bub3	no	no	0.47
FBgn0015393	CG3949	hoip	no	FBgn0025458	CG7838	BubR1	yes	no	0.17
FBgn0086384	CG14228	Mer	no	FBgn0025458	CG7838	BubR1	yes	no
FBgn0051472	CG31472	CG31472	no	FBgn0025458	CG7838	BubR1	yes	no	0.31
FBgn0050101	CG30101	CG30101	no	FBgn0025458	CG7838	BubR1	yes	no	0.32
FBgn0034579	CG9353	mRpL54	no	FBgn0025458	CG7838	BubR1	yes	no	0.33
FBgn0033787	CG13321	CG13321	no	FBgn0025458	CG7838	BubR1	yes	no	0.32
FBgn0032293	CG6444	Dpy-30L1	no	FBgn0025458	CG7838	BubR1	yes	no	0.21
FBgn0030616	CG9091	RpL37a	no	FBgn0025458	CG7838	BubR1	yes	no	0.14
FBgn0029708	CG3556	CG3556	no	FBgn0025458	CG7838	BubR1	yes	no	0.32
FBgn0001994	CG7664	crp	no	FBgn0025458	CG7838	BubR1	yes	no	0.35
FBgn0005630	CG12052	lola	no	FBgn0025458	CG7838	BubR1	yes	no	0.36
FBgn0010316	CG1772	dap	yes	FBgn0025627	CG4194	CG4194	no	no	0.39
FBgn0030320	CG2247	CG2247	no	FBgn0025637	CG16983	skpA	yes	no	0.32
FBgn0000384	CG17678	cta	no	FBgn0025674	CG15218	CycK	yes	no	0.32
FBgn0038356	CG12784	CG12784	no	FBgn0025674	CG15218	CycK	yes	no	0.31
FBgn0037529	CG2957	mRpS9	no	FBgn0025674	CG15218	CycK	yes	no	0.36
FBgn0037513	CG3027	pyd3	no	FBgn0025674	CG15218	CycK	yes	no	0.35
FBgn0037383	CG2023	CG2023	no	FBgn0025674	CG15218	CycK	yes	no	0.36
FBgn0036152	CG6175	CG6175	no	FBgn0025674	CG15218	CycK	yes	no	0.35
FBgn0036082	CG12362	CG12362	no	FBgn0025674	CG15218	CycK	yes	no	0.32
FBgn0035702	CG10147	CG10147	no	FBgn0025674	CG15218	CycK	yes	no	0.34
FBgn0031579	CG15422	CG15422	no	FBgn0025674	CG15218	CycK	yes	no	0.29
FBgn0040900	CG17777	CG17777	no	FBgn0025674	CG15218	CycK	yes	no	0.32
FBgn0039449	CG6425	CG6425	no	FBgn0025674	CG15218	CycK	yes	no	0.34
FBgn0038993	CG13843	CG13843	no	FBgn0025674	CG15218	CycK	yes	no	0.32
FBgn0038516	CG5840	CG5840	no	FBgn0025674	CG15218	CycK	yes	no	0.24
FBgn0030881	CG12985	CG12985	no	FBgn0025674	CG15218	CycK	yes	no	0.31
FBgn0030710	CG8924	CG8924	no	FBgn0025674	CG15218	CycK	yes	no	0.38
FBgn0029997	CG2258	CG2258	no	FBgn0025674	CG15218	CycK	yes	no	0.35
FBgn0029893	CG14442	CG14442	no	FBgn0025674	CG15218	CycK	yes	no	0.38
FBgn0024556	CG6050	EfTuM	no	FBgn0025674	CG15218	CycK	yes	no	0.3
FBgn0260799	CG17484	p120ctn	no	FBgn0025674	CG15218	CycK	yes	no
FBgn0013726	CG8705	pnut	no	FBgn0025674	CG15218	CycK	yes	no	0.36
FBgn0011296	CG4533	l(2)efl	no	FBgn0025674	CG15218	CycK	yes	no	0.29
FBgn0034035	CG8207	CG8207	no	FBgn0025674	CG15218	CycK	yes	no	0.36
FBgn0033831	CG17050	CG17050	no	FBgn0025674	CG15218	CycK	yes	no	0.3
FBgn0033767	CG13148	CG13148	no	FBgn0025674	CG15218	CycK	yes	no	0.33
FBgn0261673	CG8776	nemy	no	FBgn0025674	CG15218	CycK	yes	no
FBgn0032211	CG13138	CG13138	no	FBgn0025674	CG15218	CycK	yes	no	0.31
FBgn0011260	CG4700	Sema-2a	no	FBgn0025674	CG15218	CycK	yes	no	0.39
FBgn0005536	CG32156	Mbs	no	FBgn0025674	CG15218	CycK	yes	no	0.35
FBgn0003310	CG4385	S	no	FBgn0025674	CG15218	CycK	yes	no	0.41
FBgn0013263	CG33261	Trl	yes	FBgn0025777	CG11324	homer	no	yes	0.42
FBgn0011739	CG12072	wts	yes	FBgn0026059	CG31045	Mhcl	no	yes	0.41
FBgn0020510	CG9749	Abi	yes	FBgn0026088	CG14818	CG14818	no	yes	0.37
FBgn0010382	CG3938	CycE	yes	FBgn0026318	CG10961	Traf6	no	no	0.37
FBgn0011737	CG4488	wee	yes	FBgn0026562	CG6378	BM-40-SPARC	no	yes	0.35
FBgn0025637	CG16983	skpA	yes	FBgn0027609	CG15437	morgue	no	no	0.36
FBgn0011760	CG6998	ctp	yes	FBgn0028572	CG14039	qtc	no	no	0.39
FBgn0011737	CG4488	wee	yes	FBgn0028847	CG9014	CG9014	no	yes	0.37
FBgn0261278	CG17161	grp	yes	FBgn0029531	CG13362	CG13362	no	no
FBgn0017551	CG10800	Rca1	yes	FBgn0029715	CG11444	CG11444	no	yes	0.42
FBgn0014362	CG7437	mub	yes	FBgn0029783	CG3187	Sirt4	no	no	0.26
FBgn0261914	CG1086	Glut1	yes	FBgn0029783	CG3187	Sirt4	no	yes
FBgn0013799	CG8567	Deaf1	yes	FBgn0029878	CG10695	Pat1	no	yes	0.47
FBgn0013762	CG8203	Cdk5	yes	FBgn0029995	CG2256	CG2256	no	no	0.35
FBgn0025637	CG16983	skpA	yes	FBgn0030049	CG11265	Trf4-1	no	no	0.3
FBgn0011760	CG6998	ctp	yes	FBgn0030191	CG15306	CG15306	yes	no	0.32
FBgn0261278	CG17161	grp	yes	FBgn0030252	CG2174	Myo10A	no	no
FBgn0013762	CG8203	Cdk5	yes	FBgn0030323	CG2371	CG2371	no	no	0.37
FBgn0013799	CG8567	Deaf1	yes	FBgn0030452	CG4330	CG4330	no	yes	0.22
FBgn0024510	CG32315	dlt	yes	FBgn0085388	CG34359	IP3K2	no	yes
FBgn0261278	CG17161	grp	yes	FBgn0030583	CG14410	CG14410	no	no
FBgn0020510	CG9749	Abi	yes	FBgn0030726			no	yes
FBgn0015625	CG5814	CycB3	yes	FBgn0030853	CG5703	CG5703	no	no	0.15
FBgn0011760	CG6998	ctp	yes	FBgn0030955	CG6891	CG6891	no	no	0.39
FBgn0017551	CG10800	Rca1	yes	FBgn0261593	CG14206	RpS10b	no	no
FBgn0010382	CG3938	CycE	yes	FBgn0031057	CG14224	Ubqn	no	no	0.41
FBgn0014362	CG7437	mub	yes	FBgn0031103	CG12679	CG12679	no	no	0.25
FBgn0010382	CG3938	CycE	yes	FBgn0031117	CG1702	CG1702	no	no	0.38
FBgn0024432	CG12363	Dlc90F	yes	FBgn0031335	CG5565	CG5565	no	no	0.36
FBgn0015806	CG10539	S6k	yes	FBgn0031537	CG8843	sec5	no	no	0.38
FBgn0011760	CG6998	ctp	yes	FBgn0031620	CG11929	CG11929	no	no	0.35
FBgn0020510	CG9749	Abi	yes	FBgn0031768	CG12393	CG12393	no	yes	0.38
FBgn0015589	CG1451	Apc	yes	FBgn0031850	CG11326	Tsp	no	yes	0.36
FBgn0014362	CG7437	mub	yes	FBgn0031859	CG17377	CG17377	no	no	0.23
FBgn0011760	CG6998	ctp	yes	FBgn0031871	CG10158	CG10158	no	no	0.38
FBgn0011766	CG6376	E2f	yes	FBgn0032054	CG13090	CG13090	no	no	0.34
FBgn0017551	CG10800	Rca1	yes	FBgn0032181	CG13133	CG13133	no	yes	0.4
FBgn0015396	CG4029	jumu	yes	FBgn0032221	CG5375	CG5375	no	yes	0.42
FBgn0022936	CG7405	CycH	yes	FBgn0032221	CG5375	CG5375	no	no	0.34
FBgn0015600	CG9660	toc	yes	FBgn0032483	CG15482	CG15482	no	yes	0.41
FBgn0005672	CG10334	spi	yes	FBgn0086673	CG13272	CG13272	no	no
FBgn0024432	CG12363	Dlc90F	yes	FBgn0032651	CG5545	Oli	no	no	0.42
FBgn0020510	CG9749	Abi	yes	FBgn0032768	CG17564	CG17564	no	yes	0.36
FBgn0011573	CG12019	Cdc37	yes	FBgn0250785	CG9326	vari	no	no
FBgn0020621	CG2049	Pkn	yes	FBgn0033049	CG14471	CG14471	no	yes	0.5
FBgn0011737	CG4488	wee	yes	FBgn0085421	CG34392	Epac	no	yes
FBgn0011760	CG6998	ctp	yes	FBgn0033174	CG11125	CG11125	no	no	0.38
FBgn0261278	CG17161	grp	yes	FBgn0033529	CG17765	CG17765	no	no
FBgn0261278	CG17161	grp	no	FBgn0033631	CG9027	CG9027	yes	no
FBgn0010300	CG10719	brat	yes	FBgn0033875	CG6357	CG6357	no	yes	0.42
FBgn0011760	CG6998	ctp	yes	FBgn0033888	CG18568	CG18568	no	no	0.23
FBgn0014362	CG7437	mub	yes	FBgn0033902	CG8309	Tango7	no	no	0.26
FBgn0010551	CG15081	l(2)03709	yes	FBgn0085394	CG34365	CG34365	no	no
FBgn0261278	CG17161	grp	yes	FBgn0034133	CG7813	CG7813	no	no
FBgn0025637	CG16983	skpA	yes	FBgn0034363	CG5327	CG5327	no	no	0.31
FBgn0024371	CG1071	E2f2	yes	FBgn0034416	CG15109	CG15109	no	no	0.37
FBgn0010315	CG9096	CycD	yes	FBgn0261456	CG11228	hpo	no	no
FBgn0013762	CG8203	Cdk5	yes	FBgn0034461	CG15124	CG15124	no	no	0.36
FBgn0015600	CG9660	toc	yes	FBgn0034603	CG9480	Glycogenin	no	yes	0.43
FBgn0015509	CG1877	lin19	yes	FBgn0034774	CG13526	CG13526	no	no	0.33
FBgn0017551	CG10800	Rca1	yes	FBgn0034863	CG12227	skpF	yes	no	0.28
FBgn0015600	CG9660	toc	yes	FBgn0034986	CG4326	mRpS17	no	yes	0.43
FBgn0025455	CG6292	CycT	yes	FBgn0034994	CG13576	Ir60a	no	yes	0.28
FBgn0010355	CG17603	Taf1	yes	FBgn0035097	CG13405	CG13405	no	no	0.28
FBgn0015930	-	dpld	yes	FBgn0260963	CG13913	mwh	no	yes
FBgn0011760	CG6998	ctp	yes	FBgn0035247	CG13929	metl	no	no	0.36
FBgn0024432	CG12363	Dlc90F	yes	FBgn0035247	CG13929	metl	no	no	0.37
FBgn0010300	CG10719	brat	yes	FBgn0035424	CG11505	CG11505	yes	yes	0.39
FBgn0011202	CG1768	dia	yes	FBgn0035439	CG14961	CG14961	no	no	0.33
FBgn0011763	CG4654	Dp	yes	FBgn0035793	CG7546	CG7546	yes	no	0.41
FBgn0024432	CG12363	Dlc90F	yes	FBgn0035931	CG13312	CG13312	no	no	0.38
FBgn0261278	CG17161	grp	yes	FBgn0035967	CG4641	CG4641	no	no
FBgn0017551	CG10800	Rca1	yes	FBgn0035996	CG3448	CG3448	no	yes	0.37
FBgn0017551	CG10800	Rca1	yes	FBgn0036089	CG14151	CG14151	no	yes	0.4
FBgn0017551	CG10800	Rca1	yes	FBgn0086699			no	yes
FBgn0020510	CG9749	Abi	yes	FBgn0036671	CG9951	CG9951	no	yes	0.42
FBgn0024432	CG12363	Dlc90F	yes	FBgn0036679	CG13022	CG13022	no	no	0.39
FBgn0013746	CG9556	alien	yes	FBgn0036804	CG13379	Sgf11	no	yes	0.4
FBgn0261278	CG17161	grp	yes	FBgn0036861	CG14089	CG14089	no	no
FBgn0010382	CG3938	CycE	yes	FBgn0037005	CG5078	CG5078	no	no	0.36
FBgn0013746	CG9556	alien	yes	FBgn0037008	CG5047	mTerf3	no	yes	0.38
FBgn0015930	-	dpld	yes	FBgn0037099	CG7173	CG7173	no	yes
FBgn0017551	CG10800	Rca1	yes	FBgn0037153	CG12673	olf413	no	yes	0.35
FBgn0011760	CG6998	ctp	yes	FBgn0037236	CG9772	CG9772	yes	no	0.36
FBgn0013799	CG8567	Deaf1	yes	FBgn0086689	CG31543	Hph	no	yes
FBgn0010382	CG3938	CycE	yes	FBgn0037467	CG1104	CG1104	no	no	0.37
FBgn0024432	CG12363	Dlc90F	yes	FBgn0037782	CG12813	Npc2d	no	no	0.39
FBgn0025637	CG16983	skpA	yes	FBgn0038239	CG14850	CG14850	no	no	0.3
FBgn0011760	CG6998	ctp	yes	FBgn0038244	CG7987	CG7987	no	no	0.38
FBgn0011760	CG6998	ctp	yes	FBgn0038301	CG6654	CG6654	no	no	0.37
FBgn0011760	CG6998	ctp	yes	FBgn0038311	CG14864	CG14864	no	no	0.38
FBgn0013263	CG33261	Trl	yes	FBgn0038357	CG5623	CG5623	no	yes	0.39
FBgn0011737	CG4488	wee	yes	FBgn0038948	CG5383	PSR	no	yes	0.36
FBgn0017551	CG10800	Rca1	yes	FBgn0039098	CG13822	CG13822	no	yes	0.41
FBgn0024432	CG12363	Dlc90F	yes	FBgn0039156	CG6178	CG6178	no	no	0.34
FBgn0005672	CG10334	spi	yes	FBgn0039309	CG11891	CG11891	no	no	0.41
FBgn0011739	CG12072	wts	yes	FBgn0039352			no	yes	0.42
FBgn0010355	CG17603	Taf1	yes	FBgn0039403	CG14549	Sld5	yes	no	0.26
FBgn0011760	CG6998	ctp	yes	FBgn0039589	CG9986	CG9986	no	no	0.52
FBgn0017551	CG10800	Rca1	yes	FBgn0039748	CG15529	CG15529	no	yes	0.39
FBgn0024432	CG12363	Dlc90F	yes	FBgn0039792	CG2267	CG2267	no	no	0.36
FBgn0011760	CG6998	ctp	yes	FBgn0086362	CG12114	spn-F	no	no
FBgn0013799	CG8567	Deaf1	yes	FBgn0040371	CG12470	CG12470	no	yes	0.5
FBgn0015625	CG5814	CycB3	yes	FBgn0040941	CG15308	CG15308	no	no	0.32
FBgn0011760	CG6998	ctp	yes	FBgn0042129	CG18806	CG18806	no	no	0.37
FBgn0014362	CG7437	mub	yes	FBgn0050077	CG30077	blos1	no	no	0.26
FBgn0011760	CG6998	ctp	yes	FBgn0050115	CG30115	CG30115	no	no	0.38
FBgn0261278	CG17161	grp	yes	FBgn0050147	CG30147	Hil	no	no
FBgn0010382	CG3938	CycE	yes	FBgn0050497	CG30497	CG30497	no	no	0.36
FBgn0024432	CG12363	Dlc90F	yes	FBgn0050497	CG30497	CG30497	no	no	0.39
FBgn0024432	CG12363	Dlc90F	yes	FBgn0051122	CG31122	CG31122	no	no	0.38
FBgn0024432	CG12363	Dlc90F	yes	FBgn0051145	CG31145	CG31145	no	no	0.38
FBgn0011763	CG4654	Dp	yes	FBgn0085413	CG34384	CG34384	no	no
FBgn0261278	CG17161	grp	yes	FBgn0051534	CG31534	CG31534	no	no
FBgn0015625	CG5814	CycB3	yes	FBgn0051792	CG31792	CG31792	no	no	0.32
FBgn0011760	CG6998	ctp	yes	FBgn0259163	CG42268	CG42268	no	no
FBgn0020510	CG9749	Abi	yes	FBgn0052103	CG32103	CG32103	no	yes	0.43
FBgn0011760	CG6998	ctp	yes	FBgn0086708	CG32130	stv	no	no
FBgn0013746	CG9556	alien	yes	FBgn0052635	CG32635	CG32635	no	yes	0.37
FBgn0013263	CG33261	Trl	yes	FBgn0063491	CG17534	GstE9	no	yes	0.25
FBgn0017551	CG10800	Rca1	yes	FBgn0063499	CG17522	GstE10	no	yes	0.24
FBgn0015600	CG9660	toc	yes	FBgn0064123	CG33670	stg1	no	yes	0.4
FBgn0028837	CG6932	CSN6	yes	FBgn0000015	CG11648	Abd-B	no	no	0.35
FBgn0029833	CG5941	CG5941	yes	FBgn0000109	CG18315	Aprt	no	yes	0.4
FBgn0029970	CG17256	Nek2	yes	FBgn0000377	CG3193	crn	no	yes	0.23
FBgn0033081	CG3183	geminin	yes	FBgn0000996	CG8171	dup	no	yes	0.39
FBgn0033081	CG3183	geminin	yes	FBgn0001133	CG33133	grau	no	yes	0.4
FBgn0025807	CG3945	Rad9	yes	FBgn0001227	CG4167	Hsp67Ba	no	yes	0.35
FBgn0027936	CG10682	vih	yes	FBgn0003002	CG1133	opa	no	yes	0.29
FBgn0032105	CG4454	borr	yes	FBgn0003210	CG11427	rb	no	yes	0.42
FBgn0026141	CG5450	Cdlc2	yes	FBgn0003655	CG3429	swa	no	no	0.39
FBgn0026141	CG5450	Cdlc2	yes	FBgn0003659	CG18350	Sxl	no	no	0.37
FBgn0032105	CG4454	borr	yes	FBgn0261385	CG2092	scra	no	yes
FBgn0029970	CG17256	Nek2	yes	FBgn0004638	CG6033	drk	yes	no	0.16
FBgn0028837	CG6932	CSN6	yes	FBgn0011244	CG2830	Hsp60B	no	no	0.32
FBgn0032105	CG4454	borr	yes	FBgn0015790	CG5771	Rab11	no	yes	0.33
FBgn0026379	CG5671	Pten	yes	FBgn0017453	CG5215	Zn72D	no	yes	0.43
FBgn0026141	CG5450	Cdlc2	yes	FBgn0020294	CG10573	ko	no	no	0.39
FBgn0026141	CG5450	Cdlc2	yes	FBgn0020399	CG6864	Mst89B	no	no	0.41
FBgn0026141	CG5450	Cdlc2	yes	FBgn0020509	CG1262	Acp62F	no	no	0.46
FBgn0026141	CG5450	Cdlc2	yes	FBgn0022764	CG8815	Sin3A	no	no	0.26
FBgn0029970	CG17256	Nek2	yes	FBgn0023388	CG1099	Dap160	no	yes	0.24
FBgn0031952	CG7134	cdc14	yes	FBgn0023506	CG1474	Es2	no	no	0.34
FBgn0259680	CG42349	Pkcdelta	yes	FBgn0024196	CG10751	robl	no	no
FBgn0031696	CG14030	Bub1	yes	FBgn0025457	CG7581	Bub3	no	no	0.28
FBgn0031157	CG1503	CG1503	no	FBgn0025825	CG2128	Hdac3	yes	no	0.34
FBgn0035134	CG1231	CG1231	no	FBgn0025825	CG2128	Hdac3	yes	no	0.36
FBgn0026141	CG5450	Cdlc2	yes	FBgn0026083	CG4857	CG4857	no	no	0.38
FBgn0031317	CG5118	CG5118	no	FBgn0026141	CG5450	Cdlc2	yes	no	0.36
FBgn0053213	CG33213	CG33213	no	FBgn0026141	CG5450	Cdlc2	yes	no	0.4
FBgn0086708	CG32130	stv	no	FBgn0026141	CG5450	Cdlc2	yes	no
FBgn0050324	CG30324	CG30324	no	FBgn0026141	CG5450	Cdlc2	yes	no	0.4
FBgn0036567	CG13074	CG13074	no	FBgn0026141	CG5450	Cdlc2	yes	no	0.37
FBgn0033182	CG1621	CG1621	no	FBgn0026141	CG5450	Cdlc2	yes	no	0.33
FBgn0033174	CG11125	CG11125	no	FBgn0026141	CG5450	Cdlc2	yes	no	0.4
FBgn0033081	CG3183	geminin	yes	FBgn0026141	CG5450	Cdlc2	yes	no	0.37
FBgn0031434	CG3227	CG3227	no	FBgn0026141	CG5450	Cdlc2	yes	no	0.23
FBgn0031197	CG17601	CG17601	no	FBgn0026141	CG5450	Cdlc2	yes	no	0.36
FBgn0030491	CG15753	CG15753	no	FBgn0026141	CG5450	Cdlc2	yes	no	0.38
FBgn0027513	CG8262	ana2	no	FBgn0026141	CG5450	Cdlc2	yes	no	0.33
FBgn0027527	CG1151	Osi6	no	FBgn0026141	CG5450	Cdlc2	yes	no	0.4
FBgn0023211	CG9291	Elongin-C	no	FBgn0026141	CG5450	Cdlc2	yes	no	0.35
FBgn0261597	CG10305	RpS26	no	FBgn0026175	CG11941	skpC	yes	no
FBgn0010198	CG2033	RpS15Aa	yes	FBgn0026175	CG11941	skpC	yes	no	0.12
FBgn0034858	CG10315	eIF2B-delta	no	FBgn0026175	CG11941	skpC	yes	no	0.14
FBgn0034743	CG4046	RpS16	yes	FBgn0026175	CG11941	skpC	yes	no	0.15
FBgn0001208	CG7399	Hn	no	FBgn0026176	CG8881	skpB	yes	no	0.29
FBgn0011826	CG9842	Pp2B-14D	no	FBgn0026176	CG8881	skpB	yes	no	0.33
FBgn0003261	CG10279	Rm62	no	FBgn0026317	CG6147	Tsc1	yes	yes	0.34
FBgn0041707	CG1168	7B2	no	FBgn0026317	CG6147	Tsc1	yes	yes	0.38
FBgn0003507	CG3992	srp	no	FBgn0026317	CG6147	Tsc1	yes	yes	0.31
FBgn0023213	CG10811	eIF4G	yes	FBgn0026317	CG6147	Tsc1	yes	no	0.18
FBgn0036389	CG9028	ssp2	no	FBgn0026317	CG6147	Tsc1	yes	yes	0.4
FBgn0040087	CG1422	p115	no	FBgn0026317	CG6147	Tsc1	yes	yes	0.37
FBgn0039348	CG4673	CG4673	no	FBgn0026317	CG6147	Tsc1	yes	yes	0.35
FBgn0024245	CG17559	dnt	yes	FBgn0026317	CG6147	Tsc1	yes	yes	0.37
FBgn0011704	CG8975	RnrS	no	FBgn0026317	CG6147	Tsc1	yes	yes	0.31
FBgn0051063			no	FBgn0026428	CG6170	HDAC6	yes	yes	0.33
FBgn0000117	CG11579	arm	no	FBgn0026598	CG6193	Apc2	yes	yes	0.67
FBgn0023516	CG14815	CG14815	no	FBgn0026598	CG6193	Apc2	yes	yes	0.32
FBgn0028837	CG6932	CSN6	yes	FBgn0027053	CG14884	CSN5	yes	yes	0.59
FBgn0028837	CG6932	CSN6	yes	FBgn0027054	CG8725	CSN4	yes	yes	0.63
FBgn0032472	CG9928	CG9928	no	FBgn0027066	CG3265	Eb1	yes	yes	0.42
FBgn0259794	CG13030	sinah	no	FBgn0027066	CG3265	Eb1	yes	yes
FBgn0028397	CG9214	Tob	yes	FBgn0027532	CG7139	CG7139	no	yes	0.39
FBgn0015222	CG2216	Fer1HCH	no	FBgn0027936	CG10682	vih	yes	yes	0.3
FBgn0030569	CG9411	CG9411	no	FBgn0027936	CG10682	vih	yes	yes	0.3
FBgn0036599	CG13044	CG13044	no	FBgn0027936	CG10682	vih	yes	yes	0.32
FBgn0026141	CG5450	Cdlc2	yes	FBgn0028408	CG1975	Drep-2	no	no	0.37
FBgn0000042	CG4027	Act5C	no	FBgn0028577	CG12085	pUf68	yes	no	0.23
FBgn0000319	CG9012	Chc	no	FBgn0028577	CG12085	pUf68	yes	no	0.38
FBgn0038977	CG5376	CG5376	no	FBgn0028577	CG12085	pUf68	yes	no	0.36
FBgn0038271	CG3731	CG3731	no	FBgn0028577	CG12085	pUf68	yes	no	0.37
FBgn0037721	CG9427	CG9427	no	FBgn0028577	CG12085	pUf68	yes	no	0.35
FBgn0031957	CG14534	TwdlE	no	FBgn0028577	CG12085	pUf68	yes	no	0.37
FBgn0031701	CG14027	TotM	no	FBgn0028577	CG12085	pUf68	yes	no	0.37
FBgn0031249	CG11911	CG11911	no	FBgn0028577	CG12085	pUf68	yes	no	0.36
FBgn0030551	CG11674	CG11674	yes	FBgn0028577	CG12085	pUf68	yes	no	0.32
FBgn0030484	CG1681	CG1681	no	FBgn0028577	CG12085	pUf68	yes	no	0.39
FBgn0030181	CG12645	CG12645	no	FBgn0028577	CG12085	pUf68	yes	no	0.38
FBgn0030082	CG7041	HP1b	no	FBgn0028577	CG12085	pUf68	yes	no	0.21
FBgn0028970	CG18627	betaggt-II	no	FBgn0028577	CG12085	pUf68	yes	no	0.39
FBgn0250848	CG8947	26-29-p	no	FBgn0028577	CG12085	pUf68	yes	no
FBgn0036915	CG7757	CG7757	no	FBgn0028577	CG12085	pUf68	yes	no	0.38
FBgn0259794	CG13030	sinah	no	FBgn0028577	CG12085	pUf68	yes	no
FBgn0036617	CG4818	Cpr72Ea	no	FBgn0028577	CG12085	pUf68	yes	no	0.35
FBgn0036462	CG17166	mRpL39	no	FBgn0028577	CG12085	pUf68	yes	no	0.43
FBgn0035792	CG7548	CG7548	no	FBgn0028577	CG12085	pUf68	yes	no	0.36
FBgn0034963	CG13567	CG13567	yes	FBgn0028577	CG12085	pUf68	yes	no	0.39
FBgn0034279	CG18635	CG18635	no	FBgn0028577	CG12085	pUf68	yes	no	0.38
FBgn0033522			no	FBgn0028577	CG12085	pUf68	yes	no
FBgn0032763	CG17568	CG17568	no	FBgn0028577	CG12085	pUf68	yes	no	0.38
FBgn0052043	CG32043	CG32043	no	FBgn0028577	CG12085	pUf68	yes	no	0.4
FBgn0051694	CG31694	CG31694	yes	FBgn0028577	CG12085	pUf68	yes	no	0.4
FBgn0043012	CG6056	AP-2sigma	no	FBgn0028577	CG12085	pUf68	yes	no	0.37
FBgn0013305	CG3798	Nmda1	no	FBgn0028577	CG12085	pUf68	yes	no	0.41
FBgn0020653	CG2151	Trxr-1	no	FBgn0028577	CG12085	pUf68	yes	no	0.38
FBgn0013725	CG10108	phyl	no	FBgn0028577	CG12085	pUf68	yes	no	0.4
FBgn0011289	CG5930	TfIIA-L	no	FBgn0028577	CG12085	pUf68	yes	no	0.35
FBgn0004419	CG4916	me31B	no	FBgn0028577	CG12085	pUf68	yes	no	0.36
FBgn0039730	CG7903	CG7903	no	FBgn0028695	CG7762	Rpn1	yes	no	0.3
FBgn0000250	CG5848	cact	no	FBgn0028734	CG6203	Fmr1	yes	no	0.35
FBgn0002023	CG10699	Lim3	no	FBgn0028734	CG6203	Fmr1	yes	no	0.35
FBgn0040371	CG12470	CG12470	no	FBgn0028734	CG6203	Fmr1	yes	no	0.48
FBgn0038609	CG7671	CG7671	no	FBgn0028734	CG6203	Fmr1	yes	no	0.36
FBgn0037206	CG12768	CG12768	no	FBgn0028734	CG6203	Fmr1	yes	no	0.38
FBgn0036274	CG4328	CG4328	no	FBgn0028734	CG6203	Fmr1	yes	no	0.37
FBgn0035213	CG2199	CG2199	no	FBgn0028734	CG6203	Fmr1	yes	no	0.4
FBgn0033702	CG8854	CG8854	no	FBgn0028734	CG6203	Fmr1	yes	no	0.36
FBgn0028965	CG9933	A16	no	FBgn0028734	CG6203	Fmr1	yes	no	0.42
FBgn0027363	CG6521	Stam	no	FBgn0028734	CG6203	Fmr1	yes	no	0.35
FBgn0027052	CG5203	CHIP	no	FBgn0028734	CG6203	Fmr1	yes	no	0.36
FBgn0010583	CG3727	dock	no	FBgn0028734	CG6203	Fmr1	yes	yes	0.35
FBgn0003896	CG10619	tup	no	FBgn0028734	CG6203	Fmr1	yes	no	0.38
[truncated: 24,339 more rows]

## Sheet: Filtered Set
Interaction Partner 1 FBgn	Interaction Partner 1 CG	Interaction Partner 1 Symbol	Interaction Partner 1 is a bait	Interaction Partner 2 FBgn	Interaction Partner 2 CG	Interaction Partner 2 Symbol	Interaction Partner 2 is a bait	Confidence Score (Yu 2009)
FBgn0010382	CG3938	CycE	yes	FBgn0000826	CG11420	png	yes	0.42
FBgn0030843	CG12432	CG12432	no	FBgn0001980			yes
FBgn0035462	CG1120	CG1120	no	FBgn0001980			yes
FBgn0000439	CG2189	Dfd	no	FBgn0001980			yes
FBgn0259220	CG42320	Doa	yes	FBgn0001980			yes
FBgn0039260	CG6369	Smg6	no	FBgn0001980			yes
FBgn0000157	CG3629	Dll	no	FBgn0001980			yes
FBgn0037554	CG7602	DNApol-iota	no	FBgn0001980			yes
FBgn0000377	CG3193	crn	no	FBgn0001980			yes
FBgn0032192	CG5731	CG5731	no	FBgn0001980			yes
FBgn0010382	CG3938	CycE	yes	FBgn0003302	CG4336	rux	yes	0.38
FBgn0022936	CG7405	CycH	yes	FBgn0004106	CG5363	cdc2	yes	0.3
FBgn0025674	CG15218	CycK	yes	FBgn0004106	CG5363	cdc2	yes	0.23
FBgn0039210	CG13625	CG13625	no	FBgn0004106	CG5363	cdc2	yes	0.24
FBgn0037636	CG9821	CG9821	no	FBgn0004106	CG5363	cdc2	yes	0.26
FBgn0038795	CG4335	CG4335	no	FBgn0004106	CG5363	cdc2	yes	0.22
FBgn0033782	CG3850	sug	no	FBgn0004106	CG5363	cdc2	yes	0.21
FBgn0002607	CG2746	RpL19	yes	FBgn0004106	CG5363	cdc2	yes	0.15
FBgn0037780	CG3925	CG3925	no	FBgn0004106	CG5363	cdc2	yes	0.25
FBgn0085405	CG34376	CG34376	no	FBgn0004106	CG5363	cdc2	yes
FBgn0010382	CG3938	CycE	yes	FBgn0004106	CG5363	cdc2	yes	0.48
FBgn0083978	CG17672	CG17672	no	FBgn0004106	CG5363	cdc2	yes	0.33
FBgn0002673	CG4965	twe	yes	FBgn0004106	CG5363	cdc2	yes	0.59
FBgn0040878	-	CG15911	no	FBgn0004106	CG5363	cdc2	yes	0.26
FBgn0004597	CG7281	CycC	yes	FBgn0004106	CG5363	cdc2	yes	0.35
FBgn0022288	CG12792	l(2)09851	no	FBgn0004106	CG5363	cdc2	yes	0.33
FBgn0000075	CG10501	amd	no	FBgn0004106	CG5363	cdc2	yes	0.28
FBgn0016120	CG6030	ATPsyn-d	no	FBgn0004106	CG5363	cdc2	yes	0.11
FBgn0037613	CG9790	Cks85A	yes	FBgn0004106	CG5363	cdc2	yes	0.57
FBgn0010316	CG1772	dap	yes	FBgn0004107	CG10498	cdc2c	yes	0.35
FBgn0031187	CG14619	CG14619	no	FBgn0004107	CG10498	cdc2c	yes	0.3
FBgn0004103	CG5650	Pp1-87B	yes	FBgn0004107	CG10498	cdc2c	yes	0.33
FBgn0032192	CG5731	CG5731	no	FBgn0004107	CG10498	cdc2c	yes	0.31
FBgn0037613	CG9790	Cks85A	yes	FBgn0004107	CG10498	cdc2c	yes	0.29
FBgn0085398	CG34369	CG34369	no	FBgn0004107	CG10498	cdc2c	yes
FBgn0035630	CG10576	CG10576	no	FBgn0004107	CG10498	cdc2c	yes	0.25
FBgn0032377	CG14937	CG14937	no	FBgn0004107	CG10498	cdc2c	yes	0.2
FBgn0032717	CG10600	CG10600	no	FBgn0004107	CG10498	cdc2c	yes	0.31
FBgn0033782	CG3850	sug	no	FBgn0004107	CG10498	cdc2c	yes	0.29
FBgn0033177	CG11141	CG11141	no	FBgn0004107	CG10498	cdc2c	yes	0.31
FBgn0023091	CG8667	dimm	no	FBgn0004107	CG10498	cdc2c	yes	0.41
FBgn0034418	CG15118	CG15118	no	FBgn0004107	CG10498	cdc2c	yes	0.28
FBgn0037345	CG2948	rev7	no	FBgn0004107	CG10498	cdc2c	yes	0.28
FBgn0000472	CG10798	dm	yes	FBgn0004107	CG10498	cdc2c	yes	0.23
FBgn0034887	CG5428	CG5428	no	FBgn0004107	CG10498	cdc2c	yes	0.3
FBgn0039858	CG11525	CycG	yes	FBgn0004107	CG10498	cdc2c	yes	0.29
FBgn0038244	CG7987	CG7987	no	FBgn0004107	CG10498	cdc2c	yes	0.31
FBgn0032240	CG17768	CG17768	no	FBgn0004107	CG10498	cdc2c	yes	0.23
FBgn0033491	CG18011	CG18011	no	FBgn0004107	CG10498	cdc2c	yes	0.32
FBgn0025457	CG7581	Bub3	no	FBgn0004107	CG10498	cdc2c	yes	0.25
FBgn0039970	CG17508	CG17508	no	FBgn0004107	CG10498	cdc2c	yes	0.27
FBgn0027581	CG6191	CG6191	no	FBgn0004107	CG10498	cdc2c	yes	0.35
FBgn0261112	CG7828	APP-BP1	no	FBgn0004107	CG10498	cdc2c	yes
FBgn0010315	CG9096	CycD	yes	FBgn0004107	CG10498	cdc2c	yes	0.34
FBgn0004597	CG7281	CycC	yes	FBgn0004107	CG10498	cdc2c	yes	0.43
FBgn0032196	CG5708	CG5708	no	FBgn0004107	CG10498	cdc2c	yes	0.33
FBgn0027492	CG5643	wdb	no	FBgn0004107	CG10498	cdc2c	yes	0.32
FBgn0015282	CG5289	Pros26.4	yes	FBgn0004107	CG10498	cdc2c	yes	0.18
FBgn0023517	CG14816	Pgam5	no	FBgn0004107	CG10498	cdc2c	yes	0.34
FBgn0016131	CG5072	Cdk4	yes	FBgn0004107	CG10498	cdc2c	yes	0.43
FBgn0038566	CG14317	CG14317	no	FBgn0004107	CG10498	cdc2c	yes	0.3
FBgn0037807	CG6293	CG6293	no	FBgn0004107	CG10498	cdc2c	yes	0.32
FBgn0000439	CG2189	Dfd	no	FBgn0004107	CG10498	cdc2c	yes	0.35
FBgn0016081	CG32045	fry	no	FBgn0004107	CG10498	cdc2c	yes	0.23
FBgn0037901	CG6744	CG6744	no	FBgn0004107	CG10498	cdc2c	yes	0.33
FBgn0032509	CG6523	CG6523	no	FBgn0004107	CG10498	cdc2c	yes	0.24
FBgn0004832	CG6358	Xpac	no	FBgn0004107	CG10498	cdc2c	yes	0.26
FBgn0014163	CG4609	fax	no	FBgn0004107	CG10498	cdc2c	yes	0.31
FBgn0027592	CG4184	MED15	no	FBgn0004107	CG10498	cdc2c	yes	0.29
FBgn0035161	CG13898	CG13898	no	FBgn0004107	CG10498	cdc2c	yes	0.3
FBgn0025674	CG15218	CycK	yes	FBgn0004107	CG10498	cdc2c	yes	0.28
FBgn0039210	CG13625	CG13625	no	FBgn0004107	CG10498	cdc2c	yes	0.31
FBgn0019650	CG11186	toy	no	FBgn0004107	CG10498	cdc2c	yes	0.34
FBgn0016685	CG7917	Nlp	no	FBgn0004107	CG10498	cdc2c	yes	0.28
FBgn0000546	CG1765	EcR	no	FBgn0004107	CG10498	cdc2c	yes	0.34
FBgn0024365	CG12773	CG12773	no	FBgn0004107	CG10498	cdc2c	yes	0.31
FBgn0036322	CG14119	CG14119	no	FBgn0004107	CG10498	cdc2c	yes	0.3
FBgn0038928	CG12297	BG4	no	FBgn0004107	CG10498	cdc2c	yes	0.31
FBgn0039979	CG40282	CG40282	no	FBgn0004107	CG10498	cdc2c	yes	0.32
FBgn0026238	CG2944	gus	no	FBgn0004107	CG10498	cdc2c	yes	0.37
FBgn0010317	CG10308	CycJ	yes	FBgn0004107	CG10498	cdc2c	yes	0.4
FBgn0034651	CG15676	CG15676	no	FBgn0004107	CG10498	cdc2c	yes	0.29
FBgn0030929	CG15043	CG15043	no	FBgn0004107	CG10498	cdc2c	yes	0.3
FBgn0037643	CG11963	skap	no	FBgn0004107	CG10498	cdc2c	yes	0.26
FBgn0025334	CG11182	PHDP	no	FBgn0004107	CG10498	cdc2c	yes	0.3
FBgn0003479	CG7948	spn-A	yes	FBgn0004107	CG10498	cdc2c	yes	0.39
FBgn0022936	CG7405	CycH	yes	FBgn0004107	CG10498	cdc2c	yes	0.29
FBgn0003980	CG9046	Vm26Ab	no	FBgn0004107	CG10498	cdc2c	yes	0.36
FBgn0035855	CG7366	CG7366	no	FBgn0004107	CG10498	cdc2c	yes	0.3
FBgn0004597	CG7281	CycC	yes	FBgn0005640	CG10579	Eip63E	yes	0.36
FBgn0003479	CG7948	spn-A	yes	FBgn0039044	CG33336	p53	no	0.56
FBgn0010382	CG3938	CycE	yes	FBgn0010316	CG1772	dap	yes	0.46
FBgn0010602	CG3018	lwr	no	FBgn0011737	CG4488	wee	yes	0.38
FBgn0027581	CG6191	CG6191	no	FBgn0013762	CG8203	Cdk5	yes	0.46
FBgn0030400	CG11138	CG11138	no	FBgn0024371	CG1071	E2f2	yes	0.43
FBgn0032377	CG14937	CG14937	no	FBgn0025637	CG16983	skpA	yes	0.2
FBgn0032878	CG9316	CG9316	no	FBgn0025637	CG16983	skpA	yes	0.27
FBgn0038385	CG4221	CG4221	no	FBgn0025637	CG16983	skpA	yes	0.23
FBgn0041171	CG15010	ago	no	FBgn0025637	CG16983	skpA	yes	0.69
FBgn0020257	CG9952	ppa	no	FBgn0025637	CG16983	skpA	yes	0.44
FBgn0032780	CG13085	CG13085	no	FBgn0025637	CG16983	skpA	yes	0.32
FBgn0046301	CG7148	CG7148	no	FBgn0025637	CG16983	skpA	yes	0.33
FBgn0038566	CG14317	CG14317	no	FBgn0025637	CG16983	skpA	yes	0.33
FBgn0037236	CG9772	CG9772	yes	FBgn0025637	CG16983	skpA	yes	0.59
FBgn0043010	CG4643	Fsn	no	FBgn0025637	CG16983	skpA	yes	0.32
FBgn0035959	CG4911	CG4911	no	FBgn0025637	CG16983	skpA	yes	0.33
FBgn0037760	CG9461	FBX011	no	FBgn0025637	CG16983	skpA	yes	0.31
FBgn0023423	CG3412	slmb	no	FBgn0025637	CG16983	skpA	yes	0.64
FBgn0035397	CG11486	CG11486	no	FBgn0025674	CG15218	CycK	yes	0.39
FBgn0023177	CG32505	Pp4-19C	yes	FBgn0030668	CG8128	CG8128	no	0.34
FBgn0023177	CG32505	Pp4-19C	yes	FBgn0036257	CG6811	RhoGAP68F	no	0.37
FBgn0023177	CG32505	Pp4-19C	yes	FBgn0259220	CG42320	Doa	no
FBgn0038385	CG4221	CG4221	no	FBgn0026175	CG11941	skpC	yes	0.33
FBgn0032878	CG9316	CG9316	no	FBgn0026175	CG11941	skpC	yes	0.33
FBgn0032377	CG14937	CG14937	no	FBgn0026175	CG11941	skpC	yes	0.28
FBgn0043010	CG4643	Fsn	no	FBgn0026176	CG8881	skpB	yes	0.37
FBgn0046301	CG7148	CG7148	no	FBgn0026176	CG8881	skpB	yes	0.35
FBgn0085388	CG34359	IP3K2	no	FBgn0031730	CG7236	CG7236	yes
FBgn0011361	CG9160	mtacp1	no	FBgn0031730	CG7236	CG7236	yes	0.28
FBgn0035060	CG16932	Eps-15	no	FBgn0031730	CG7236	CG7236	yes	0.36
FBgn0027572	CG5009	CG5009	no	FBgn0031730	CG7236	CG7236	yes	0.39
FBgn0034720	CG11206	CG11206	no	FBgn0031730	CG7236	CG7236	yes	0.43
FBgn0033782	CG3850	sug	no	FBgn0031730	CG7236	CG7236	yes	0.4
FBgn0035769	CG8591	CTCF	no	FBgn0031730	CG7236	CG7236	yes	0.4
FBgn0037944	CG6923	CG6923	no	FBgn0031730	CG7236	CG7236	yes	0.4
FBgn0038546	CG7379	CG7379	yes	FBgn0033879	CG6543	CG6543	no	0.3
FBgn0038390	CG5083	Rbf2	yes	FBgn0034215	CG4802	CG4802	no	0.31
FBgn0003430	CG16738	slp1	no	FBgn0036405	CG6833	CG6833	yes	0.26
FBgn0035656	CG10479	CG10479	no	FBgn0036405	CG6833	CG6833	yes	0.4
FBgn0026400	CG10009	Noa36	no	FBgn0036405	CG6833	CG6833	yes	0.42
FBgn0050492	CG30492	CG30492	no	FBgn0036405	CG6833	CG6833	yes	0.39
FBgn0031851	CG11188	CG11188	no	FBgn0036405	CG6833	CG6833	yes	0.32
FBgn0001991	CG4894	Ca-alpha1D	no	FBgn0036405	CG6833	CG6833	yes	0.27
FBgn0038766	CG4854	CG4854	no	FBgn0036405	CG6833	CG6833	yes	0.41
FBgn0025558	CG4101	CG4101	no	FBgn0036405	CG6833	CG6833	yes	0.41
FBgn0037368	CG1239	CG1239	no	FBgn0036405	CG6833	CG6833	yes	0.4
FBgn0035755	CG14830	CG14830	no	FBgn0036405	CG6833	CG6833	yes	0.4
FBgn0027549	CG7927	CG7927	no	FBgn0036405	CG6833	CG6833	yes	0.42
FBgn0029873	CG3918	CG3918	no	FBgn0036405	CG6833	CG6833	yes	0.39
FBgn0036035	CG18178	CG18178	no	FBgn0036405	CG6833	CG6833	yes	0.44
FBgn0037236	CG9772	CG9772	yes	FBgn0037613	CG9790	Cks85A	yes	0.34
FBgn0035641	CG5568	CG5568	no	FBgn0038902	CG6800	CG6800	yes	0.42
FBgn0028509	CG31811	cenG1A	no	FBgn0038902	CG6800	CG6800	yes	0.36
FBgn0035162	CG13900	CG13900	no	FBgn0038902	CG6800	CG6800	yes	0.25
FBgn0032196	CG5708	CG5708	no	FBgn0038902	CG6800	CG6800	yes	0.37
FBgn0027572	CG5009	CG5009	no	FBgn0038902	CG6800	CG6800	yes	0.38
FBgn0026238	CG2944	gus	no	FBgn0038902	CG6800	CG6800	yes	0.38
FBgn0034651	CG15676	CG15676	no	FBgn0038902	CG6800	CG6800	yes	0.44
FBgn0039970	CG17508	CG17508	no	FBgn0038902	CG6800	CG6800	yes	0.37
FBgn0038385	CG4221	CG4221	no	FBgn0038902	CG6800	CG6800	yes	0.33
FBgn0032192	CG5731	CG5731	no	FBgn0038902	CG6800	CG6800	yes	0.41
FBgn0003980	CG9046	Vm26Ab	no	FBgn0038902	CG6800	CG6800	yes	0.43
FBgn0027492	CG5643	wdb	no	FBgn0039858	CG11525	CycG	yes	0.44
FBgn0031187	CG14619	CG14619	no	FBgn0051232	CG31232	koko	yes	0.45
FBgn0000546	CG1765	EcR	no	FBgn0051232	CG31232	koko	yes	0.39
FBgn0023517	CG14816	Pgam5	no	FBgn0051232	CG31232	koko	yes	0.43
FBgn0085379	CG34350	CG34350	no	FBgn0051232	CG31232	koko	yes
FBgn0027363	CG6521	Stam	no	FBgn0051232	CG31232	koko	yes	0.38
FBgn0016081	CG32045	fry	no	FBgn0051232	CG31232	koko	yes	0.36
FBgn0032005	CG8282	Snx6	no	FBgn0051232	CG31232	koko	yes	0.44
FBgn0259217			no	FBgn0051232	CG31232	koko	yes
FBgn0032196	CG5708	CG5708	no	FBgn0051232	CG31232	koko	yes	0.49
FBgn0027572	CG5009	CG5009	no	FBgn0051232	CG31232	koko	yes	0.37
FBgn0026238	CG2944	gus	no	FBgn0051232	CG31232	koko	yes	0.42
FBgn0000578	CG15112	ena	no	FBgn0051232	CG31232	koko	yes	0.35
FBgn0035756	CG32381	unc-13-4A	no	FBgn0051232	CG31232	koko	yes	0.42
FBgn0029525	CG18273	CG18273	no	FBgn0051232	CG31232	koko	yes	0.42
FBgn0037236	CG9772	CG9772	yes	FBgn0014001	CG10295	Pak	no	0.29
FBgn0027055	CG18332	CSN3	yes	FBgn0010235	CG5433	Klc	no	0.41
FBgn0027055	CG18332	CSN3	yes	FBgn0030668	CG8128	CG8128	no	0.34
FBgn0027055	CG18332	CSN3	yes	FBgn0037345	CG2948	rev7	no	0.33
FBgn0085432	CG34403	pan	yes	FBgn0011648	CG12399	Mad	no
FBgn0030600	CG32592	hiw	yes	FBgn0031768	CG12393	CG12393	no	0.34
FBgn0003087	CG5052	pim	yes	FBgn0034215	CG4802	CG4802	no	0.41
FBgn0026136	CG8914	CkIIbeta2	no	FBgn0000258	CG17520	CkIIalpha	yes	0.48
FBgn0260943	CG32169	Rbp6	no	FBgn0260945	CG10967	Atg1	yes
FBgn0051694	CG31694	CG31694	yes	FBgn0033879	CG6543	CG6543	no	0.39
FBgn0027592	CG4184	MED15	no	FBgn0052703	CG32703	CG32703	yes	0.35
FBgn0000157	CG3629	Dll	no	FBgn0025743	CG18582	mbt	yes	0.4
FBgn0010602	CG3018	lwr	no	FBgn0025743	CG18582	mbt	yes	0.36
FBgn0032192	CG5731	CG5731	no	FBgn0025743	CG18582	mbt	yes	0.38
FBgn0035641	CG5568	CG5568	no	FBgn0025743	CG18582	mbt	yes	0.4
FBgn0039761	CG18404	CG18404	no	FBgn0261823	CG8787	Asx	yes
FBgn0003124	CG12306	polo	yes	FBgn0000244	CG9379	by	no	0.31
FBgn0000140	CG6875	asp	yes	FBgn0000253	CG8472	Cam	no	0.41
FBgn0004107	CG10498	cdc2c	yes	FBgn0000625	CG10488	eyg	no	0.35
FBgn0034903	CG9850	CG9850	no	FBgn0001612	CG10988	l(1)dd4	yes	0.29
FBgn0083978	CG17672	CG17672	no	FBgn0001612	CG10988	l(1)dd4	yes	0.29
FBgn0004860	CG3895	ph-d	yes	FBgn0002283	CG4195	l(3)73Ah	no	0.42
FBgn0044324	CG10712	Chro	no	FBgn0002441	CG5954	l(3)mbt	yes	0.28
FBgn0000022	CG3796	ac	yes	FBgn0002609	CG8346	HLHm3	no	0.42
FBgn0028694	CG18174	Rpn11	no	FBgn0002787	CG3416	Mov34	yes	0.73
FBgn0027363	CG6521	Stam	no	FBgn0002791	CG3060	mr	yes	0.31
FBgn0033702	CG8854	CG8854	no	FBgn0002791	CG3060	mr	yes	0.32
FBgn0038829	CG17271	CG17271	no	FBgn0002791	CG3060	mr	yes	0.37
FBgn0038008	CG3942	CG3942	no	FBgn0002791	CG3060	mr	yes	0.34
FBgn0034377	CG15071	CG15071	no	FBgn0002791	CG3060	mr	yes	0.36
FBgn0030366	CG1490	Usp7	no	FBgn0002791	CG3060	mr	yes	0.31
FBgn0029936	CG4617	CG4617	no	FBgn0002791	CG3060	mr	yes	0.35
FBgn0052791	CG32791	CG32791	no	FBgn0002914	CG9045	Myb	yes	0.38
FBgn0002914	CG9045	Myb	yes	FBgn0085434	CG34405	NaCP60E	no
FBgn0004107	CG10498	cdc2c	yes	FBgn0003093	CG1954	Pkc98E	yes	0.42
FBgn0004107	CG10498	cdc2c	yes	FBgn0003256	CG12559	rl	no	0.41
FBgn0002914	CG9045	Myb	yes	FBgn0003510	CG17957	Sry-alpha	no	0.38
FBgn0011277	CG3052	HLH4C	no	FBgn0003545	CG12298	sub	yes	0.4
FBgn0031626	CG15631	CG15631	no	FBgn0003545	CG12298	sub	yes	0.46
FBgn0032618	CG31743	CG31743	no	FBgn0003545	CG12298	sub	yes	0.42
FBgn0004107	CG10498	cdc2c	yes	FBgn0003659	CG18350	Sxl	no	0.41
FBgn0010315	CG9096	CycD	yes	FBgn0004106	CG5363	cdc2	yes	0.3
FBgn0039705	CG31033	CG31033	no	FBgn0004106	CG5363	cdc2	yes	0.28
FBgn0041210	CG1770	HDAC4	yes	FBgn0004907	CG17870	14-3-3zeta	yes	0.28
FBgn0004859	CG2125	ci	yes	FBgn0005355	CG6054	Su(fu)	no	0.49
FBgn0004106	CG5363	cdc2	yes	FBgn0011244	CG2830	Hsp60B	no	0.26
FBgn0000022	CG3796	ac	yes	FBgn0011273	CG17769	And	no	0.27
FBgn0002914	CG9045	Myb	yes	FBgn0013765	CG4832	cnn	no	0.42
FBgn0004643	CG9900	mit(1)15	yes	FBgn0016119	CG4412	ATPsyn-Cf6	no	0.14
FBgn0003124	CG12306	polo	yes	FBgn0020294	CG10573	ko	no	0.28
FBgn0004106	CG5363	cdc2	yes	FBgn0020399	CG6864	Mst89B	no	0.23
FBgn0001086	CG4274	fzy	yes	FBgn0027788	CG11194	Hey	no	0.39
FBgn0004106	CG5363	cdc2	yes	FBgn0028434	CG10215	Ercc1	no	0.25
FBgn0002914	CG9045	Myb	yes	FBgn0029095	CG4276	aru	no	0.38
FBgn0260798	CG40129	Gprk1	yes	FBgn0030010	CG10959	CG10959	no
FBgn0000022	CG3796	ac	yes	FBgn0031129	CG1324	CG1324	no	0.37
FBgn0004107	CG10498	cdc2c	yes	FBgn0031450	CG2903	Hrs	no	0.29
FBgn0000140	CG6875	asp	yes	FBgn0031613	CG15636	HP6	no	0.36
FBgn0004643	CG9900	mit(1)15	yes	FBgn0031768	CG12393	CG12393	no	0.31
FBgn0003165	CG9755	pum	yes	FBgn0031810			no
FBgn0000140	CG6875	asp	yes	FBgn0031878	CG9188	sip2	no	0.41
FBgn0260399	CG7719	gwl	yes	FBgn0032077	CG9515	CG9515	no
FBgn0001086	CG4274	fzy	yes	FBgn0034033	CG8204	CG8204	no	0.41
FBgn0003447	CG32858	sn	yes	FBgn0034331	CG15067	CG15067	yes	0.37
FBgn0001086	CG4274	fzy	yes	FBgn0034345	CG5174	CG5174	no	0.41
FBgn0004643	CG9900	mit(1)15	yes	FBgn0034461	CG15124	CG15124	no	0.3
FBgn0000022	CG3796	ac	yes	FBgn0035917	CG6416	Zasp66	no	0.36
FBgn0003139	CG12217	PpV	yes	FBgn0035917	CG6416	Zasp66	no	0.34
FBgn0004106	CG5363	cdc2	yes	FBgn0036685	CG6664	CG6664	no	0.26
FBgn0004106	CG5363	cdc2	yes	FBgn0037156	CG11523	CG11523	no	0.3
FBgn0004391	CG9198	shtd	yes	FBgn0037773	CG5359	CG5359	no	0.32
FBgn0004643	CG9900	mit(1)15	yes	FBgn0038266	CG3610	CG3610	no	0.28
FBgn0002914	CG9045	Myb	yes	FBgn0085433	CG34404	CG34404	no
FBgn0003545	CG12298	sub	yes	FBgn0038952	CG7069	CG7069	no	0.42
FBgn0003744	CG8637	trc	yes	FBgn0038965	CG13852	mats	yes	0.55
FBgn0003731	CG10079	Egfr	yes	FBgn0039269	CG7662	veli	no	0.29
FBgn0004643	CG9900	mit(1)15	yes	FBgn0039283	CG13651	danr	no	0.31
FBgn0004106	CG5363	cdc2	yes	FBgn0039561	CG4963	mfrn	no	0.21
FBgn0000022	CG3796	ac	yes	FBgn0039748	CG15529	CG15529	no	0.37
FBgn0004643	CG9900	mit(1)15	yes	FBgn0039748	CG15529	CG15529	no	0.3
FBgn0004106	CG5363	cdc2	yes	FBgn0039858	CG11525	CycG	yes	0.22
FBgn0003165	CG9755	pum	yes	FBgn0040900	CG17777	CG17777	no	0.4
FBgn0004643	CG9900	mit(1)15	yes	FBgn0261799	CG32159	dsx-c73A	no
FBgn0011737	CG4488	wee	yes	FBgn0000229	CG5680	bsk	no	0.44
FBgn0020510	CG9749	Abi	yes	FBgn0000244	CG9379	by	no	0.4
FBgn0261914	CG1086	Glut1	yes	FBgn0000644	CG4015	Fcp3C	no
FBgn0013799	CG8567	Deaf1	yes	FBgn0002716	CG7753	mei-W68	no	0.41
FBgn0011577	CG4974	dally	yes	FBgn0003129	CG9610	Poxm	no	0.33
FBgn0023172	CG9635	RhoGEF2	yes	FBgn0003460	CG11121	so	no	0.33
FBgn0261914	CG1086	Glut1	yes	FBgn0003683	CG4216	term	no
FBgn0017551	CG10800	Rca1	yes	FBgn0004242	CG3139	Syt1	no	0.37
FBgn0013263	CG33261	Trl	yes	FBgn0010280	CG5444	Taf4	no	0.29
FBgn0015664	CG5838	Dref	yes	FBgn0010772	CG2179	Xe7	no	0.53
FBgn0038251	CG3508	CG3508	no	FBgn0011285	CG17596	S6kII	yes	0.39
FBgn0032265	CG18301	CG18301	no	FBgn0011285	CG17596	S6kII	yes	0.24
FBgn0031637	CG2950	CG2950	no	FBgn0011285	CG17596	S6kII	yes	0.37
FBgn0013799	CG8567	Deaf1	yes	FBgn0011289	CG5930	TfIIA-L	no	0.35
FBgn0017551	CG10800	Rca1	yes	FBgn0011291	CG4079	Taf11	no	0.32
FBgn0030695	CG8995	PGRP-LE	no	FBgn0011737	CG4488	wee	yes	0.38
FBgn0030748	CG4394	Traf-like	no	FBgn0011737	CG4488	wee	yes	0.38
FBgn0027073	CG4302	CG4302	no	FBgn0011760	CG6998	ctp	yes	0.33
FBgn0011766	CG6376	E2f	yes	FBgn0011763	CG4654	Dp	yes	0.72
FBgn0022238	CG5738	lolal	yes	FBgn0013263	CG33261	Trl	yes	0.54
FBgn0038546	CG7379	CG7379	yes	FBgn0013733	CG18076	shot	yes	0.31
FBgn0040087	CG1422	p115	no	FBgn0013733	CG18076	shot	yes	0.43
FBgn0040208	CG10229	katanin-60	no	FBgn0013733	CG18076	shot	yes	0.44
FBgn0011277	CG3052	HLH4C	no	FBgn0013746	CG9556	alien	yes	0.33
FBgn0037120	CG11247	CG11247	no	FBgn0013746	CG9556	alien	yes	0.39
FBgn0038814	CG15923	CG15923	no	FBgn0013746	CG9556	alien	yes	0.34
FBgn0010315	CG9096	CycD	yes	FBgn0013762	CG8203	Cdk5	yes	0.38
FBgn0000114	CG31762	aret	no	FBgn0014362	CG7437	mub	yes	0.25
FBgn0261552	CG42670	ps	no	FBgn0014362	CG7437	mub	yes
FBgn0015930	-	dpld	yes	FBgn0014366	CG2925	noi	no
FBgn0032957	CG2225	CG2225	no	FBgn0015296	CG3715	Shc	yes	0.35
FBgn0011285	CG17596	S6kII	yes	FBgn0015553	CG10387	tos	no	0.41
FBgn0014141	CG3937	cher	no	FBgn0015664	CG5838	Dref	yes	0.38
FBgn0026324	CG3069	Taf10b	no	FBgn0015664	CG5838	Dref	yes	0.36
FBgn0052406	CG32406	CG32406	no	FBgn0015664	CG5838	Dref	yes	0.41
FBgn0010315	CG9096	CycD	yes	FBgn0016131	CG5072	Cdk4	yes	0.49
FBgn0038795	CG4335	CG4335	no	FBgn0017551	CG10800	Rca1	yes	0.37
FBgn0028970	CG18627	betaggt-II	no	FBgn0017551	CG10800	Rca1	yes	0.44
FBgn0025455	CG6292	CycT	yes	FBgn0019949	CG5179	Cdk9	yes	0.63
FBgn0010431	CG18543	mtrm	yes	FBgn0022085	CG33130	ssp4	yes	0.55
FBgn0020510	CG9749	Abi	yes	FBgn0023531	CG32809	CG32809	no	0.38
FBgn0011737	CG4488	wee	yes	FBgn0024542	CG8614	Neos	no	0.41
FBgn0023177	CG32505	Pp4-19C	yes	FBgn0024977	CG2709	CG2709	no	0.4
FBgn0013263	CG33261	Trl	yes	FBgn0025777	CG11324	homer	no	0.42
FBgn0011739	CG12072	wts	yes	FBgn0026059	CG31045	Mhcl	no	0.41
FBgn0020510	CG9749	Abi	yes	FBgn0026088	CG14818	CG14818	no	0.37
FBgn0011737	CG4488	wee	yes	FBgn0026562	CG6378	BM-40-SPARC	no	0.35
FBgn0011737	CG4488	wee	yes	FBgn0028847	CG9014	CG9014	no	0.37
FBgn0017551	CG10800	Rca1	yes	FBgn0029715	CG11444	CG11444	no	0.42
FBgn0261914	CG1086	Glut1	yes	FBgn0029783	CG3187	Sirt4	no
FBgn0013799	CG8567	Deaf1	yes	FBgn0029878	CG10695	Pat1	no	0.47
FBgn0013799	CG8567	Deaf1	yes	FBgn0030452	CG4330	CG4330	no	0.22
FBgn0024510	CG32315	dlt	yes	FBgn0085388	CG34359	IP3K2	no
FBgn0020510	CG9749	Abi	yes	FBgn0030726			no
FBgn0020510	CG9749	Abi	yes	FBgn0031768	CG12393	CG12393	no	0.38
FBgn0015589	CG1451	Apc	yes	FBgn0031850	CG11326	Tsp	no	0.36
FBgn0017551	CG10800	Rca1	yes	FBgn0032181	CG13133	CG13133	no	0.4
FBgn0015396	CG4029	jumu	yes	FBgn0032221	CG5375	CG5375	no	0.42
FBgn0015600	CG9660	toc	yes	FBgn0032483	CG15482	CG15482	no	0.41
FBgn0020510	CG9749	Abi	yes	FBgn0032768	CG17564	CG17564	no	0.36
FBgn0020621	CG2049	Pkn	yes	FBgn0033049	CG14471	CG14471	no	0.5
FBgn0011737	CG4488	wee	yes	FBgn0085421	CG34392	Epac	no
FBgn0010300	CG10719	brat	yes	FBgn0033875	CG6357	CG6357	no	0.42
FBgn0015600	CG9660	toc	yes	FBgn0034603	CG9480	Glycogenin	no	0.43
FBgn0015600	CG9660	toc	yes	FBgn0034986	CG4326	mRpS17	no	0.43
FBgn0025455	CG6292	CycT	yes	FBgn0034994	CG13576	Ir60a	no	0.28
FBgn0015930	-	dpld	yes	FBgn0260963	CG13913	mwh	no
FBgn0010300	CG10719	brat	yes	FBgn0035424	CG11505	CG11505	yes	0.39
FBgn0017551	CG10800	Rca1	yes	FBgn0035996	CG3448	CG3448	no	0.37
FBgn0017551	CG10800	Rca1	yes	FBgn0036089	CG14151	CG14151	no	0.4
FBgn0017551	CG10800	Rca1	yes	FBgn0086699			no
FBgn0020510	CG9749	Abi	yes	FBgn0036671	CG9951	CG9951	no	0.42
FBgn0013746	CG9556	alien	yes	FBgn0036804	CG13379	Sgf11	no	0.4
FBgn0013746	CG9556	alien	yes	FBgn0037008	CG5047	mTerf3	no	0.38
FBgn0015930	-	dpld	yes	FBgn0037099	CG7173	CG7173	no
FBgn0017551	CG10800	Rca1	yes	FBgn0037153	CG12673	olf413	no	0.35
FBgn0013799	CG8567	Deaf1	yes	FBgn0086689	CG31543	Hph	no
FBgn0013263	CG33261	Trl	yes	FBgn0038357	CG5623	CG5623	no	0.39
FBgn0011737	CG4488	wee	yes	FBgn0038948	CG5383	PSR	no	0.36
FBgn0017551	CG10800	Rca1	yes	FBgn0039098	CG13822	CG13822	no	0.41
FBgn0011739	CG12072	wts	yes	FBgn0039352			no	0.42
FBgn0017551	CG10800	Rca1	yes	FBgn0039748	CG15529	CG15529	no	0.39
FBgn0013799	CG8567	Deaf1	yes	FBgn0040371	CG12470	CG12470	no	0.5
FBgn0020510	CG9749	Abi	yes	FBgn0052103	CG32103	CG32103	no	0.43
FBgn0013746	CG9556	alien	yes	FBgn0052635	CG32635	CG32635	no	0.37
FBgn0013263	CG33261	Trl	yes	FBgn0063491	CG17534	GstE9	no	0.25
FBgn0017551	CG10800	Rca1	yes	FBgn0063499	CG17522	GstE10	no	0.24
FBgn0015600	CG9660	toc	yes	FBgn0064123	CG33670	stg1	no	0.4
FBgn0029833	CG5941	CG5941	yes	FBgn0000109	CG18315	Aprt	no	0.4
FBgn0029970	CG17256	Nek2	yes	FBgn0000377	CG3193	crn	no	0.23
FBgn0033081	CG3183	geminin	yes	FBgn0000996	CG8171	dup	no	0.39
FBgn0033081	CG3183	geminin	yes	FBgn0001133	CG33133	grau	no	0.4
FBgn0025807	CG3945	Rad9	yes	FBgn0001227	CG4167	Hsp67Ba	no	0.35
FBgn0027936	CG10682	vih	yes	FBgn0003002	CG1133	opa	no	0.29
FBgn0032105	CG4454	borr	yes	FBgn0003210	CG11427	rb	no	0.42
FBgn0032105	CG4454	borr	yes	FBgn0261385	CG2092	scra	no
FBgn0032105	CG4454	borr	yes	FBgn0015790	CG5771	Rab11	no	0.33
FBgn0026379	CG5671	Pten	yes	FBgn0017453	CG5215	Zn72D	no	0.43
FBgn0029970	CG17256	Nek2	yes	FBgn0023388	CG1099	Dap160	no	0.24
FBgn0003261	CG10279	Rm62	no	FBgn0026317	CG6147	Tsc1	yes	0.34
FBgn0041707	CG1168	7B2	no	FBgn0026317	CG6147	Tsc1	yes	0.38
FBgn0003507	CG3992	srp	no	FBgn0026317	CG6147	Tsc1	yes	0.31
FBgn0036389	CG9028	ssp2	no	FBgn0026317	CG6147	Tsc1	yes	0.4
FBgn0040087	CG1422	p115	no	FBgn0026317	CG6147	Tsc1	yes	0.37
FBgn0039348	CG4673	CG4673	no	FBgn0026317	CG6147	Tsc1	yes	0.35
FBgn0024245	CG17559	dnt	yes	FBgn0026317	CG6147	Tsc1	yes	0.37
FBgn0011704	CG8975	RnrS	no	FBgn0026317	CG6147	Tsc1	yes	0.31
FBgn0051063			no	FBgn0026428	CG6170	HDAC6	yes	0.33
FBgn0000117	CG11579	arm	no	FBgn0026598	CG6193	Apc2	yes	0.67
FBgn0023516	CG14815	CG14815	no	FBgn0026598	CG6193	Apc2	yes	0.32
FBgn0028837	CG6932	CSN6	yes	FBgn0027053	CG14884	CSN5	yes	0.59
FBgn0028837	CG6932	CSN6	yes	FBgn0027054	CG8725	CSN4	yes	0.63
FBgn0032472	CG9928	CG9928	no	FBgn0027066	CG3265	Eb1	yes	0.42
FBgn0259794	CG13030	sinah	no	FBgn0027066	CG3265	Eb1	yes
FBgn0028397	CG9214	Tob	yes	FBgn0027532	CG7139	CG7139	no	0.39
FBgn0015222	CG2216	Fer1HCH	no	FBgn0027936	CG10682	vih	yes	0.3
FBgn0030569	CG9411	CG9411	no	FBgn0027936	CG10682	vih	yes	0.3
FBgn0036599	CG13044	CG13044	no	FBgn0027936	CG10682	vih	yes	0.32
FBgn0010583	CG3727	dock	no	FBgn0028734	CG6203	Fmr1	yes	0.35
FBgn0039088	CG10164	CG10164	no	FBgn0028978	CG5408	trbl	yes	0.38
FBgn0038608	CG7670	WRNexo	no	FBgn0028978	CG5408	trbl	yes	0.34
FBgn0036731	CG6333	CG6333	no	FBgn0028978	CG5408	trbl	yes	0.39
FBgn0032934	CG8679	CG8679	no	FBgn0028978	CG5408	trbl	yes	0.42
FBgn0032525	CG16954	Hsp60D	no	FBgn0028978	CG5408	trbl	yes	0.38
FBgn0261862	CG12891	whd	no	FBgn0028978	CG5408	trbl	yes
FBgn0029771	CG12730	CG12730	no	FBgn0028978	CG5408	trbl	yes	0.38
FBgn0031114	CG1676	cactin	no	FBgn0028978	CG5408	trbl	yes	0.44
FBgn0030666	CG12708	CG12708	no	FBgn0028978	CG5408	trbl	yes	0.43
FBgn0004828	CG8989	His3.3B	no	FBgn0029094	CG9383	asf1	yes	0.54
FBgn0036294	CG10654	CG10654	no	FBgn0029879	CG14444	Apc7	yes	0.27
FBgn0053523	CG33523	CG33523	no	FBgn0030191	CG15306	CG15306	yes	0.41
FBgn0002715	CG5303	mei-S332	no	FBgn0030242	CG1655	sofe	yes	0.49
FBgn0011826	CG9842	Pp2B-14D	no	FBgn0030242	CG1655	sofe	yes	0.38
FBgn0031534	CG2774	CG2774	no	FBgn0030242	CG1655	sofe	yes	0.4
FBgn0031878	CG9188	sip2	no	FBgn0030242	CG1655	sofe	yes	0.49
FBgn0039946	CG17172	ATbp	no	FBgn0030242	CG1655	sofe	yes	0.52
FBgn0038977	CG5376	CG5376	no	FBgn0030242	CG1655	sofe	yes	0.4
FBgn0027936	CG10682	vih	yes	FBgn0030269	CG18292	CG18292	no	0.31
FBgn0033081	CG3183	geminin	yes	FBgn0030623	CG15031	PPYR1	no	0.4
FBgn0029833	CG5941	CG5941	yes	FBgn0030786	CG4742	mRpL22	no	0.41
FBgn0029833	CG5941	CG5941	yes	FBgn0030802	CG9099	CG9099	no	0.65
FBgn0015565	CG2913	yin	no	FBgn0031730	CG7236	CG7236	yes	0.44
FBgn0034304	CG5742	CG5742	no	FBgn0031730	CG7236	CG7236	yes	0.44
FBgn0027066	CG3265	Eb1	yes	FBgn0031849	CG11327	CG11327	no	0.41
FBgn0029970	CG17256	Nek2	yes	FBgn0031850	CG11326	Tsp	no	0.32
FBgn0032105	CG4454	borr	yes	FBgn0032054	CG13090	CG13090	no	0.44
FBgn0040371	CG12470	CG12470	no	FBgn0032929	CG9241	Mcm10	yes	0.41
FBgn0036731	CG6333	CG6333	no	FBgn0033081	CG3183	geminin	yes	0.4
FBgn0026379	CG5671	Pten	yes	FBgn0085421	CG34392	Epac	no
FBgn0033260	CG8711	Cul-4	yes	FBgn0033784	CG13322	CG13322	no	0.35
FBgn0028692	CG11888	Rpn2	yes	FBgn0033886	CG13349	CG13349	no	0.42
FBgn0033081	CG3183	geminin	yes	FBgn0034002	CG8079	CG8079	no	0.43
FBgn0027066	CG3265	Eb1	yes	FBgn0034098	CG15707	krimp	no	0.45
FBgn0032105	CG4454	borr	yes	FBgn0034259	CG6459	CG6459	no	0.44
FBgn0261800	CG7123	LanB1	no	FBgn0034606	CG18375	ASPP	yes
FBgn0039352			no	FBgn0034606	CG18375	ASPP	yes	0.41
FBgn0038977	CG5376	CG5376	no	FBgn0034606	CG18375	ASPP	yes	0.38
FBgn0027363	CG6521	Stam	no	FBgn0034606	CG18375	ASPP	yes	0.34
FBgn0033260	CG8711	Cul-4	yes	FBgn0035077	CG9083	CG9083	no	0.37
FBgn0029970	CG17256	Nek2	yes	FBgn0035462	CG1120	CG1120	no	0.32
FBgn0028397	CG9214	Tob	yes	FBgn0035638	CG10541	Tektin-C	no	0.39
FBgn0032105	CG4454	borr	yes	FBgn0035638	CG10541	Tektin-C	no	0.41
FBgn0032105	CG4454	borr	yes	FBgn0035691	CG7386	CG7386	no	0.42
FBgn0029833	CG5941	CG5941	yes	FBgn0035693	CG8219	CG8219	no	0.21
FBgn0032105	CG4454	borr	yes	FBgn0035924	CG6576	CG6576	no	0.42
FBgn0028397	CG9214	Tob	yes	FBgn0035938	CG5735	orb2	no	0.44
FBgn0030299	CG11727	CG11727	yes	FBgn0035952	CG5280	CG5280	no	0.35
FBgn0033081	CG3183	geminin	yes	FBgn0036287	CG10663	CG10663	no	0.4
FBgn0027936	CG10682	vih	yes	FBgn0086689	CG31543	Hph	no
FBgn0032105	CG4454	borr	yes	FBgn0038330	CG14868	CG14868	no	0.42
FBgn0029970	CG17256	Nek2	yes	FBgn0039217	CG13627	CG13627	no	0.32
FBgn0028992	CG5851	sds22	yes	FBgn0039355	CG4730	CG4730	no	0.4
FBgn0031599			yes	FBgn0039403	CG14549	Sld5	yes	0.58
FBgn0029879	CG14444	Apc7	yes	FBgn0039589	CG9986	CG9986	no	0.43
FBgn0030242	CG1655	sofe	yes	FBgn0051156	CG31156	CG31156	no	0.45
FBgn0037117	CG11248	CG11248	yes	FBgn0000377	CG3193	crn	no	0.34
FBgn0037994	CG4810	CG4810	yes	FBgn0003961	CG7171	Uro	no	0.22
FBgn0261836	CG42768	Msp-300	yes	FBgn0011745	CG6174	Arp87C	no
FBgn0037074	CG7324	CG7324	yes	FBgn0015011	CG8956	Ahcy89E	no	0.36
FBgn0037074	CG7324	CG7324	yes	FBgn0015371	CG11798	chn	no	0.41
FBgn0051232	CG31232	koko	yes	FBgn0016756	CG5486	Ubp64E	no	0.41
FBgn0261836	CG42768	Msp-300	yes	FBgn0021742	CG1567	C901	no
FBgn0037994	CG4810	CG4810	yes	FBgn0022343	CG3760	CG3760	yes	0.24
FBgn0035533	CG15015	Cip4	yes	FBgn0024273	CG1520	WASp	no	0.47
FBgn0038546	CG7379	CG7379	yes	FBgn0024980	CG2715	Syx4	no	0.32
FBgn0040232	CG6392	cmet	yes	FBgn0025693	CG11163	CG11163	no	0.29
FBgn0036558	CG5841	mib1	yes	FBgn0027052	CG5203	CHIP	no	0.4
FBgn0035533	CG15015	Cip4	yes	FBgn0027334	CG11738	l(1)G0004	no	0.31
FBgn0037074	CG7324	CG7324	yes	FBgn0028573	CG5700	prc	no	0.38
FBgn0035601	CG10640	Uev1A	yes	FBgn0029905	CG3075	Nf-YC	no	0.37
FBgn0261836	CG42768	Msp-300	yes	FBgn0030411	CG2540	CG2540	no
FBgn0037117	CG11248	CG11248	yes	FBgn0030734	CG9911	CG9911	no	0.42
FBgn0037117	CG11248	CG11248	yes	FBgn0031018	CG12200	CG12200	no	0.41
FBgn0037117	CG11248	CG11248	yes	FBgn0031546	CG8851	CG8851	no	0.41
FBgn0037117	CG11248	CG11248	yes	FBgn0032010	CG8086	CG8086	no	0.39
FBgn0037117	CG11248	CG11248	yes	FBgn0032089	CG9573	CG9573	no	0.35
FBgn0034897	CG11299	CG11299	yes	FBgn0032281	CG17107	CG17107	no	0.41
FBgn0040394	CG16903	CG16903	yes	FBgn0033107	CG18584	koi	no	0.24
FBgn0034897	CG11299	CG11299	yes	FBgn0034317	CR14499	CR14499	no
FBgn0036451	CG9425	CG9425	yes	FBgn0034317	CR14499	CR14499	no
FBgn0034897	CG11299	CG11299	yes	FBgn0034391	CG15080	CG15080	no	0.41
FBgn0261836	CG42768	Msp-300	yes	FBgn0034461	CG15124	CG15124	no
FBgn0011826	CG9842	Pp2B-14D	no	FBgn0034897	CG11299	CG11299	yes	0.38
FBgn0016970	CG13951	l(2)k10201	no	FBgn0034897	CG11299	CG11299	yes	0.41
FBgn0024754	CG8200	Flo	no	FBgn0034897	CG11299	CG11299	yes	0.42
FBgn0030615	CG9081	Cyp4s3	no	FBgn0034897	CG11299	CG11299	yes	0.21
FBgn0026160	CG7958	tna	no	FBgn0034897	CG11299	CG11299	yes	0.49
FBgn0031762	CG9098	CG9098	no	FBgn0035101	CG1212	p130CAS	yes	0.43
FBgn0000377	CG3193	crn	no	FBgn0035136	CG6905	CG6905	yes	0.62
FBgn0039403	CG14549	Sld5	yes	FBgn0035194	CG9187	Psf1	yes	0.6
FBgn0035533	CG15015	Cip4	yes	FBgn0035546	CG11345	CG11345	no	0.35
FBgn0034897	CG11299	CG11299	yes	FBgn0036227	CG17826	CG17826	no	0.4
FBgn0036451	CG9425	CG9425	yes	FBgn0036361	CG10154	CG10154	no	0.27
FBgn0037074	CG7324	CG7324	yes	FBgn0036428	CG9238	CG9238	no	0.42
FBgn0024921	CG7398	Trn	no	FBgn0036497	CG7815	ran-like	yes	0.25
FBgn0027052	CG5203	CHIP	no	FBgn0036497	CG7815	ran-like	yes	0.38
FBgn0037744	CG8417	CG8417	no	FBgn0036497	CG7815	ran-like	yes	0.42
FBgn0040371	CG12470	CG12470	no	FBgn0036497	CG7815	ran-like	yes	0.62
FBgn0032249	CG5337	CG5337	no	FBgn0036497	CG7815	ran-like	yes	0.35
FBgn0039632	CG1401	Cul-5	yes	FBgn0036510	CG7427	CG7427	no	0.37
FBgn0011640	CG8597	lark	no	FBgn0037117	CG11248	CG11248	yes	0.41
FBgn0013756	CG8274	Mtor	no	FBgn0037117	CG11248	CG11248	yes	0.32
FBgn0036441	CG13476	CG13476	no	FBgn0037117	CG11248	CG11248	yes	0.39
FBgn0036075	CG8065	CG8065	no	FBgn0037117	CG11248	CG11248	yes	0.41
FBgn0035518	CG15011	CG15011	no	FBgn0037117	CG11248	CG11248	yes	0.4
FBgn0032940	CG18362	Mio	yes	FBgn0037117	CG11248	CG11248	yes	0.42
FBgn0032705	CG10346	Grip71	no	FBgn0037117	CG11248	CG11248	yes	0.41
FBgn0031745	CG8965	CG8965	no	FBgn0037117	CG11248	CG11248	yes	0.38
FBgn0031103	CG12679	CG12679	no	FBgn0037117	CG11248	CG11248	yes	0.39
FBgn0029747	CG5062	CG5062	no	FBgn0037117	CG11248	CG11248	yes	0.41
FBgn0029133	CG1591	REG	no	FBgn0037117	CG11248	CG11248	yes	0.33
FBgn0025866	CG8107	CalpB	no	FBgn0037117	CG11248	CG11248	yes	0.39
FBgn0053980	CG33980	Vsx2	no	FBgn0037117	CG11248	CG11248	yes	0.57
FBgn0051475	CG31475	CG31475	no	FBgn0037117	CG11248	CG11248	yes	0.39
FBgn0050428	CG30428	CG30428	no	FBgn0037117	CG11248	CG11248	yes	0.45
FBgn0037454	CG1137	CG1137	no	FBgn0037117	CG11248	CG11248	yes	0.41
FBgn0025334	CG11182	PHDP	no	FBgn0037117	CG11248	CG11248	yes	0.38
FBgn0014963			no	FBgn0037117	CG11248	CG11248	yes	0.42
FBgn0051232	CG31232	koko	yes	FBgn0037156	CG11523	CG11523	no	0.4
FBgn0261836	CG42768	Msp-300	yes	FBgn0037372	CG2091	CG2091	no
FBgn0051232	CG31232	koko	yes	FBgn0037493	CG10032	CG10032	no	0.38
FBgn0035601	CG10640	Uev1A	yes	FBgn0037563	CG11672	CG11672	no	0.39
FBgn0261836	CG42768	Msp-300	yes	FBgn0037874	CG4800	Tctp	no
FBgn0050497	CG30497	CG30497	no	FBgn0037979	CG3532	CG3532	yes	0.44
FBgn0003274	CG4918	RpLP2	no	FBgn0037994	CG4810	CG4810	yes	0.58
FBgn0005666	CG32019	bt	yes	FBgn0037994	CG4810	CG4810	yes	0.21
FBgn0028884	CG4892	CG4892	no	FBgn0037994	CG4810	CG4810	yes	0.26
FBgn0083919	CG30084	Zasp52	no	FBgn0037994	CG4810	CG4810	yes	0.24
FBgn0040007	CG18001	RpL38	no	FBgn0037994	CG4810	CG4810	yes	0.59
FBgn0026318	CG10961	Traf6	no	FBgn0038106	CG7488	CG7488	yes	0.3
FBgn0038795	CG4335	CG4335	no	FBgn0038106	CG7488	CG7488	yes	0.39
FBgn0038304	CG12241	CG12241	yes	FBgn0038109	CG11656	CG11656	no	0.4
FBgn0010078	CG3661	RpL23	no	FBgn0038183	CG9286	CG9286	yes	0.18
FBgn0086357	CG9539	Sec61alpha	no	FBgn0038197	CG3143	foxo	yes
FBgn0035213	CG2199	CG2199	no	FBgn0038197	CG3143	foxo	yes	0.36
FBgn0040232	CG6392	cmet	yes	FBgn0261859	CG42788	CG42788	no
FBgn0038183	CG9286	CG9286	yes	FBgn0038487	CG4060	TwdlW	no	0.32
FBgn0000359	CG1478	Cp36	no	FBgn0038546	CG7379	CG7379	yes	0.3
FBgn0003277	CG1554	RpII215	no	FBgn0038546	CG7379	CG7379	yes	0.23
FBgn0003334	CG9495	Scm	no	FBgn0038546	CG7379	CG7379	yes	0.34
FBgn0053960	CG33960	CG33960	no	FBgn0038546	CG7379	CG7379	yes	0.32
FBgn0044826	CG14895	Pak3	no	FBgn0038546	CG7379	CG7379	yes	0.33
FBgn0039735	CG7911	CG7911	no	FBgn0038546	CG7379	CG7379	yes	0.23
FBgn0039055	CG4656	Rassf	no	FBgn0038546	CG7379	CG7379	yes	0.32
FBgn0250820	CG5802	CG5802	no	FBgn0038546	CG7379	CG7379	yes
FBgn0038516	CG5840	CG5840	no	FBgn0038546	CG7379	CG7379	yes	0.24
FBgn0035754	CG8609	MED4	no	FBgn0038546	CG7379	CG7379	yes	0.28
FBgn0261786	CG5360	mi	no	FBgn0038546	CG7379	CG7379	yes
FBgn0033699	CG8857	RpS11	no	FBgn0038546	CG7379	CG7379	yes	0.31
FBgn0033663	CG8983	ERp60	no	FBgn0038546	CG7379	CG7379	yes	0.29
FBgn0030703	CG9066	MSBP	no	FBgn0038546	CG7379	CG7379	yes	0.21
FBgn0085440	CG34411	CG34411	no	FBgn0038546	CG7379	CG7379	yes
FBgn0029738	CG4068	CG4068	yes	FBgn0038546	CG7379	CG7379	yes	0.34
FBgn0027534	CG11006	Sap130	yes	FBgn0038546	CG7379	CG7379	yes	0.37
FBgn0023170	CG3997	RpL39	yes	FBgn0038546	CG7379	CG7379	yes	0.13
FBgn0036228	CG9781	obst-G	no	FBgn0038546	CG7379	CG7379	yes	0.32
FBgn0035999	CG3552	CG3552	no	FBgn0038546	CG7379	CG7379	yes	0.34
FBgn0035951	CG5068	CG5068	no	FBgn0038546	CG7379	CG7379	yes	0.32
FBgn0013433	CG4846	beat-Ia	no	FBgn0038546	CG7379	CG7379	yes	0.32
FBgn0038106	CG7488	CG7488	yes	FBgn0039088	CG10164	CG10164	no	0.4
FBgn0002715	CG5303	mei-S332	no	FBgn0039490	CG5882	CG5882	yes	0.36
FBgn0036480	CG17081	Cep135	yes	FBgn0039773	CG2224	CG2224	no	0.24
FBgn0037117	CG11248	CG11248	yes	FBgn0040228	CG10846	dyn-p25	no	0.56
FBgn0038902	CG6800	CG6800	yes	FBgn0041096	CG32096	rols	no	0.46
FBgn0038106	CG7488	CG7488	yes	FBgn0043841	CG31764	vir-1	no	0.45
FBgn0035601	CG10640	Uev1A	yes	FBgn0051052	CG31052	Nha2	no	0.37
FBgn0051232	CG31232	koko	yes	FBgn0051120	CG31120	CG31120	no	0.4
FBgn0042111	CG18766	CG18766	no	FBgn0051232	CG31232	koko	yes	0.38
FBgn0034259	CG6459	CG6459	no	FBgn0051232	CG31232	koko	yes	0.44
FBgn0031089	CG9572	CG9572	no	FBgn0051232	CG31232	koko	yes	0.38
FBgn0003721	CG4898	Tm1	no	FBgn0051368	CG31368	CG31368	yes	0.43
FBgn0011692	CG1258	pav	no	FBgn0051368	CG31368	CG31368	yes	0.46
FBgn0086364	CG12537	rdx	no	FBgn0051368	CG31368	CG31368	yes
FBgn0261456	CG11228	hpo	no	FBgn0053193	CG33193	sav	yes
FBgn0038546	CG7379	CG7379	yes	FBgn0061197	CG13164	SIP2	no	0.36
FBgn0086708	CG32130	stv	yes	FBgn0000229	CG5680	bsk	no
FBgn0001133	CG33133	grau	no	FBgn0000662	CG6315	fl(2)d	yes	0.47
FBgn0011726	CG4254	tsr	no	FBgn0000662	CG6315	fl(2)d	yes	0.38
FBgn0027338	CG9423	Kap-alpha3	no	FBgn0000662	CG6315	fl(2)d	yes	0.4
FBgn0031626	CG15631	CG15631	no	FBgn0000662	CG6315	fl(2)d	yes	0.39
FBgn0027492	CG5643	wdb	no	FBgn0000662	CG6315	fl(2)d	yes	0.45
FBgn0026207	CG6819	mbo	no	FBgn0000662	CG6315	fl(2)d	yes	0.45
FBgn0011277	CG3052	HLH4C	no	FBgn0000662	CG6315	fl(2)d	yes	0.41
FBgn0032390	CG16969	dgt2	no	FBgn0000662	CG6315	fl(2)d	yes	0.4
FBgn0042205	CG18764	CG18764	no	FBgn0000662	CG6315	fl(2)d	yes	0.43
FBgn0039635	CG11876	CG11876	no	FBgn0000662	CG6315	fl(2)d	yes	0.37
FBgn0085433	CG34404	CG34404	no	FBgn0000662	CG6315	fl(2)d	yes
FBgn0086910	CG6930	l(3)neo38	no	FBgn0000662	CG6315	fl(2)d	yes
FBgn0036311	CG17666	CG17666	no	FBgn0000662	CG6315	fl(2)d	yes	0.39
FBgn0035702	CG10147	CG10147	no	FBgn0000662	CG6315	fl(2)d	yes	0.43
FBgn0032485	CG9426	CG9426	no	FBgn0000662	CG6315	fl(2)d	yes	0.43
FBgn0086708	CG32130	stv	yes	FBgn0001269	CG17835	inv	no
FBgn0010660	CG3820	Nup214	yes	FBgn0001978	CG3647	stc	no	0.19
FBgn0261437	CG42522	CSN8	yes	FBgn0002023	CG10699	Lim3	no
FBgn0031636	CG12194	CG12194	no	FBgn0003209	CG12437	raw	yes	0.38
FBgn0010660	CG3820	Nup214	yes	FBgn0003659	CG18350	Sxl	no	0.33
FBgn0001225	CG4183	Hsp26	yes	FBgn0005659	CG5583	Ets98B	no	0.34
FBgn0001225	CG4183	Hsp26	yes	FBgn0011570	CG17158	cpb	no	0.35
FBgn0261437	CG42522	CSN8	yes	FBgn0015321	CG8284	UbcD4	no
FBgn0000289	CG8367	cg	yes	FBgn0015553	CG10387	tos	no	0.43
FBgn0031493	CG3605	CG3605	no	FBgn0015818	CG3780	Spx	yes	0.7
FBgn0024889	CG8548	Kap-alpha1	no	FBgn0022213	CG13281	Cas	yes	0.49
FBgn0250843	CG4904	Pros35	yes	FBgn0023175	CG1519	Prosalpha7	no
FBgn0001225	CG4183	Hsp26	yes	FBgn0023479	CG4821	Tequila	no	0.39
FBgn0261859	CG42788	CG42788	yes	FBgn0023531	CG32809	CG32809	no
FBgn0261437	CG42522	CSN8	no	FBgn0027055	CG18332	CSN3	yes
FBgn0025725	CG7961	alphaCop	yes	FBgn0027496	CG9543	epsilonCOP	no	0.46
FBgn0001225	CG4183	Hsp26	yes	FBgn0027788	CG11194	Hey	no	0.37
FBgn0003943	CG11624	Ubi-p63E	yes	FBgn0028360	CG32742	l(1)G0148	yes	0.34
FBgn0030241	CG11207	feo	yes	FBgn0028370	CG4192	kek3	no	0.4
FBgn0261437	CG42522	CSN8	yes	FBgn0028552	CG3988	gammaSnap	no
FBgn0027492	CG5643	wdb	no	FBgn0261437	CG42522	CSN8	yes
FBgn0044323	CG7392	Cka	no	FBgn0261437	CG42522	CSN8	yes
FBgn0037824	CG14684	CG14684	no	FBgn0261437	CG42522	CSN8	yes
FBgn0036152	CG6175	CG6175	no	FBgn0261437	CG42522	CSN8	yes
FBgn0030507	CG11164	CG11164	no	FBgn0028990	CG11331	Spn27A	yes	0.44
FBgn0001225	CG4183	Hsp26	yes	FBgn0029105	CG2987	alpha-catenin-related	no	0.42
FBgn0261859	CG42788	CG42788	yes	FBgn0029996	CG2257	Ubc-E2H	no
FBgn0001225	CG4183	Hsp26	yes	FBgn0261617	CG15319	nej	no
FBgn0045842	CG31732	yuri	yes	FBgn0085388	CG34359	IP3K2	no
FBgn0000289	CG8367	cg	yes	FBgn0030864	CG8173	CG8173	no	0.52
FBgn0035233	CG7864	pex10	yes	FBgn0259168	CG42273	mnb	no
FBgn0086708	CG32130	stv	yes	FBgn0031037	CG14207	HspB8	no
FBgn0001225	CG4183	Hsp26	yes	FBgn0031315	CG14341	CG14341	no	0.42
FBgn0001225	CG4183	Hsp26	yes	FBgn0031410	CG17237	CG17237	no	0.39
FBgn0261822	CG31605	Bsg	yes	FBgn0031763	CG13996	CG13996	no
FBgn0261859	CG42788	CG42788	yes	FBgn0031768	CG12393	CG12393	no
FBgn0001225	CG4183	Hsp26	yes	FBgn0031878	CG9188	sip2	no	0.4
FBgn0087035	CG7439	AGO2	no	FBgn0032514	CG9302	CG9302	yes
FBgn0034350	CG5189	CG5189	yes	FBgn0032642	CG5110	CG5110	no	0.59
FBgn0014395	CG14620	tilB	no	FBgn0034350	CG5189	CG5189	yes	0.39
FBgn0001225	CG4183	Hsp26	yes	FBgn0034563	CG15649	CG15649	no	0.4
FBgn0001225	CG4183	Hsp26	yes	FBgn0034583	CG10527	CG10527	no	0.41
FBgn0001225	CG4183	Hsp26	yes	FBgn0035251	CG7967	CG7967	no	0.39
FBgn0002715	CG5303	mei-S332	no	FBgn0035294	CG1017	Mfap1	yes	0.44
FBgn0032455	CG5792	CG5792	no	FBgn0035294	CG1017	Mfap1	yes	0.41
FBgn0033267			no	FBgn0035294	CG1017	Mfap1	yes
FBgn0038488	CG11896	m-cup	no	FBgn0035294	CG1017	Mfap1	yes	0.44
FBgn0050342	CG30342	Prp38	yes	FBgn0035294	CG1017	Mfap1	yes	0.45
FBgn0040371	CG12470	CG12470	no	FBgn0035294	CG1017	Mfap1	yes	0.49
FBgn0035489	CG1135	Rcd5	no	FBgn0035294	CG1017	Mfap1	yes	0.44
FBgn0028408	CG1975	Drep-2	no	FBgn0035294	CG1017	Mfap1	yes	0.42
FBgn0011715	CG1064	Snr1	no	FBgn0035294	CG1017	Mfap1	yes	0.38
FBgn0028407	CG8364	Drep-3	no	FBgn0035294	CG1017	Mfap1	yes	0.4
FBgn0034512	CG18067	CG18067	no	FBgn0035469	CG14977	CG14977	yes	0.43
FBgn0000289	CG8367	cg	yes	FBgn0035594	CG4597	CG4597	no	0.39
FBgn0001225	CG4183	Hsp26	yes	FBgn0035638	CG10541	Tektin-C	no	0.39
FBgn0000289	CG8367	cg	yes	FBgn0035643	CG13287	CG13287	no	0.4
FBgn0261437	CG42522	CSN8	yes	FBgn0035993	CG3891	Nf-YA	no
FBgn0000289	CG8367	cg	yes	FBgn0036003	CG14180	CG14180	no	0.36
FBgn0010660	CG3820	Nup214	yes	FBgn0036052	CG10809	CG10809	no	0.35
FBgn0000289	CG8367	cg	yes	FBgn0259794	CG13030	sinah	no
FBgn0035469	CG14977	CG14977	yes	FBgn0037220	CG14641	CG14641	no	0.47
FBgn0037470	CG1091	CG1091	no	FBgn0037236	CG9772	CG9772	yes	0.41
FBgn0003209	CG12437	raw	yes	FBgn0037340	CG14671	CG14671	no	0.42
FBgn0000289	CG8367	cg	yes	FBgn0037517	CG10086	CG10086	no	0.35
FBgn0261437	CG42522	CSN8	yes	FBgn0037547	CG7910	CG7910	no
FBgn0001225	CG4183	Hsp26	yes	FBgn0037608	CG8039	mRpL19	no	0.43
FBgn0051782	CG31782	CG31782	yes	FBgn0037621	CG9797	CG9797	no	0.36
FBgn0001225	CG4183	Hsp26	yes	FBgn0037779	CG12811	CG12811	no	0.41
FBgn0000413	CG5102	da	no	FBgn0037937	CG6913	Fer3	yes	0.45
FBgn0001225	CG4183	Hsp26	yes	FBgn0038002	CG12256	CG12256	no	0.41
FBgn0001225	CG4183	Hsp26	yes	FBgn0038118	CG7855	timeout	no	0.35
FBgn0000289	CG8367	cg	yes	FBgn0038149	CG9796	CG9796	no	0.45
FBgn0261437	CG42522	CSN8	yes	FBgn0038179	CG9312	CG9312	no
FBgn0037937	CG6913	Fer3	yes	FBgn0038407	CG6126	CG6126	no	0.18
FBgn0001225	CG4183	Hsp26	yes	FBgn0038984	CG5315	CG5315	no	0.39
FBgn0037442	CG10277	CG10277	yes	FBgn0039147	CG10694	CG10694	no	0.39
FBgn0001225	CG4183	Hsp26	yes	FBgn0039234	CG7012	nct	no	0.34
FBgn0000289	CG8367	cg	yes	FBgn0039740	CG7928	CG7928	no	0.5
FBgn0001225	CG4183	Hsp26	yes	FBgn0040899	CG17776	CG17776	no	0.42
FBgn0003944	CG10388	Ubx	no	FBgn0045842	CG31732	yuri	yes	0.58
FBgn0011640	CG8597	lark	no	FBgn0045842	CG31732	yuri	yes	0.43
FBgn0037824	CG14684	CG14684	no	FBgn0045842	CG31732	yuri	yes	0.57
FBgn0260943	CG32169	Rbp6	no	FBgn0045842	CG31732	yuri	yes
FBgn0087035	CG7439	AGO2	yes	FBgn0051120	CG31120	CG31120	no
FBgn0001230	CG5436	Hsp68	no	FBgn0086708	CG32130	stv	yes
FBgn0036064	CG11989	Ard1	no	FBgn0086708	CG32130	stv	yes
FBgn0037937	CG6913	Fer3	yes	FBgn0052772	CG32772	CG32772	no	0.4
FBgn0029738	CG4068	CG4068	yes	FBgn0000251	CG1759	cad	no	0.41
FBgn0030551	CG11674	CG11674	yes	FBgn0000360	CG11213	Cp38	no	0.37
FBgn0037270	CG9769	CG9769	yes	FBgn0000360	CG11213	Cp38	no	0.17
FBgn0002869	CG4312	MtnB	no	FBgn0000411	CG5893	D	yes	0.4
FBgn0023170	CG3997	RpL39	yes	FBgn0000411	CG5893	D	yes	0.17
FBgn0053002	CG33002	mRpL27	yes	FBgn0000411	CG5893	D	yes	0.37
FBgn0000411	CG5893	D	yes	FBgn0001078	CG4059	ftz-f1	no	0.43
FBgn0020496	CG7583	CtBP	yes	FBgn0001169	CG5460	H	no	0.43
FBgn0005666	CG32019	bt	yes	FBgn0002709	CG8923	mei-218	no	0.42
FBgn0030581	CG14408	CG14408	yes	FBgn0003129	CG9610	Poxm	no	0.42
FBgn0041184	CG15154	Socs36E	yes	FBgn0003210	CG11427	rb	no	0.37
FBgn0022238	CG5738	lolal	yes	FBgn0003254	CG7230	rib	no	0.42
FBgn0014184	CG16747	Oda	yes	FBgn0003659	CG18350	Sxl	no	0.4
FBgn0013725	CG10108	phyl	no	FBgn0003870	CG1856	ttk	yes	0.45
FBgn0004395	CG4620	unk	no	FBgn0010113	CG15532	hdc	yes	0.38
FBgn0032838	CG13966	CG13966	no	FBgn0010113	CG15532	hdc	yes	0.41
FBgn0028537	CG31775	CG31775	yes	FBgn0010380	CG12532	Bap	no	0.33
FBgn0000044	CG10067	Act57B	yes	FBgn0011290	CG17358	Taf12	no	0.24
FBgn0025639	CG13363	Suv4-20	yes	FBgn0011741	CG11678	Actr13E	no	0.41
FBgn0010622	CG9893	l(2)06496	yes	FBgn0013765	CG4832	cnn	no	0.4
FBgn0260987	CG17436	vtd	yes	FBgn0015324	CG1088	Vha26	no
FBgn0037255	CG1078	Fip1	yes	FBgn0015621	CG3642	Clp	no	0.68
FBgn0052280	CG32280	CG32280	yes	FBgn0019809	CG3858	gcm2	no	0.36
FBgn0001320	CG4717	kni	no	FBgn0020496	CG7583	CtBP	yes	0.42
FBgn0029861	CG3815	CG3815	yes	FBgn0021742	CG1567	C901	no	0.36
FBgn0035405	CG15812	pfk	no	FBgn0022238	CG5738	lolal	yes	0.39
FBgn0011236	CG5575	ken	yes	FBgn0022238	CG5738	lolal	yes	0.41
FBgn0000411	CG5893	D	yes	FBgn0023526	CG2865	CG2865	no	0.42
FBgn0010622	CG9893	l(2)06496	yes	FBgn0024189	CG33141	sns	no	0.38
FBgn0030581	CG14408	CG14408	yes	FBgn0024191	CG7238	sip1	no	0.36
FBgn0085451	CG34422	CG34422	yes	FBgn0024191	CG7238	sip1	no
FBgn0037270	CG9769	CG9769	yes	FBgn0260003	CG34157	Dys	no
FBgn0037270	CG9769	CG9769	yes	FBgn0024330	CG9473	MED6	no	0.16
FBgn0259896	CG8942	nimC1	no	FBgn0025639	CG13363	Suv4-20	yes
FBgn0046874	CG33720	Pif1B	no	FBgn0025639	CG13363	Suv4-20	yes	0.42
FBgn0036311	CG17666	CG17666	no	FBgn0025639	CG13363	Suv4-20	yes	0.44
FBgn0086364	CG12537	rdx	no	FBgn0025639	CG13363	Suv4-20	yes
FBgn0005666	CG32019	bt	yes	FBgn0025790	CG10327	TBPH	no	0.42
FBgn0005427	CG3114	ewg	no	FBgn0027534	CG11006	Sap130	yes	0.41
FBgn0033787	CG13321	CG13321	no	FBgn0027534	CG11006	Sap130	yes	0.38
FBgn0038829	CG17271	CG17271	no	FBgn0027534	CG11006	Sap130	yes	0.41
FBgn0042174	CR18854	CR18854	no	FBgn0027534	CG11006	Sap130	yes	0.4
FBgn0031579	CG15422	CG15422	no	FBgn0027534	CG11006	Sap130	yes	0.36
FBgn0035228	CG12091	CG12091	no	FBgn0027534	CG11006	Sap130	yes	0.45
FBgn0037515	CG3066	Sp7	yes	FBgn0027788	CG11194	Hey	no	0.37
FBgn0037270	CG9769	CG9769	yes	FBgn0028539	CG31731	CG31731	no	0.19
FBgn0000411	CG5893	D	yes	FBgn0028888	CG4168	CG4168	no	0.39
FBgn0030581	CG14408	CG14408	yes	FBgn0029817	CG15764	CG15764	no	0.41
FBgn0022238	CG5738	lolal	yes	FBgn0030955	CG6891	CG6891	no	0.41
FBgn0030551	CG11674	CG11674	yes	FBgn0031057	CG14224	Ubqn	no	0.37
FBgn0037270	CG9769	CG9769	yes	FBgn0031318	CG4887	CG4887	no	0.1
FBgn0000411	CG5893	D	yes	FBgn0031810			no
FBgn0034537	CG11132	DMAP1	yes	FBgn0031873	CG9207	Gas41	no	0.66
FBgn0010622	CG9893	l(2)06496	yes	FBgn0031946	CG7164	CG7164	no	0.42
FBgn0032587	CG5953	CG5953	yes	FBgn0032587	CG5953	CG5953	yes
FBgn0035213	CG2199	CG2199	no	FBgn0032587	CG5953	CG5953	yes	0.38
FBgn0010622	CG9893	l(2)06496	yes	FBgn0032665	CG15152	CG15152	no	0.41
FBgn0037270	CG9769	CG9769	yes	FBgn0033352	CG8232	CG8232	no	0.19
FBgn0033872	CG6329	CG6329	yes	FBgn0033548	CG7637	CG7637	no	0.32
FBgn0037270	CG9769	CG9769	yes	FBgn0033902	CG8309	Tango7	no	0.28
FBgn0085451	CG34422	CG34422	yes	FBgn0034049	CG8291	bdg	no
FBgn0010622	CG9893	l(2)06496	yes	FBgn0034104	CG15705	CG15705	no	0.41
FBgn0052423	CG32423	shep	yes	FBgn0034331	CG15067	CG15067	yes	0.39
FBgn0022238	CG5738	lolal	yes	FBgn0085434	CG34405	NaCP60E	no
FBgn0022238	CG5738	lolal	yes	FBgn0035107	CG1216	mri	no	0.41
FBgn0031897	CG13784	CG13784	yes	FBgn0035168	CG13889	CG13889	no	0.32
FBgn0000042	CG4027	Act5C	no	FBgn0035424	CG11505	CG11505	yes	0.22
FBgn0001092	CG8893	Gapdh2	no	FBgn0035424	CG11505	CG11505	yes	0.25
FBgn0052711	CG32711	CG32711	no	FBgn0035424	CG11505	CG11505	yes	0.4
FBgn0050497	CG30497	CG30497	no	FBgn0035424	CG11505	CG11505	yes	0.39
FBgn0039972	CG17018	CG17018	no	FBgn0035424	CG11505	CG11505	yes	0.39
FBgn0038958	CG13857	CG13857	no	FBgn0035424	CG11505	CG11505	yes	0.38
FBgn0038159	CG14369	CG14369	no	FBgn0035424	CG11505	CG11505	yes	0.41
FBgn0036617	CG4818	Cpr72Ea	no	FBgn0035424	CG11505	CG11505	yes	0.39
FBgn0036594	CG13047	CG13047	no	FBgn0035424	CG11505	CG11505	yes	0.4
FBgn0036361	CG10154	CG10154	no	FBgn0035424	CG11505	CG11505	yes	0.39
FBgn0035499	CG14996	Chd64	no	FBgn0035424	CG11505	CG11505	yes	0.39
FBgn0035473	CG14981	mge	no	FBgn0035424	CG11505	CG11505	yes	0.35
FBgn0032127	CG13114	CG13114	no	FBgn0035424	CG11505	CG11505	yes	0.39
FBgn0032022	CG14275	CG14275	no	FBgn0035424	CG11505	CG11505	yes	0.4
FBgn0086265	CG9050	psd	no	FBgn0035424	CG11505	CG11505	yes
FBgn0031145	CG1740	Ntf-2	no	FBgn0035424	CG11505	CG11505	yes	0.39
FBgn0030400	CG11138	CG11138	no	FBgn0035424	CG11505	CG11505	yes	0.37
FBgn0030186	CG2962	CG2962	no	FBgn0035424	CG11505	CG11505	yes	0.41
FBgn0028883	-	CG4959	no	FBgn0035424	CG11505	CG11505	yes	0.38
FBgn0004889	CG6235	tws	no	FBgn0035424	CG11505	CG11505	yes	0.26
FBgn0010622	CG9893	l(2)06496	yes	FBgn0035513	CG1259	Cpr64Ad	no	0.4
FBgn0031897	CG13784	CG13784	yes	FBgn0035693	CG8219	CG8219	no	0.16
FBgn0030834	CG8675	CG8675	yes	FBgn0035707	CG8368	CG8368	no	0.38
FBgn0010622	CG9893	l(2)06496	yes	FBgn0035853	CG7375	CG7375	no	0.43
FBgn0000411	CG5893	D	yes	FBgn0036109	CG18349	Cpr67Fa2	no	0.39
FBgn0005666	CG32019	bt	yes	FBgn0036155	CG6163	CG6163	no	0.41
FBgn0037270	CG9769	CG9769	yes	FBgn0036309	CG10971	Hip1	no	0.15
FBgn0010622	CG9893	l(2)06496	yes	FBgn0036438	CG13477	CG13477	no	0.41
FBgn0027534	CG11006	Sap130	yes	FBgn0036441	CG13476	CG13476	no	0.37
FBgn0010622	CG9893	l(2)06496	yes	FBgn0036729	CG13733	CG13733	no	0.41
FBgn0041184	CG15154	Socs36E	yes	FBgn0036837	CG18135	CG18135	no	0.41
FBgn0029861	CG3815	CG3815	yes	FBgn0086913	CG34410	Rab26	no
FBgn0010622	CG9893	l(2)06496	yes	FBgn0037378	CG2046	CG2046	no	0.44
FBgn0027534	CG11006	Sap130	yes	FBgn0037467	CG1104	CG1104	no	0.41
FBgn0028537	CG31775	CG31775	yes	FBgn0037493	CG10032	CG10032	no	0.4
FBgn0022238	CG5738	lolal	yes	FBgn0037625	CG11768	CG11768	no	0.41
FBgn0010622	CG9893	l(2)06496	yes	FBgn0261015	CG42599	Pif1A	no
FBgn0024841	CG1963	Pcd	yes	FBgn0037719	CG9424	bocksbeutel	no	0.42
FBgn0024841	CG1963	Pcd	yes	FBgn0260793	CG42573	2mit	no
FBgn0037270	CG9769	CG9769	yes	FBgn0038266	CG3610	CG3610	no	0.2
FBgn0010622	CG9893	l(2)06496	yes	FBgn0038389	CG5516	CG5516	no	0.42
FBgn0037270	CG9769	CG9769	yes	FBgn0259244	CG42342	CG42342	no
FBgn0025639	CG13363	Suv4-20	yes	FBgn0038593	CG7146	CG7146	no	0.38
FBgn0000044	CG10067	Act57B	yes	FBgn0038774	CG5023	CG5023	no	0.36
FBgn0022238	CG5738	lolal	yes	FBgn0038888	CG15503	CheB93a	no	0.41
FBgn0085451	CG34422	CG34422	yes	FBgn0039041	CG13838	CG13838	no
FBgn0030581	CG14408	CG14408	yes	FBgn0039188	CG17785	Golgin84	no	0.41
FBgn0030581	CG14408	CG14408	yes	FBgn0039352			no	0.42
FBgn0010622	CG9893	l(2)06496	yes	FBgn0039371	CG4960	CG4960	no	0.18
FBgn0027534	CG11006	Sap130	yes	FBgn0086362	CG12114	spn-F	no
FBgn0037515	CG3066	Sp7	yes	FBgn0041096	CG32096	rols	no	0.44
FBgn0016792	CG8374	dmt	no	FBgn0041184	CG15154	Socs36E	yes	0.42
FBgn0028894	CG5869	CG5869	no	FBgn0041184	CG15154	Socs36E	yes	0.37
FBgn0029738	CG4068	CG4068	yes	FBgn0052016	CG32016	CG32016	no	0.41
FBgn0029861	CG3815	CG3815	yes	FBgn0052700	CG32700	CG32700	no	0.36
FBgn0032514	CG9302	CG9302	yes	FBgn0052772	CG32772	CG32772	no	0.44
FBgn0002593	CG4087	RpLP1	no	FBgn0000100	CG7490	RpLP0	yes	0.66
FBgn0034138	CG8332	RpS15	yes	FBgn0000377	CG3193	crn	no	0.14
FBgn0025186	CG5709	ari-2	no	FBgn0000565	CG7266	Eip71CD	yes	0.37
FBgn0025463	CG4303	Bap60	no	FBgn0000565	CG7266	Eip71CD	yes	0.4
FBgn0034138	CG8332	RpS15	yes	FBgn0000964	CG10034	tj	no	0.15
FBgn0036825	CG6846	RpL26	yes	FBgn0001123	CG2835	G-salpha60A	no	0.15
FBgn0032987	CG12775	RpL21	yes	FBgn0001227	CG4167	Hsp67Ba	no	0.25
FBgn0001297	CG33956	kay	yes	FBgn0001291	CG2275	Jra	no	0.43
FBgn0053002	CG33002	mRpL27	yes	FBgn0003041	CG8114	pbl	no	0.29
FBgn0046214	CG11844	vig2	yes	FBgn0003129	CG9610	Poxm	no	0.37
FBgn0035422	CG12740	RpL28	yes	FBgn0003129	CG9610	Poxm	no	0.18
FBgn0030716	CG9170	CG9170	yes	FBgn0003134	CG6593	Pp1alpha-96A	no	0.18
FBgn0036825	CG6846	RpL26	yes	FBgn0003137	CG33103	Ppn	no	0.16
FBgn0034430	CG15119	mip40	yes	FBgn0003475	CG10076	spir	yes	0.34
FBgn0038290	CG6912	CG6912	yes	FBgn0004368	CG6899	Ptp4E	no	0.36
FBgn0030674	CG8184	CG8184	yes	FBgn0011244	CG2830	Hsp60B	no	0.31
FBgn0027055	CG18332	CSN3	yes	FBgn0014366	CG2925	noi	no	0.31
FBgn0053002	CG33002	mRpL27	yes	FBgn0085448	CG34419	Hmx	no
FBgn0052638	CG32638	CG32638	yes	FBgn0015621	CG3642	Clp	no	0.38
FBgn0000556	CG8280	Ef1alpha48D	yes	FBgn0016687	CG4634	Nurf-38	no	0.26
FBgn0030716	CG9170	CG9170	yes	FBgn0019985	CG11144	mGluRA	no	0.29
FBgn0032987	CG12775	RpL21	yes	FBgn0022764	CG8815	Sin3A	no	0.1
FBgn0026318	CG10961	Traf6	no	FBgn0023170	CG3997	RpL39	yes	0.23
FBgn0034259	CG6459	CG6459	no	FBgn0023170	CG3997	RpL39	yes	0.23
FBgn0023170	CG3997	RpL39	yes	FBgn0023479	CG4821	Tequila	no	0.21
FBgn0034430	CG15119	mip40	yes	FBgn0023479	CG4821	Tequila	no	0.3
FBgn0002626	CG7939	RpL32	yes	FBgn0025574	CG5212	Pli	no	0.21
FBgn0037686	CG9354	RpL34b	yes	FBgn0025574	CG5212	Pli	no	0.18
FBgn0004103	CG5650	Pp1-87B	yes	FBgn0026402	CG8980	NiPp1	no	0.55
FBgn0034963	CG13567	CG13567	yes	FBgn0026411	CG11354	Lim1	no	0.4
FBgn0004863	CG7937	C15	no	FBgn0027055	CG18332	CSN3	yes	0.34
FBgn0032485	CG9426	CG9426	no	FBgn0027055	CG18332	CSN3	yes	0.39
FBgn0040087	CG1422	p115	no	FBgn0027055	CG18332	CSN3	yes	0.43
FBgn0040754	CG17059	CG17059	no	FBgn0027055	CG18332	CSN3	yes	0.39
FBgn0035218	CG9173	CG9173	no	FBgn0027055	CG18332	CSN3	yes	0.35
FBgn0034503	CG13867	MED8	no	FBgn0027055	CG18332	CSN3	yes	0.32
FBgn0023526	CG2865	CG2865	no	FBgn0027055	CG18332	CSN3	yes	0.39
FBgn0040227	CG10161	eIF-3p66	yes	FBgn0027498	CG2061	CG2061	no	0.24
FBgn0000611	CG8933	exd	no	FBgn0027548	CG2910	nito	yes	0.43
FBgn0031610	CG15436	CG15436	no	FBgn0027548	CG2910	nito	yes	0.41
FBgn0051121	CG31121	CG31121	no	FBgn0027548	CG2910	nito	yes	0.45
FBgn0040080	CG5692	raps	no	FBgn0027548	CG2910	nito	yes	0.46
FBgn0037922	CG14711	CG14711	no	FBgn0027548	CG2910	nito	yes	0.42
FBgn0037734	CG9448	trbd	no	FBgn0027548	CG2910	nito	yes	0.4
FBgn0036479	CG13458	CG13458	no	FBgn0027548	CG2910	nito	yes	0.43
FBgn0036382	CG13737	CG13737	no	FBgn0027548	CG2910	nito	yes	0.42
FBgn0033831	CG17050	CG17050	no	FBgn0027548	CG2910	nito	yes	0.42
FBgn0033702	CG8854	CG8854	no	FBgn0027548	CG2910	nito	yes	0.4
FBgn0030748	CG4394	Traf-like	no	FBgn0027548	CG2910	nito	yes	0.41
FBgn0001990	CG4148	wek	no	FBgn0027548	CG2910	nito	yes	0.42
FBgn0029874	CG3342	CG3342	no	FBgn0027548	CG2910	nito	yes	0.4
FBgn0032987	CG12775	RpL21	yes	FBgn0027949	CG10364	msb1l	no	0.19
FBgn0035422	CG12740	RpL28	yes	FBgn0261458	CG33979	capt	no
FBgn0004103	CG5650	Pp1-87B	yes	FBgn0028429	CG10574	I-2	no	0.31
FBgn0028690	CG1100	Rpn5	no	FBgn0028691	CG10230	Rpn9	yes	0.72
FBgn0035432	CG17723	ZnT63C	no	FBgn0261608	CG5827	RpL37A	yes
FBgn0038681	CG6042	Cyp12a4	no	FBgn0261608	CG5827	RpL37A	yes
FBgn0036825	CG6846	RpL26	yes	FBgn0030003	CG2116	CG2116	no	0.17
FBgn0086697	CG31258	Cenp-C	yes	FBgn0030049	CG11265	Trf4-1	no
FBgn0000556	CG8280	Ef1alpha48D	yes	FBgn0030096	CG9060	Zpr1	no	0.18
FBgn0025638	CG16982	Roc1a	yes	FBgn0030096	CG9060	Zpr1	no	0.39
FBgn0034138	CG8332	RpS15	yes	FBgn0030162	CG1986	CG1986	no	0.19
FBgn0031776	CG13993	CG13993	yes	FBgn0030587	CG9522	CG9522	no	0.33
FBgn0043854	CG9506	slam	no	FBgn0030716	CG9170	CG9170	yes	0.33
FBgn0039908	CG11533	Asator	no	FBgn0030716	CG9170	CG9170	yes	0.32
FBgn0036819	CG6856	dysb	no	FBgn0030716	CG9170	CG9170	yes	0.27
FBgn0004117	CG4843	Tm2	no	FBgn0030716	CG9170	CG9170	yes	0.23
FBgn0035762	CG8605	CG8605	no	FBgn0030716	CG9170	CG9170	yes	0.31
FBgn0003510	CG17957	Sry-alpha	no	FBgn0030716	CG9170	CG9170	yes	0.28
FBgn0002626	CG7939	RpL32	yes	FBgn0030805	CG9089	wus	no	0.25
FBgn0032987	CG12775	RpL21	yes	FBgn0030811	CG12433	CG12433	no	0.19
FBgn0030716	CG9170	CG9170	yes	FBgn0030892	CG7206	CG7206	no	0.32
FBgn0051992	CG31992	gw	yes	FBgn0031030	CG14217	Tao-1	no	0.34
FBgn0002626	CG7939	RpL32	yes	FBgn0031356	CG17660	CG17660	no	0.14
FBgn0034963	CG13567	CG13567	yes	FBgn0031488	CG17265	CG17265	no	0.42
FBgn0085402	CG34373	Ect4	yes	FBgn0031537	CG8843	sec5	no
FBgn0030716	CG9170	CG9170	yes	FBgn0031546	CG8851	CG8851	no	0.3
FBgn0000482	CG3093	dor	no	FBgn0031776	CG13993	CG13993	yes	0.29
FBgn0042205	CG18764	CG18764	no	FBgn0031776	CG13993	CG13993	yes	0.36
FBgn0038371	CG9597	Pbp45	no	FBgn0031776	CG13993	CG13993	yes	0.34
FBgn0036819	CG6856	dysb	no	FBgn0031776	CG13993	CG13993	yes	0.32
FBgn0035872	CG7185	CG7185	no	FBgn0031776	CG13993	CG13993	yes	0.33
FBgn0033702	CG8854	CG8854	no	FBgn0031776	CG13993	CG13993	yes	0.32
FBgn0027055	CG18332	CSN3	yes	FBgn0032312	CG14071	CG14071	no	0.37
FBgn0032987	CG12775	RpL21	yes	FBgn0032475	CG16975	Sfmbt	no	0.22
FBgn0032987	CG12775	RpL21	yes	FBgn0032481	CG16972	CG16972	no	0.2
FBgn0032987	CG12775	RpL21	yes	FBgn0032709	CG15167	CG15167	no	0.2
FBgn0023170	CG3997	RpL39	yes	FBgn0032763	CG17568	CG17568	no	0.2
FBgn0032987	CG12775	RpL21	yes	FBgn0032973	CG6675	CG6675	no	0.25
FBgn0023170	CG3997	RpL39	yes	FBgn0034900	CG12491	CG12491	no	0.2
FBgn0030719	CG9177	eIF5	no	FBgn0034963	CG13567	CG13567	yes	0.24
FBgn0040733	CG15068	CG15068	no	FBgn0034963	CG13567	CG13567	yes	0.42
FBgn0023170	CG3997	RpL39	yes	FBgn0035057	CG3880	CG3880	no	0.21
FBgn0032987	CG12775	RpL21	yes	FBgn0035491	CG11591	Dpy-30L2	no	0.14
FBgn0034138	CG8332	RpS15	yes	FBgn0035715	CG10103	CG10103	no	0.19
FBgn0002626	CG7939	RpL32	yes	FBgn0035791	CG8539	CG8539	no	0.19
FBgn0004863	CG7937	C15	no	FBgn0085402	CG34373	Ect4	yes
FBgn0031651	CG8849	mRpL24	no	FBgn0085402	CG34373	Ect4	yes
FBgn0000556	CG8280	Ef1alpha48D	yes	FBgn0035947	CG5064	Srp68	no	0.15
FBgn0261608	CG5827	RpL37A	yes	FBgn0036311	CG17666	CG17666	no
FBgn0004103	CG5650	Pp1-87B	yes	FBgn0036428	CG9238	CG9238	no	0.34
FBgn0037686	CG9354	RpL34b	yes	FBgn0036617	CG4818	Cpr72Ea	no	0.17
FBgn0032987	CG12775	RpL21	yes	FBgn0036770	CG5485	Prestin	no	0.26
FBgn0032987	CG12775	RpL21	yes	FBgn0036827	CG6843	CG6843	no	0.24
FBgn0024987	CG3056	CG3056	no	FBgn0036856	CG9666	CG9666	yes	0.41
FBgn0259794	CG13030	sinah	no	FBgn0036856	CG9666	CG9666	yes
FBgn0000565	CG7266	Eip71CD	yes	FBgn0037446	CG10267	CG10267	no	0.38
FBgn0036825	CG6846	RpL26	yes	FBgn0037467	CG1104	CG1104	no	0.21
FBgn0034138	CG8332	RpS15	yes	FBgn0037621	CG9797	CG9797	no	0.21
FBgn0034138	CG8332	RpS15	yes	FBgn0037675	CG8120	HP1e	no	0.19
FBgn0035152	CG3386	CG3386	no	FBgn0037686	CG9354	RpL34b	yes	0.2
FBgn0040227	CG10161	eIF-3p66	yes	FBgn0037852	CG6608	CG6608	no	0.24
FBgn0036825	CG6846	RpL26	yes	FBgn0038037	CG11466	Cyp9f2	no	0.08
FBgn0001990	CG4148	wek	no	FBgn0038055	CG5333	trus	yes	0.42
FBgn0003071	CG4001	Pfk	no	FBgn0038055	CG5333	trus	yes	0.3
FBgn0028407	CG8364	Drep-3	no	FBgn0038055	CG5333	trus	yes	0.4
FBgn0030748	CG4394	Traf-like	no	FBgn0038055	CG5333	trus	yes	0.39
FBgn0031626	CG15631	CG15631	no	FBgn0038055	CG5333	trus	yes	0.38
FBgn0032455	CG5792	CG5792	no	FBgn0038055	CG5333	trus	yes	0.41
FBgn0038609	CG7671	CG7671	no	FBgn0038055	CG5333	trus	yes	0.44
FBgn0037735			no	FBgn0038055	CG5333	trus	yes	0.41
FBgn0037722	CG8319	CG8319	no	FBgn0038055	CG5333	trus	yes	0.48
FBgn0036485	CG6869	FucTA	no	FBgn0038055	CG5333	trus	yes	0.4
FBgn0031621	CG15634	CG15634	no	FBgn0038055	CG5333	trus	yes	0.4
FBgn0030666	CG12708	CG12708	no	FBgn0038055	CG5333	trus	yes	0.41
FBgn0003896	CG10619	tup	no	FBgn0038055	CG5333	trus	yes	0.4
FBgn0034430	CG15119	mip40	yes	FBgn0038140	CG8784	CG8784	no	0.33
FBgn0038339	CG6118	CG6118	no	FBgn0038290	CG6912	CG6912	yes	0.42
FBgn0037686	CG9354	RpL34b	yes	FBgn0085433	CG34404	CG34404	no
FBgn0037686	CG9354	RpL34b	yes	FBgn0038365	CG9593	CG9593	no	0.2
FBgn0011236	CG5575	ken	yes	FBgn0038425	CG14881	CG14881	no	0.33
FBgn0015024	CG2028	CkIalpha	yes	FBgn0038455	CG14907	CG14907	no	0.42
FBgn0086697	CG31258	Cenp-C	yes	FBgn0039589	CG9986	CG9986	no
FBgn0040075	CG9750	rept	yes	FBgn0040078	CG4003	pont	yes	0.73
FBgn0052638	CG32638	CG32638	yes	FBgn0040285	CG9195	Scamp	no	0.41
FBgn0027548	CG2910	nito	yes	FBgn0043070	CG15669	MESK2	no	0.37
FBgn0259794	CG13030	sinah	no	FBgn0086697	CG31258	Cenp-C	yes
FBgn0032987	CG12775	RpL21	yes	FBgn0051477	CG31477	CG31477	no	0.25
FBgn0002626	CG7939	RpL32	yes	FBgn0051999	CG31999	CG31999	no	0.2
FBgn0023170	CG3997	RpL39	yes	FBgn0052635	CG32635	CG32635	no	0.22
FBgn0015024	CG2028	CkIalpha	yes	FBgn0052635	CG32635	CG32635	no	0.43
FBgn0027548	CG2910	nito	yes	FBgn0053017	CG33017	CG33017	no	0.37
FBgn0046214	CG11844	vig2	yes	FBgn0053214	CG33214	CG33214	no	0.34
FBgn0040282	CG11956	SP1029	yes	FBgn0000360	CG11213	Cp38	no	0.46
FBgn0000250	CG5848	cact	no	FBgn0003423	CG1417	slgA	yes	0.39
FBgn0028737	CG6341	Ef1beta	no	FBgn0003423	CG1417	slgA	yes	0.21
FBgn0031114	CG1676	cactin	no	FBgn0003423	CG1417	slgA	yes	0.39
FBgn0032455	CG5792	CG5792	no	FBgn0003423	CG1417	slgA	yes	0.42
FBgn0033721	CG13159	CG13159	no	FBgn0003423	CG1417	slgA	yes	0.39
FBgn0064225	CG17489	RpL5	no	FBgn0003423	CG1417	slgA	yes	0.39
FBgn0052406	CG32406	CG32406	no	FBgn0003423	CG1417	slgA	yes	0.42
FBgn0040340	CG11642	TRAM	no	FBgn0003423	CG1417	slgA	yes	0.33
FBgn0038453	CG10326	CG10326	no	FBgn0003423	CG1417	slgA	yes	0.45
FBgn0038078	CG14391	CG14391	no	FBgn0003423	CG1417	slgA	yes	0.35
FBgn0034967	CG3186	eIF-5A	no	FBgn0003423	CG1417	slgA	yes	0.36
FBgn0034611	CG10069	CG10069	no	FBgn0003423	CG1417	slgA	yes	0.37
FBgn0259483	CG3403	Mob4	no	FBgn0003423	CG1417	slgA	yes
FBgn0031628	CG3294	CG3294	no	FBgn0003423	CG1417	slgA	yes	0.38
FBgn0029756	CG3309	CG3309	no	FBgn0003423	CG1417	slgA	yes	0.38
FBgn0011277	CG3052	HLH4C	no	FBgn0003423	CG1417	slgA	yes	0.4
FBgn0004172	CG17946	Mst84Da	no	FBgn0003423	CG1417	slgA	yes	0.4
FBgn0031061	CG14232	CG14232	yes	FBgn0003659	CG18350	Sxl	no	0.36
FBgn0038834	CG15697	RpS30	yes	FBgn0004133	CG1363	blow	no	0.19
FBgn0038834	CG15697	RpS30	yes	FBgn0005626	CG10118	ple	no	0.17
FBgn0030963	CG7101	CG7101	yes	FBgn0010235	CG5433	Klc	no	0.37
FBgn0020278	CG5248	loco	yes	FBgn0010504	CG11546	kermit	no	0.43
FBgn0033005	CG3107	CG3107	yes	FBgn0011244	CG2830	Hsp60B	no	0.3
FBgn0017545	CG2168	RpS3A	yes	FBgn0011715	CG1064	Snr1	no	0.17
FBgn0086450	CG2194	su(r)	yes	FBgn0014388	CG1921	sty	no
FBgn0020278	CG5248	loco	yes	FBgn0085448	CG34419	Hmx	no
FBgn0003087	CG5052	pim	yes	FBgn0015379	CG17051	dod	no	0.34
FBgn0000451	CG6611	ect	no	FBgn0086450	CG2194	su(r)	yes
FBgn0032299	CG17127	CG17127	no	FBgn0086450	CG2194	su(r)	yes
FBgn0010926	CG5824	l(3)07882	no	FBgn0086450	CG2194	su(r)	yes
FBgn0039900	CG2381	Syt7	no	FBgn0086450	CG2194	su(r)	yes
FBgn0030507	CG11164	CG11164	no	FBgn0086450	CG2194	su(r)	yes
FBgn0000117	CG11579	arm	no	FBgn0085432	CG34403	pan	yes
FBgn0086785	CG10711	Vps36	yes	FBgn0020277	CG8807	lush	no
FBgn0020238	CG31196	14-3-3epsilon	yes	FBgn0020386	CG1210	Pk61C	yes	0.28
FBgn0086785	CG10711	Vps36	yes	FBgn0022027	CG14750	Vps25	no
FBgn0000114	CG31762	aret	no	FBgn0022085	CG33130	ssp4	yes	0.4
FBgn0020764	CG3017	Alas	no	FBgn0022085	CG33130	ssp4	yes	0.34
FBgn0027889	CG6386	ball	no	FBgn0022085	CG33130	ssp4	yes	0.52
FBgn0035872	CG7185	CG7185	no	FBgn0022085	CG33130	ssp4	yes	0.44
FBgn0034542	CG9025	Fem-1	no	FBgn0022085	CG33130	ssp4	yes	0.42
FBgn0032725	CG10679	Nedd8	no	FBgn0022085	CG33130	ssp4	yes	0.32
FBgn0031040	CG14210	CG14210	no	FBgn0022085	CG33130	ssp4	yes	0.5
FBgn0028953	CG14478	CG14478	no	FBgn0022085	CG33130	ssp4	yes	0.43
FBgn0016120	CG6030	ATPsyn-d	no	FBgn0022085	CG33130	ssp4	yes	0.26
FBgn0001197	CG5499	His2Av	no	FBgn0022085	CG33130	ssp4	yes	0.31
FBgn0004117	CG4843	Tm2	no	FBgn0022085	CG33130	ssp4	yes	0.34
FBgn0038834	CG15697	RpS30	yes	FBgn0023130	CG3771	a6	no	0.23
FBgn0023212	CG4204	Elongin-B	yes	FBgn0023211	CG9291	Elongin-C	no	0.73
FBgn0025777	CG11324	homer	no	FBgn0023212	CG4204	Elongin-B	yes	0.36
FBgn0030963	CG7101	CG7101	yes	FBgn0024244	CG10016	drm	no	0.45
FBgn0033186	CG1602	CG1602	yes	FBgn0024315	CG8098	Picot	no	0.27
FBgn0030963	CG7101	CG7101	yes	FBgn0025635	CG17829	CG17829	no	0.44
FBgn0028689	CG10149	Rpn6	no	FBgn0027054	CG8725	CSN4	yes	0.28
FBgn0086785	CG10711	Vps36	yes	FBgn0027619	CG12131	Adam	no
FBgn0086785	CG10711	Vps36	yes	FBgn0027788	CG11194	Hey	no
FBgn0086450	CG2194	su(r)	yes	FBgn0029783	CG3187	Sirt4	no
FBgn0038834	CG15697	RpS30	yes	FBgn0030010	CG10959	CG10959	no	0.18
FBgn0040321	CG5008	GNBP3	yes	FBgn0030252	CG2174	Myo10A	no	0.39
FBgn0029890	CG4095	CG4095	no	FBgn0031061	CG14232	CG14232	yes	0.4
FBgn0030814	CG4955	CG4955	no	FBgn0031061	CG14232	CG14232	yes	0.38
FBgn0259682	CG42351	CG42351	no	FBgn0031061	CG14232	CG14232	yes
FBgn0035983	CG4080	CG4080	no	FBgn0031061	CG14232	CG14232	yes	0.44
FBgn0053144	CG33144	CG33144	no	FBgn0031061	CG14232	CG14232	yes	0.4
FBgn0037688	CG9356	CG9356	no	FBgn0031061	CG14232	CG14232	yes	0.48
FBgn0038834	CG15697	RpS30	yes	FBgn0031607	CG15440	CG15440	no	0.17
FBgn0040475	CG6757	SH3PX1	yes	FBgn0031768	CG12393	CG12393	no	0.41
FBgn0033005	CG3107	CG3107	yes	FBgn0031930	CG7025	CG7025	no	0.35
FBgn0003087	CG5052	pim	yes	FBgn0031968	CG7231	CG7231	no	0.42
FBgn0022085	CG33130	ssp4	yes	FBgn0032221	CG5375	CG5375	no	0.54
FBgn0031061	CG14232	CG14232	yes	FBgn0032309	CG17085	CG17085	no	0.42
FBgn0020278	CG5248	loco	yes	FBgn0032515	CG6866	loqs	no	0.41
FBgn0023212	CG4204	Elongin-B	yes	FBgn0032632	CG6380	CG6380	no	0.32
FBgn0040475	CG6757	SH3PX1	yes	FBgn0032637	CG5050	CG5050	no	0.38
FBgn0024985	CG11448	CG11448	no	FBgn0033072	CG17994	CG17994	yes	0.38
FBgn0020278	CG5248	loco	yes	FBgn0085421	CG34392	Epac	no
FBgn0003279	CG5502	RpL4	yes	FBgn0033460	CG1472	sec24	no	0.23
FBgn0026565	CG1315	CG1315	yes	FBgn0033539	CG16728	Git	no	0.36
FBgn0086450	CG2194	su(r)	yes	FBgn0033761	CG8778	CG8778	no
FBgn0040475	CG6757	SH3PX1	yes	FBgn0033786	CG3884	CG3884	no	0.48
FBgn0038834	CG15697	RpS30	yes	FBgn0034391	CG15080	CG15080	no	0.17
FBgn0002887	CG10890	mus201	no	FBgn0034420	CG10737	CG10737	yes	0.33
FBgn0038834	CG15697	RpS30	yes	FBgn0034697	CG11061	GM130	no	0.16
FBgn0086785	CG10711	Vps36	yes	FBgn0034706	CG11275	CG11275	no
FBgn0034961	CG3163	CG3163	yes	FBgn0035491	CG11591	Dpy-30L2	no	0.32
FBgn0027505	CG7061	rab3-GAP	yes	FBgn0035987	CG3689	CG3689	no	0.26
FBgn0017545	CG2168	RpS3A	yes	FBgn0036018	CG3335	CG3335	yes	0.22
FBgn0001233	CG1242	Hsp83	no	FBgn0036018	CG3335	CG3335	yes	0.23
FBgn0020278	CG5248	loco	yes	FBgn0036230	CG11570	CG11570	no	0.41
FBgn0003087	CG5052	pim	yes	FBgn0036616	CG4893	CG4893	no	0.4
FBgn0020278	CG5248	loco	yes	FBgn0036646	CR18217	CR18217	no	0.42
FBgn0040282	CG11956	SP1029	yes	FBgn0036679	CG13022	CG13022	no	0.4
FBgn0086785	CG10711	Vps36	yes	FBgn0036973	CG5585	CG5585	no
FBgn0003423	CG1417	slgA	yes	FBgn0037852	CG6608	CG6608	no	0.4
FBgn0011740	CG18802	alpha-Man-II	yes	FBgn0039157	CG5501	Myo95E	no	0.39
FBgn0002773	CG2184	Mlc2	no	FBgn0040475	CG6757	SH3PX1	yes	0.38
FBgn0010083	CG5352	SmB	no	FBgn0040475	CG6757	SH3PX1	yes	0.28
FBgn0051082	CG31082	CG31082	no	FBgn0040475	CG6757	SH3PX1	yes	0.42
FBgn0039944	CG17162	CG17162	no	FBgn0040475	CG6757	SH3PX1	yes	0.39
FBgn0036479	CG13458	CG13458	no	FBgn0040475	CG6757	SH3PX1	yes	0.36
FBgn0036028	CG16717	CG16717	no	FBgn0040475	CG6757	SH3PX1	yes	0.45
FBgn0086358	CG7417	Tab2	no	FBgn0040475	CG6757	SH3PX1	yes
FBgn0028484	CG14992	Ack	yes	FBgn0040475	CG6757	SH3PX1	yes	0.47
FBgn0004595	CG17228	pros	no	FBgn0040475	CG6757	SH3PX1	yes	0.38
FBgn0032974	CG3651	CG3651	no	FBgn0261564	CG42678	CG42678	yes
FBgn0037357			no	FBgn0261564	CG42678	CG42678	yes
FBgn0040475	CG6757	SH3PX1	yes	FBgn0051038	CG31038	CG31038	no	0.4
FBgn0086450	CG2194	su(r)	yes	FBgn0085430	CG34401	CG34401	no
FBgn0038834	CG15697	RpS30	yes	FBgn0052698	CG32698	CG32698	no	0.23
FBgn0011740	CG18802	alpha-Man-II	yes	FBgn0052772	CG32772	CG32772	no	0.5
FBgn0086450	CG2194	su(r)	yes	FBgn0053980	CG33980	Vsx2	no
FBgn0003475	CG10076	spir	yes	FBgn0000229	CG5680	bsk	no	0.38
FBgn0000258	CG17520	CkIIalpha	yes	FBgn0000259	CG15224	CkIIbeta	no	0.71
FBgn0030740	CG9917	CG9917	no	FBgn0000721	CG10033	for	yes	0.42
FBgn0086384	CG14228	Mer	no	FBgn0000721	CG10033	for	yes
FBgn0005630	CG12052	lola	no	FBgn0000721	CG10033	for	yes	0.42
FBgn0000721	CG10033	for	yes	FBgn0001227	CG4167	Hsp67Ba	no	0.42
FBgn0031163	CG14579	CG14579	no	FBgn0003475	CG10076	spir	yes	0.36
FBgn0003317	CG1891	sax	no	FBgn0003475	CG10076	spir	yes	0.44
FBgn0086364	CG12537	rdx	no	FBgn0003475	CG10076	spir	yes
FBgn0050409	CG30409	CG30409	no	FBgn0003475	CG10076	spir	yes	0.37
FBgn0051092	CG31092	LpR2	no	FBgn0003475	CG10076	spir	yes	0.43
FBgn0040529	CG9603	CG9603	no	FBgn0003475	CG10076	spir	yes	0.26
FBgn0004638	CG6033	drk	yes	FBgn0003501	CG7524	Src64B	yes	0.48
FBgn0024245	CG17559	dnt	yes	FBgn0261930	CG6172	vnd	no
FBgn0050011	CG30011	gem	yes	FBgn0260944	CG17136	Rbp1	no
FBgn0033265	CG8710	coil	no	FBgn0010389	CG7223	htl	yes	0.37
FBgn0032940	CG18362	Mio	yes	FBgn0015222	CG2216	Fer1HCH	no	0.43
FBgn0260963	CG13913	mwh	yes	FBgn0020369	CG1489	Pros45	no
FBgn0038538			yes	FBgn0020399	CG6864	Mst89B	no	0.41
FBgn0261524	CG12244	lic	yes	FBgn0020622	CG2699	Pi3K21B	no
FBgn0017578	CG9648	Max	yes	FBgn0023215	CG13316	Mnt	no	0.67
FBgn0017578	CG9648	Max	yes	FBgn0024330	CG9473	MED6	no	0.35
FBgn0032940	CG18362	Mio	yes	FBgn0024542	CG8614	Neos	no	0.38
FBgn0260963	CG13913	mwh	yes	FBgn0024977	CG2709	CG2709	no
FBgn0038538			yes	FBgn0025790	CG10327	TBPH	no	0.37
FBgn0038538			yes	FBgn0026059	CG31045	Mhcl	no	0.41
FBgn0050011	CG30011	gem	yes	FBgn0027949	CG10364	msb1l	no	0.42
FBgn0000721	CG10033	for	yes	FBgn0030052	CG12065	CG12065	no	0.4
FBgn0024227	CG6620	ial	yes	FBgn0030220	CG15295	CG15295	no	0.39
FBgn0000721	CG10033	for	yes	FBgn0030311	CG11699	CG11699	no	0.38
FBgn0000721	CG10033	for	yes	FBgn0030864	CG8173	CG8173	no	0.42
FBgn0027507	CG1344	CG1344	yes	FBgn0031082	CG17003	CG17003	no	0.41
FBgn0032940	CG18362	Mio	yes	FBgn0031488	CG17265	CG17265	no	0.42
FBgn0036032	CG16711	CG16711	no	FBgn0032166	CG4619	CG4619	yes	0.43
FBgn0086362	CG12114	spn-F	no	FBgn0032650	CG7094	CG7094	yes
FBgn0035665	CG6483	Jon65Aiii	yes	FBgn0033154	CG1850	CG1850	no	0.4
FBgn0034331	CG15067	CG15067	yes	FBgn0033710	CG17739	CG17739	no	0.41
FBgn0024227	CG6620	ial	yes	FBgn0033875	CG6357	CG6357	no	0.4
FBgn0038538			yes	FBgn0034157	CG15920	resilin	no	0.37
FBgn0000566	CG5345	Eip55E	no	FBgn0034331	CG15067	CG15067	yes	0.36
FBgn0003137	CG33103	Ppn	no	FBgn0034331	CG15067	CG15067	yes	0.45
FBgn0004587	CG10851	B52	no	FBgn0034331	CG15067	CG15067	yes	0.21
FBgn0030365	CG1796	Tango4	no	FBgn0034331	CG15067	CG15067	yes	0.33
FBgn0058127			no	FBgn0034331	CG15067	CG15067	yes	0.39
FBgn0053116	CG33116	CG33116	no	FBgn0034331	CG15067	CG15067	yes	0.2
FBgn0051224	CG31224	CG31224	no	FBgn0034331	CG15067	CG15067	yes	0.4
FBgn0039800	CG11314	Npc2g	no	FBgn0034331	CG15067	CG15067	yes	0.43
FBgn0039757	CG1883	RpS7	no	FBgn0034331	CG15067	CG15067	yes	0.2
FBgn0250814	CG4169	CG4169	no	FBgn0034331	CG15067	CG15067	yes
FBgn0030234	CG15211	CG15211	no	FBgn0034331	CG15067	CG15067	yes	0.4
FBgn0011217	CG7425	eff	no	FBgn0034331	CG15067	CG15067	yes	0.36
FBgn0003274	CG4918	RpLP2	no	FBgn0034331	CG15067	CG15067	yes	0.22
FBgn0032940	CG18362	Mio	yes	FBgn0034697	CG11061	GM130	no	0.43
FBgn0032940	CG18362	Mio	yes	FBgn0034744	CG4071	Vps20	no	0.41
FBgn0000377	CG3193	crn	no	FBgn0260963	CG13913	mwh	yes
FBgn0016070	CG5263	smg	no	FBgn0260963	CG13913	mwh	yes
FBgn0024234	CG5562	gbb	no	FBgn0260963	CG13913	mwh	yes
FBgn0033107	CG18584	koi	no	FBgn0260963	CG13913	mwh	yes
FBgn0040371	CG12470	CG12470	no	FBgn0260963	CG13913	mwh	yes
FBgn0040087	CG1422	p115	no	FBgn0260963	CG13913	mwh	yes
FBgn0039441	CG5476	TwdlN	no	FBgn0260963	CG13913	mwh	yes
FBgn0039066	CG6755	EloA	no	FBgn0260963	CG13913	mwh	yes
FBgn0035471	CG10849	Sc2	no	FBgn0260963	CG13913	mwh	yes
FBgn0030870	CG6398	CG6398	no	FBgn0260963	CG13913	mwh	yes
FBgn0032455	CG5792	CG5792	no	FBgn0260963	CG13913	mwh	yes
FBgn0030030	CG1636	CG1636	no	FBgn0260963	CG13913	mwh	yes
FBgn0002773	CG2184	Mlc2	no	FBgn0260963	CG13913	mwh	yes
FBgn0038538			yes	FBgn0035545	CG12607	CG12607	no	0.42
FBgn0038538			yes	FBgn0035707	CG8368	CG8368	no	0.38
FBgn0032940	CG18362	Mio	yes	FBgn0035751	CG14829	CG14829	no	0.4
FBgn0034871	CG3906	CG3906	no	FBgn0035793	CG7546	CG7546	yes	0.39
FBgn0038570	CG7217	Prx5	no	FBgn0035793	CG7546	CG7546	yes	0.39
FBgn0053960	CG33960	CG33960	no	FBgn0035793	CG7546	CG7546	yes	0.49
FBgn0040837	CG8620	CG8620	no	FBgn0035793	CG7546	CG7546	yes	0.37
FBgn0035333	CG1317	CG1317	no	FBgn0035793	CG7546	CG7546	yes	0.39
FBgn0034259	CG6459	CG6459	no	FBgn0035793	CG7546	CG7546	yes	0.36
FBgn0024733	CG17521	Qm	no	FBgn0035793	CG7546	CG7546	yes	0.38
FBgn0260944	CG17136	Rbp1	no	FBgn0035793	CG7546	CG7546	yes
FBgn0038588	CG7156	CG7156	yes	FBgn0035838	CG7942	ldbr	no	0.4
FBgn0038321	CG6218	CG6218	yes	FBgn0036282	CG14122	Smyd4	no	0.39
FBgn0035665	CG6483	Jon65Aiii	yes	FBgn0037213	CG12581	CG12581	no	0.41
FBgn0035793	CG7546	CG7546	yes	FBgn0086605	CG9853	CG9853	no
FBgn0032940	CG18362	Mio	yes	FBgn0037398	CG15580	CG15580	no	0.38
FBgn0038538			yes	FBgn0037461	CG15177	CG15177	no	0.42
FBgn0260963	CG13913	mwh	yes	FBgn0037669	CG9740	CG9740	no
FBgn0002622	CG6779	RpS3	yes	FBgn0260010	CG9373	rump	no
FBgn0032940	CG18362	Mio	yes	FBgn0259244	CG42342	CG42342	no
FBgn0029756	CG3309	CG3309	no	FBgn0038588	CG7156	CG7156	yes	0.44
FBgn0039972	CG17018	CG17018	no	FBgn0038588	CG7156	CG7156	yes	0.44
FBgn0032940	CG18362	Mio	yes	FBgn0038909	CG6569	CG6569	no	0.39
FBgn0038538			yes	FBgn0038996	CG6949	mRpL45	no	0.42
FBgn0261524	CG12244	lic	yes	FBgn0039030	CG6660	CG6660	no
FBgn0050011	CG30011	gem	yes	FBgn0039041	CG13838	CG13838	no	0.44
FBgn0015380	CG17348	drl	yes	FBgn0039140	CG5410	Miro	no	0.33
FBgn0038538			yes	FBgn0039217	CG13627	CG13627	no	0.42
FBgn0032940	CG18362	Mio	yes	FBgn0039509	CG3350	bigmax	no	0.58
FBgn0039804	CG15544	CG15544	yes	FBgn0039585	CG1894	CG1894	no	0.36
FBgn0038538			yes	FBgn0039638	CG11881	dgt6	no	0.46
FBgn0015380	CG17348	drl	yes	FBgn0039790	CG2246	CG2246	no	0.4
FBgn0024245	CG17559	dnt	yes	FBgn0039805	CG12045	Cpr100A	no	0.4
FBgn0015380	CG17348	drl	yes	FBgn0039806	CG15545	CG15545	no	0.43
FBgn0050011	CG30011	gem	yes	FBgn0086362	CG12114	spn-F	no
FBgn0000079	CG18730	Amy-p	no	FBgn0050011	CG30011	gem	yes	0.41
FBgn0050011	CG30011	gem	yes	FBgn0050011	CG30011	gem	yes
FBgn0037330	CG2109	mRpL44	no	FBgn0050011	CG30011	gem	yes	0.46
FBgn0031708	CG7382	CG7382	no	FBgn0050011	CG30011	gem	yes	0.44
FBgn0031626	CG15631	CG15631	no	FBgn0050011	CG30011	gem	yes	0.44
FBgn0029176	CG11901	Ef1gamma	no	FBgn0050011	CG30011	gem	yes	0.36
FBgn0026777	CG1836	Rad23	no	FBgn0050011	CG30011	gem	yes	0.39
FBgn0024491	CG6046	Bin1	no	FBgn0050011	CG30011	gem	yes	0.43
FBgn0039757	CG1883	RpS7	no	FBgn0050011	CG30011	gem	yes	0.22
FBgn0004362	CG17950	HmgD	no	FBgn0052703	CG32703	CG32703	yes	0.23
FBgn0038538			yes	FBgn0064123	CG33670	stg1	no	0.39
FBgn0038194	CG3050	Cyp6d5	no	FBgn0000274	CG12066	Pka-C2	yes	0.17
FBgn0011754	CG1830	PhKgamma	yes	FBgn0014863	CG1019	Mlp84B	no	0.42
FBgn0011817	CG7892	nmo	yes	FBgn0021742	CG1567	C901	no	0.38
FBgn0024326	CG9738	Mkk4	yes	FBgn0021872	CG9415	Xbp1	no	0.4
FBgn0013987	CG3086	MAPk-Ak2	yes	FBgn0024846	CG7393	p38b	no	0.63
FBgn0039601	CG1523	CG1523	no	FBgn0025743	CG18582	mbt	yes	0.44
FBgn0045073	CG9126	Stim	no	FBgn0025743	CG18582	mbt	yes	0.46
FBgn0014026	CG3314	RpL7A	no	FBgn0025743	CG18582	mbt	yes	0.42
FBgn0086364	CG12537	rdx	no	FBgn0025743	CG18582	mbt	yes
FBgn0085436	CG34407	Not1	no	FBgn0025743	CG18582	mbt	yes
FBgn0029870	CG3869	Marf	no	FBgn0025743	CG18582	mbt	yes	0.39
FBgn0025743	CG18582	mbt	yes	FBgn0026777	CG1836	Rad23	no	0.36
FBgn0011754	CG1830	PhKgamma	yes	FBgn0028407	CG8364	Drep-3	no	0.41
FBgn0011817	CG7892	nmo	yes	FBgn0029105	CG2987	alpha-catenin-related	no	0.47
FBgn0000274	CG12066	Pka-C2	yes	FBgn0031137	-	CG11230	no	0.45
FBgn0011817	CG7892	nmo	yes	FBgn0031621	CG15634	CG15634	no	0.38
FBgn0011817	CG7892	nmo	yes	FBgn0031810			no
FBgn0011754	CG1830	PhKgamma	yes	FBgn0031850	CG11326	Tsp	no	0.41
FBgn0011754	CG1830	PhKgamma	yes	FBgn0031859	CG17377	CG17377	no	0.39
FBgn0025743	CG18582	mbt	yes	FBgn0032246	CG5168	CG5168	no	0.39
FBgn0011754	CG1830	PhKgamma	yes	FBgn0032635	CG15141	CG15141	no	0.41
FBgn0011754	CG1830	PhKgamma	yes	FBgn0033280	CG12126	CG12126	no	0.4
FBgn0014006	CG4720	Pk92B	yes	FBgn0085394	CG34365	CG34365	no
FBgn0014006	CG4720	Pk92B	yes	FBgn0034744	CG4071	Vps20	no	0.4
FBgn0025743	CG18582	mbt	yes	FBgn0035811	CG12262	CG12262	no	0.41
FBgn0013987	CG3086	MAPk-Ak2	yes	FBgn0037637	CG9836	CG9836	no	0.43
FBgn0013987	CG3086	MAPk-Ak2	yes	FBgn0040569	-	CG14310	no	0.38
FBgn0011817	CG7892	nmo	yes	FBgn0050183	CG30183	CG30183	no	0.4
FBgn0011754	CG1830	PhKgamma	yes	FBgn0063923	CG1220	Kaz1-ORFB	no	0.45
FBgn0004644	CG4637	hh	yes	FBgn0001079	CG6551	fu	no	0.38
FBgn0031745	CG8965	CG8965	no	FBgn0003205	CG9375	Ras85D	yes	0.45
FBgn0026376	CG8865	Rgl	no	FBgn0003205	CG9375	Ras85D	yes	0.66
FBgn0003079	CG2845	phl	no	FBgn0003205	CG9375	Ras85D	yes	0.75
FBgn0259212	CG42312	cno	no	FBgn0003205	CG9375	Ras85D	yes
FBgn0003612	CG8068	Su(var)2-10	no	FBgn0003479	CG7948	spn-A	yes	0.39
FBgn0011300	CG8224	babo	no	FBgn0003892	CG2411	ptc	yes	0.36
FBgn0012049	CG11494	BtbVII	no	FBgn0004367	CG4252	mei-41	yes	0.4
FBgn0004837	CG3497	Su(H)	no	FBgn0004647	CG3936	N	yes	0.68
FBgn0036558	CG5841	mib1	yes	FBgn0004647	CG3936	N	yes	0.43
FBgn0000179	CG3578	bi	no	FBgn0004859	CG2125	ci	yes	0.47
FBgn0261617	CG15319	nej	no	FBgn0004859	CG2125	ci	yes
FBgn0003139	CG12217	PpV	yes	FBgn0023423	CG3412	slmb	no	0.33
FBgn0015396	CG4029	jumu	yes	FBgn0000352	CG1708	cos	no	0.41
FBgn0024510	CG32315	dlt	yes	FBgn0001319	CG10197	kn	no	0.4
FBgn0020621	CG2049	Pkn	yes	FBgn0010333	CG2248	Rac1	no	0.34
FBgn0013732	CG3273	sced	yes	FBgn0011661	CG10701	Moe	no	0.34
FBgn0023172	CG9635	RhoGEF2	yes	FBgn0025806	CG3204	Rap2l	no	0.37
FBgn0013263	CG33261	Trl	yes	FBgn0031106	CG1467	Syx16	no	0.37
FBgn0023172	CG9635	RhoGEF2	yes	FBgn0031450	CG2903	Hrs	no	0.35
FBgn0011285	CG17596	S6kII	yes	FBgn0039055	CG4656	Rassf	no	0.4
FBgn0015930	-	dpld	yes	FBgn0040290	CG7487	RecQ4	no
FBgn0026181	CG9774	rok	yes	FBgn0010333	CG2248	Rac1	no	0.32
FBgn0027066	CG3265	Eb1	yes	FBgn0011660	CG8169	Pms2	no	0.41
FBgn0030613	CG5627	rab3-GEF	yes	FBgn0086384	CG14228	Mer	no
FBgn0026181	CG9774	rok	yes	FBgn0015797	CG6601	Rab6	no	0.33
FBgn0030299	CG11727	CG11727	yes	FBgn0015797	CG6601	Rab6	no	0.29
FBgn0027509	CG7261	CG7261	yes	FBgn0031537	CG8843	sec5	no	0.33
FBgn0041210	CG1770	HDAC4	yes	FBgn0000463	CG3619	Dl	no	0.52
FBgn0035533	CG15015	Cip4	yes	FBgn0001079	CG6551	fu	no	0.37
FBgn0261836	CG42768	Msp-300	yes	FBgn0003480	CG3325	spn-B	no
FBgn0039016	CG4792	Dcr-1	yes	FBgn0010333	CG2248	Rac1	no	0.34
FBgn0037979	CG3532	CG3532	yes	FBgn0011660	CG8169	Pms2	no	0.39
FBgn0040232	CG6392	cmet	yes	FBgn0011661	CG10701	Moe	no	0.22
FBgn0261836	CG42768	Msp-300	yes	FBgn0014388	CG1921	sty	no
FBgn0052137	CG32137	CG32137	yes	FBgn0020270	CG16928	mre11	no	0.38
FBgn0261836	CG42768	Msp-300	yes	FBgn0020270	CG16928	mre11	no
FBgn0038197	CG3143	foxo	yes	FBgn0026376	CG8865	Rgl	no	0.42
FBgn0261836	CG42768	Msp-300	yes	FBgn0027103	CG6159	sec10	no
FBgn0261836	CG42768	Msp-300	yes	FBgn0030931	CG6318	Rad51D	no
FBgn0261836	CG42768	Msp-300	yes	FBgn0031450	CG2903	Hrs	no
FBgn0261836	CG42768	Msp-300	yes	FBgn0031537	CG8843	sec5	no
FBgn0035533	CG15015	Cip4	yes	FBgn0034367	CG5341	sec6	no	0.33
FBgn0037979	CG3532	CG3532	yes	FBgn0035892	CG7127	exo70	no	0.39
FBgn0041781	CG4636	SCAR	yes	FBgn0035892	CG7127	exo70	no	0.38
FBgn0037117	CG11248	CG11248	yes	FBgn0036666	CG9712	TSG101	no	0.38
FBgn0261836	CG42768	Msp-300	yes	FBgn0036666	CG9712	TSG101	no
FBgn0035533	CG15015	Cip4	yes	FBgn0036666	CG9712	TSG101	no	0.36
FBgn0037117	CG11248	CG11248	yes	FBgn0260946	CG6095	exo84	no
FBgn0261836	CG42768	Msp-300	yes	FBgn0260946	CG6095	exo84	no
FBgn0012049	CG11494	BtbVII	no	FBgn0045035	CG6535	tefu	yes	0.46
FBgn0261836	CG42768	Msp-300	yes	FBgn0051158	CG31158	CG31158	no
FBgn0261283	CG8522	HLH106	yes	FBgn0001079	CG6551	fu	no
FBgn0086708	CG32130	stv	yes	FBgn0002643	CG8118	mam	no
FBgn0034570	CG10543	CG10543	yes	FBgn0002906	CG6920	mus309	no	0.39
FBgn0261859	CG42788	CG42788	yes	FBgn0004636	CG1956	R	no
FBgn0261437	CG42522	CSN8	yes	FBgn0010333	CG2248	Rac1	no
FBgn0034570	CG10543	CG10543	yes	FBgn0086384	CG14228	Mer	no
FBgn0019890	CG8954	Smg5	yes	FBgn0025806	CG3204	Rap2l	no	0.44
FBgn0261859	CG42788	CG42788	yes	FBgn0025806	CG3204	Rap2l	no
FBgn0010660	CG3820	Nup214	yes	FBgn0027103	CG6159	sec10	no	0.32
FBgn0261437	CG42522	CSN8	yes	FBgn0030931	CG6318	Rad51D	no
FBgn0003209	CG12437	raw	yes	FBgn0030931	CG6318	Rad51D	no	0.39
FBgn0034570	CG10543	CG10543	yes	FBgn0031106	CG1467	Syx16	no	0.38
FBgn0052676	CG32676	CG32676	yes	FBgn0031450	CG2903	Hrs	no	0.35
FBgn0261859	CG42788	CG42788	yes	FBgn0031745	CG8965	CG8965	no
FBgn0034570	CG10543	CG10543	yes	FBgn0031745	CG8965	CG8965	no	0.4
FBgn0261283	CG8522	HLH106	yes	FBgn0033452	CG1599	CG1599	no
FBgn0034570	CG10543	CG10543	yes	FBgn0033452	CG1599	CG1599	no	0.4
FBgn0261283	CG8522	HLH106	yes	FBgn0035892	CG7127	exo70	no
FBgn0000411	CG5893	D	yes	FBgn0000352	CG1708	cos	no	0.4
FBgn0085451	CG34422	CG34422	yes	FBgn0000463	CG3619	Dl	no
FBgn0029738	CG4068	CG4068	yes	FBgn0011660	CG8169	Pms2	no	0.42
FBgn0037270	CG9769	CG9769	yes	FBgn0027103	CG6159	sec10	no	0.16
FBgn0025639	CG13363	Suv4-20	yes	FBgn0031054	CG14216	CG14216	no	0.45
FBgn0000411	CG5893	D	yes	FBgn0031106	CG1467	Syx16	no	0.37
FBgn0085451	CG34422	CG34422	yes	FBgn0031745	CG8965	CG8965	no
FBgn0085451	CG34422	CG34422	yes	FBgn0260946	CG6095	exo84	no
FBgn0035422	CG12740	RpL28	yes	FBgn0000463	CG3619	Dl	no	0.15
FBgn0261551	CG42669	CG42669	yes	FBgn0001079	CG6551	fu	no
FBgn0030716	CG9170	CG9170	yes	FBgn0011659	CG11482	Mlh1	no	0.25
FBgn0024329	CG7717	Mekk1	yes	FBgn0086384	CG14228	Mer	no
FBgn0030716	CG9170	CG9170	yes	FBgn0015797	CG6601	Rab6	no	0.21
FBgn0030716	CG9170	CG9170	yes	FBgn0031745	CG8965	CG8965	no	0.31
FBgn0030674	CG8184	CG8184	yes	FBgn0039055	CG4656	Rassf	no	0.38
FBgn0020278	CG5248	loco	yes	FBgn0004636	CG1956	R	no	0.41
FBgn0040475	CG6757	SH3PX1	yes	FBgn0011774	CG5247	Irbp	no	0.36
FBgn0020278	CG5248	loco	yes	FBgn0025806	CG3204	Rap2l	no	0.45
FBgn0260635	CG12284	th	yes	FBgn0026404	CG8091	Nc	no
FBgn0261445	CG10072	sgl	yes	FBgn0031450	CG2903	Hrs	no
FBgn0030600	CG32592	hiw	yes	FBgn0031537	CG8843	sec5	no	0.41
FBgn0034420	CG10737	CG10737	yes	FBgn0031537	CG8843	sec5	no	0.38
FBgn0259212	CG42312	cno	yes	FBgn0001319	CG10197	kn	no
FBgn0036511	CG6498	CG6498	yes	FBgn0001319	CG10197	kn	no	0.39
FBgn0259212	CG42312	cno	yes	FBgn0004636	CG1956	R	no
FBgn0036511	CG6498	CG6498	yes	FBgn0012066	CG5949	DNApol-delta	no	0.33
FBgn0260963	CG13913	mwh	yes	FBgn0086384	CG14228	Mer	no
FBgn0259212	CG42312	cno	yes	FBgn0013997	CG6827	Nrx-IV	no
FBgn0003475	CG10076	spir	yes	FBgn0014388	CG1921	sty	no	0.45
FBgn0003475	CG10076	spir	yes	FBgn0020270	CG16928	mre11	no	0.45
FBgn0259212	CG42312	cno	yes	FBgn0025806	CG3204	Rap2l	no
FBgn0036511	CG6498	CG6498	yes	FBgn0030506	CG12176	Lig4	no	0.33
FBgn0036511	CG6498	CG6498	yes	FBgn0031106	CG1467	Syx16	no	0.37
FBgn0036511	CG6498	CG6498	yes	FBgn0031745	CG8965	CG8965	no	0.4
FBgn0036511	CG6498	CG6498	yes	FBgn0037338	CG10018	Snm1	no	0.4
FBgn0050011	CG30011	gem	yes	FBgn0039004	CG6958	Nup133	no	0.33
FBgn0259212	CG42312	cno	yes	FBgn0040290	CG7487	RecQ4	no
FBgn0024326	CG9738	Mkk4	yes	FBgn0015797	CG6601	Rab6	no	0.32
FBgn0000017	CG4032	Abl	yes	FBgn0000071	CG2198	Ama	no
FBgn0000015	CG11648	Abd-B	no	FBgn0261823	CG8787	Asx	yes
FBgn0000017	CG4032	Abl	yes	FBgn0000229	CG5680	bsk	no
FBgn0000017	CG4032	Abl	yes	FBgn0000308	CG9553	chic	no
FBgn0000017	CG4032	Abl	yes	FBgn0000414	CG9695	Dab	no
FBgn0000017	CG4032	Abl	yes	FBgn0000464	CG10443	Lar	no	0.42
FBgn0000022	CG3796	ac	yes	FBgn0000575	CG1007	emc	no
FBgn0000017	CG4032	Abl	yes	FBgn0000578	CG15112	ena	no	0.34
FBgn0261823	CG8787	Asx	yes	FBgn0000588	CG14941	esc	no
FBgn0000017	CG4032	Abl	yes	FBgn0000634	CG6588	Fas1	no
FBgn0000017	CG4032	Abl	yes	FBgn0000658	CG10917	fj	no
FBgn0000022	CG3796	ac	yes	FBgn0001168	CG6494	h	no
FBgn0001123	CG2835	G-salpha60A	no	FBgn0001980			yes
FBgn0002044	CG10084	swm	yes	FBgn0002046	-	l(2)37Dj	no
FBgn0002044	CG10084	swm	yes	FBgn0002047	-	l(2)37Ea	no
FBgn0002044	CG10084	swm	yes	FBgn0002050	-	l(2)37Fc	no
FBgn0002044	CG10084	swm	yes	FBgn0002051	-	l(2)37Fd	no
FBgn0000017	CG4032	Abl	yes	FBgn0002543	CG5481	lea	no
FBgn0000022	CG3796	ac	yes	FBgn0002573	CG32120	sens	no
FBgn0002044	CG10084	swm	yes	FBgn0002600	-	M(2)40c	no
FBgn0000140	CG6875	asp	yes	FBgn0002738	-	mgr	no
FBgn0000405	CG3510	CycB	yes	FBgn0002791	CG3060	mr	yes
FBgn0000022	CG3796	ac	yes	FBgn0002981	-	Oce	no
FBgn0261823	CG8787	Asx	yes	FBgn0003044	CG5109	Pcl	no
FBgn0001086	CG4274	fzy	yes	FBgn0003087	CG5052	pim	yes
FBgn0002962	CG5637	nos	no	FBgn0003165	CG9755	pum	yes
FBgn0000158	CG10422	bam	no	FBgn0003165	CG9755	pum	yes
FBgn0003117	CG3978	pnr	no	FBgn0003165	CG9755	pum	yes
FBgn0000405	CG3510	CycB	yes	FBgn0003200	CG3000	rap	no	0.49
FBgn0001965	CG7793	Sos	no	FBgn0003205	CG9375	Ras85D	yes	0.69
FBgn0003205	CG9375	Ras85D	yes	FBgn0003256	CG12559	rl	no
FBgn0000140	CG6875	asp	yes	FBgn0003268	CG1569	rod	no
FBgn0261823	CG8787	Asx	yes	FBgn0003330	CG5595	Sce	no
FBgn0261823	CG8787	Asx	yes	FBgn0003334	CG9495	Scm	no
FBgn0000017	CG4032	Abl	yes	FBgn0003391	CG3722	shg	no
FBgn0000017	CG4032	Abl	yes	FBgn0003425	CG8355	sli	no
FBgn0003187	CG6433	qua	no	FBgn0003447	CG32858	sn	yes
FBgn0000630			no	FBgn0003447	CG32858	sn	yes
FBgn0003479	CG7948	spn-A	yes	FBgn0003482	CG31069	spn-D	no	0.31
FBgn0000022	CG3796	ac	yes	FBgn0003499	CG7847	sr	no
FBgn0003205	CG9375	Ras85D	yes	FBgn0003525	CG1395	stg	yes	0.28
FBgn0002924	CG7831	ncd	no	FBgn0003545	CG12298	sub	yes
FBgn0002948	CG1763	nod	no	FBgn0003545	CG12298	sub	yes
FBgn0000022	CG3796	ac	yes	FBgn0003567	CG8573	su(Hw)	no
FBgn0003035	-	par	yes	FBgn0003570	-	Su(par)	no
FBgn0000022	CG3796	ac	yes	FBgn0003577	-	su(sc)	no
FBgn0261823	CG8787	Asx	yes	FBgn0261403	CG10392	sxc	no
FBgn0003525	CG1395	stg	yes	FBgn0003731	CG10079	Egfr	yes	0.29
FBgn0001965	CG7793	Sos	no	FBgn0003731	CG10079	Egfr	yes	0.59
FBgn0003256	CG12559	rl	no	FBgn0003731	CG10079	Egfr	yes
FBgn0003416	CG4200	sl	no	FBgn0003731	CG10079	Egfr	yes	0.59
FBgn0000382	CG3954	csw	no	FBgn0003731	CG10079	Egfr	yes	0.64
FBgn0000117	CG11579	arm	no	FBgn0003731	CG10079	Egfr	yes	0.44
FBgn0003444	CG11561	smo	yes	FBgn0003892	CG2411	ptc	yes	0.44
FBgn0001075	CG3352	ft	no	FBgn0003975	CG3830	vg	yes
FBgn0003345	CG8544	sd	no	FBgn0003975	CG3830	vg	yes	0.48
FBgn0000179	CG3578	bi	no	FBgn0003975	CG3830	vg	yes
FBgn0000099	CG8376	ap	no	FBgn0003975	CG3830	vg	yes
FBgn0001168	CG6494	h	no	FBgn0003975	CG3830	vg	yes
FBgn0003559	CG17170	su(f)	no	FBgn0003975	CG3830	vg	yes
FBgn0002618	-	M(3)80	no	FBgn0003975	CG3830	vg	yes
FBgn0250747			no	FBgn0003975	CG3830	vg	yes
FBgn0000242	CG6500	Bx	no	FBgn0003975	CG3830	vg	yes
FBgn0261823	CG8787	Asx	yes	FBgn0003996	CG2759	w	no
FBgn0000405	CG3510	CycB	yes	FBgn0004106	CG5363	cdc2	yes	0.69
FBgn0000404	CG5940	CycA	yes	FBgn0004106	CG5363	cdc2	yes	0.56
FBgn0002914	CG9045	Myb	yes	FBgn0004106	CG5363	cdc2	yes
FBgn0001981	CG3758	esg	no	FBgn0004106	CG5363	cdc2	yes
FBgn0003391	CG3722	shg	no	FBgn0004106	CG5363	cdc2	yes
FBgn0000117	CG11579	arm	no	FBgn0004106	CG5363	cdc2	yes
FBgn0000017	CG4032	Abl	yes	FBgn0004108	CG9704	Nrt	no
FBgn0003975	CG3830	vg	yes	FBgn0004197	CG6127	Ser	no
FBgn0003194			no	FBgn0004367	CG4252	mei-41	yes
FBgn0000996	CG8171	dup	no	FBgn0004367	CG4252	mei-41	yes
FBgn0002989	CG3736	okr	no	FBgn0004367	CG4252	mei-41	yes
FBgn0002716	CG7753	mei-W68	no	FBgn0004367	CG4252	mei-41	yes
FBgn0002899	CG7972	mus301	no	FBgn0004367	CG4252	mei-41	yes
FBgn0003482	CG31069	spn-D	no	FBgn0004367	CG4252	mei-41	yes
FBgn0003480	CG3325	spn-B	no	FBgn0004367	CG4252	mei-41	yes
FBgn0002948	CG1763	nod	no	FBgn0004374	CG10718	neb	yes
FBgn0001320	CG4717	kni	no	FBgn0004374	CG10718	neb	yes
FBgn0003520	CG5753	stau	no	FBgn0004374	CG10718	neb	yes
FBgn0002924	CG7831	ncd	no	FBgn0004378	CG9191	Klp61F	yes
FBgn0004378	CG9191	Klp61F	yes	FBgn0004379	CG10923	Klp67A	no
FBgn0000017	CG4032	Abl	yes	FBgn0004595	CG17228	pros	no
FBgn0004378	CG9191	Klp61F	yes	FBgn0004613	-	Wk	no
FBgn0000022	CG3796	ac	yes	FBgn0004635	CG1004	rho	no
FBgn0003731	CG10079	Egfr	yes	FBgn0004638	CG6033	drk	yes	0.69
FBgn0004603	CG7873	Src42A	yes	FBgn0004638	CG6033	drk	yes	0.52
FBgn0000140	CG6875	asp	yes	FBgn0004643	CG9900	mit(1)15	yes
FBgn0003892	CG2411	ptc	yes	FBgn0004644	CG4637	hh	yes	0.36
FBgn0004197	CG6127	Ser	no	FBgn0004647	CG3936	N	yes	0.72
FBgn0000524	CG3929	dx	no	FBgn0004647	CG3936	N	yes	0.49
FBgn0003975	CG3830	vg	yes	FBgn0004837	CG3497	Su(H)	no
FBgn0003339	CG1030	Scr	no	FBgn0004860	CG3895	ph-d	yes
FBgn0001269	CG17835	inv	no	FBgn0004860	CG3895	ph-d	yes
FBgn0261823	CG8787	Asx	no	FBgn0004860	CG3895	ph-d	yes
FBgn0000577	CG9015	en	no	FBgn0004860	CG3895	ph-d	yes
FBgn0000588	CG14941	esc	no	FBgn0004860	CG3895	ph-d	yes
FBgn0260642	CG1028	Antp	no	FBgn0004860	CG3895	ph-d	yes
FBgn0000015	CG11648	Abd-B	no	FBgn0004860	CG3895	ph-d	yes
FBgn0003996	CG2759	w	no	FBgn0004860	CG3895	ph-d	yes
FBgn0003330	CG5595	Sce	no	FBgn0004860	CG3895	ph-d	yes	0.6
FBgn0261648	CG6464	salm	no	FBgn0004860	CG3895	ph-d	yes
FBgn0004860	CG3895	ph-d	yes	FBgn0004861	CG18412	ph-p	yes	0.71
FBgn0001219	CG4264	Hsc70-4	no	FBgn0004861	CG18412	ph-p	yes	0.11
FBgn0003205	CG9375	Ras85D	yes	FBgn0004889	CG6235	tws	no
FBgn0000140	CG6875	asp	yes	FBgn0261004	CG2919	asl	no
FBgn0003975	CG3830	vg	yes	FBgn0005007	-	di	no
FBgn0004860	CG3895	ph-d	yes	FBgn0005386	CG8887	ash1	no
FBgn0261823	CG8787	Asx	yes	FBgn0005386	CG8887	ash1	no
FBgn0003975	CG3830	vg	yes	FBgn0005410	CG1903	sno	no
FBgn0261823	CG8787	Asx	no	FBgn0005624	CG3886	Psc	yes
FBgn0000017	CG4032	Abl	yes	FBgn0005631	CG13521	robo	no	0.36
FBgn0002121	CG2671	l(2)gl	yes	FBgn0005634	CG15792	zip	no	0.43
FBgn0000017	CG4032	Abl	yes	FBgn0005638	CG4354	slbo	no
FBgn0261823	CG8787	Asx	yes	FBgn0005639			no
FBgn0002791	CG3060	mr	yes	FBgn0005669	-	e(mr)	no
FBgn0003975	CG3830	vg	yes	FBgn0010071	-	Ma	no
FBgn0003205	CG9375	Ras85D	yes	FBgn0010269	CG15793	Dsor1	no	0.5
FBgn0000140	CG6875	asp	yes	FBgn0010269	CG15793	Dsor1	no
FBgn0003731	CG10079	Egfr	yes	FBgn0010269	CG15793	Dsor1	no	0.36
FBgn0004860	CG3895	ph-d	yes	FBgn0010313	CG2530	corto	no
FBgn0003205	CG9375	Ras85D	yes	FBgn0010341	CG12530	Cdc42	no
FBgn0000405	CG3510	CycB	yes	FBgn0261797	CG7507	Dhc64C	no
FBgn0005198	CG6975	gig	yes	FBgn0010379	CG4006	Akt1	no	0.62
FBgn0004107	CG10498	cdc2c	yes	FBgn0010382	CG3938	CycE	yes	0.74
FBgn0003525	CG1395	stg	yes	FBgn0010382	CG3938	CycE	yes	0.52
FBgn0003731	CG10079	Egfr	yes	FBgn0010389	CG7223	htl	yes	0.34
FBgn0003731	CG10079	Egfr	yes	FBgn0010434	CG11949	cora	no	0.35
FBgn0000405	CG3510	CycB	yes	FBgn0011202	CG1768	dia	yes	0.27
FBgn0004106	CG5363	cdc2	yes	FBgn0011573	CG12019	Cdc37	yes	0.3
FBgn0004647	CG3936	N	yes	FBgn0011591	CG10580	fng	no	0.4
FBgn0000017	CG4032	Abl	yes	FBgn0011592	CG8581	fra	yes
FBgn0004367	CG4252	mei-41	yes	FBgn0261278	CG17161	grp	no
FBgn0004107	CG10498	cdc2c	yes	FBgn0011715	CG1064	Snr1	no
FBgn0261823	CG8787	Asx	yes	FBgn0011715	CG1064	Snr1	no
FBgn0004106	CG5363	cdc2	yes	FBgn0011737	CG4488	wee	yes	0.6
FBgn0004367	CG4252	mei-41	yes	FBgn0011737	CG4488	wee	yes
FBgn0004106	CG5363	cdc2	yes	FBgn0011739	CG12072	wts	yes	0.25
FBgn0001961	CG8978	Sop2	yes	FBgn0011744	CG7558	Arp66B	yes	0.64
FBgn0003124	CG12306	polo	yes	FBgn0012058	CG8610	Cdc27	yes	0.41
FBgn0003975	CG3830	vg	yes	FBgn0013311	-	P\T	no
FBgn0000022	CG3796	ac	yes	FBgn0013469	CG12296	klu	no
FBgn0000017	CG4032	Abl	yes	FBgn0013713	-	Abl::Abelson\v-Abl	no
FBgn0003975	CG3830	vg	yes	FBgn0013764	CG3924	Chi	no
FBgn0000017	CG4032	Abl	yes	FBgn0014163	CG4609	fax	no
FBgn0000017	CG4032	Abl	yes	FBgn0015006	-	Abl::Hsap\ABL1	no
FBgn0000017	CG4032	Abl	yes	FBgn0015007	-	Abl::Mmus\Abl	no
FBgn0003205	CG9375	Ras85D	yes	FBgn0015269	CG8318	Nf1	no	0.32
FBgn0003731	CG10079	Egfr	yes	FBgn0015296	CG3715	Shc	yes	0.59
FBgn0002044	CG10084	swm	yes	FBgn0015458	-	l(2)37CDc	no
FBgn0002044	CG10084	swm	yes	FBgn0015462	-	l(2)37Cn	no
FBgn0002914	CG9045	Myb	yes	FBgn0261617	CG15319	nej	no
FBgn0000405	CG3510	CycB	yes	FBgn0015625	CG5814	CycB3	yes	0.41
FBgn0004106	CG5363	cdc2	yes	FBgn0015625	CG5814	CycB3	yes	0.51
FBgn0004860	CG3895	ph-d	yes	FBgn0015904	CG10571	ara	no
FBgn0261823	CG8787	Asx	yes	FBgn0015904	CG10571	ara	no
FBgn0000022	CG3796	ac	yes	FBgn0015919	CG10605	caup	no
FBgn0000140	CG6875	asp	yes	FBgn0015921	-	cleo	no
FBgn0003975	CG3830	vg	yes	FBgn0016760	-	Ybb	no
FBgn0003731	CG10079	Egfr	yes	FBgn0016917	CG4257	Stat92E	yes	0.4
FBgn0003479	CG7948	spn-A	yes	FBgn0019686	CG10895	lok	yes
FBgn0003124	CG12306	polo	yes	FBgn0019686	CG10895	lok	yes	0.53
FBgn0003525	CG1395	stg	yes	FBgn0019686	CG10895	lok	yes	0.62
FBgn0004647	CG3936	N	yes	FBgn0019947	CG18803	Psn	no	0.63
FBgn0004907	CG17870	14-3-3zeta	yes	FBgn0020238	CG31196	14-3-3epsilon	yes	0.37
FBgn0003731	CG10079	Egfr	yes	FBgn0020238	CG31196	14-3-3epsilon	yes	0.23
FBgn0003975	CG3830	vg	yes	FBgn0020263	-	oro	no
FBgn0004374	CG10718	neb	yes	FBgn0020303	CG10746	fok	no
FBgn0261823	CG8787	Asx	yes	FBgn0020887	CG8013	Su(z)12	no
FBgn0000017	CG4032	Abl	yes	FBgn0021760	CG32435	chb	no
FBgn0261823	CG8787	Asx	no	FBgn0022238	CG5738	lolal	yes
FBgn0002914	CG9045	Myb	yes	FBgn0023097	CG5206	bon	no
FBgn0002914	CG9045	Myb	yes	FBgn0023509	CG3480	mip130	no	0.53
FBgn0000017	CG4032	Abl	yes	FBgn0024277	CG18214	trio	no
FBgn0003731	CG10079	Egfr	yes	FBgn0260992			no
FBgn0003205	CG9375	Ras85D	yes	FBgn0261263	CG42614	scrib	no
FBgn0005198	CG6975	gig	yes	FBgn0026317	CG6147	Tsc1	yes	0.74
FBgn0005198	CG6975	gig	yes	FBgn0026379	CG5671	Pten	yes
FBgn0003975	CG3830	vg	yes	FBgn0026401	CG17704	Nipped-B	no
FBgn0000017	CG4032	Abl	yes	FBgn0026609	-	Abl::Hsap\ABL1::Hsap\BCR	no
FBgn0000017	CG4032	Abl	yes	FBgn0261458	CG33979	capt	no
FBgn0261823	CG8787	Asx	yes	FBgn0028980	CG6586	tan	no
FBgn0005198	CG6975	gig	yes	FBgn0030600	CG32592	hiw	yes
FBgn0003975	CG3830	vg	yes	FBgn0038325	CG6194	CG6194	no
FBgn0004907	CG17870	14-3-3zeta	yes	FBgn0039044	CG33336	p53	no	0.3
FBgn0003975	CG3830	vg	yes	FBgn0040007	CG18001	RpL38	no
FBgn0003525	CG1395	stg	yes	FBgn0040298	CG32417	Myt1	yes	0.41
FBgn0004106	CG5363	cdc2	yes	FBgn0040298	CG32417	Myt1	yes	0.58
FBgn0000017	CG4032	Abl	yes	FBgn0041097	CG5423	robo3	no
FBgn0000472	CG10798	dm	yes	FBgn0041171	CG15010	ago	no	0.37
FBgn0003731	CG10079	Egfr	yes	FBgn0041184	CG15154	Socs36E	yes	0.31
FBgn0004367	CG4252	mei-41	yes	FBgn0259113	CG6349	DNApol-alpha180	no
FBgn0004367	CG4252	mei-41	yes	FBgn0045035	CG6535	tefu	yes
FBgn0002791	CG3060	mr	yes	FBgn0046704	CG11199	Liprin-alpha	no
FBgn0003339	CG1030	Scr	no	FBgn0005624	CG3886	Psc	yes
FBgn0001269	CG17835	inv	no	FBgn0005624	CG3886	Psc	yes
FBgn0000588	CG14941	esc	no	FBgn0005624	CG3886	Psc	yes
FBgn0003044	CG5109	Pcl	no	FBgn0005624	CG3886	Psc	yes
FBgn0003330	CG5595	Sce	no	FBgn0005624	CG3886	Psc	yes	0.77
FBgn0003334	CG9495	Scm	no	FBgn0005624	CG3886	Psc	yes
FBgn0003645	-	Su(z)3	no	FBgn0005624	CG3886	Psc	yes
FBgn0003996	CG2759	w	no	FBgn0005624	CG3886	Psc	yes
FBgn0000015	CG11648	Abd-B	no	FBgn0005624	CG3886	Psc	yes
FBgn0004050	CG7803	z	no	FBgn0005624	CG3886	Psc	yes
FBgn0005386	CG8887	ash1	no	FBgn0005624	CG3886	Psc	yes
FBgn0005624	CG3886	Psc	yes	FBgn0005639			no
FBgn0005624	CG3886	Psc	yes	FBgn0008654	CG3905	Su(z)2	no
FBgn0261445	CG10072	sgl	no	FBgn0011577	CG4974	dally	yes
FBgn0000490	CG9885	dpp	no	FBgn0011577	CG4974	dally	yes
FBgn0003169	CG7904	put	no	FBgn0011577	CG4974	dally	yes
FBgn0001332	CG10109	L	no	FBgn0011577	CG4974	dally	yes
FBgn0005617	CG10385	msl-1	no	FBgn0013263	CG33261	Trl	yes
FBgn0002521	CG17743	pho	no	FBgn0013263	CG33261	Trl	yes
FBgn0003996	CG2759	w	no	FBgn0013263	CG33261	Trl	yes
FBgn0000015	CG11648	Abd-B	no	FBgn0013263	CG33261	Trl	yes
FBgn0004050	CG7803	z	no	FBgn0013263	CG33261	Trl	yes
FBgn0003366	CG18085	sev	no	FBgn0013263	CG33261	Trl	yes
FBgn0005386	CG8887	ash1	no	FBgn0013263	CG33261	Trl	yes
FBgn0002781	CG32491	mod(mdg4)	no	FBgn0013263	CG33261	Trl	yes	0.51
FBgn0002183	CG1828	dre4	no	FBgn0013263	CG33261	Trl	yes	0.21
FBgn0010313	CG2530	corto	no	FBgn0013263	CG33261	Trl	yes	0.38
FBgn0005616	CG3241	msl-2	no	FBgn0013263	CG33261	Trl	yes
FBgn0003944	CG10388	Ubx	no	FBgn0013263	CG33261	Trl	yes
FBgn0004657	CG1560	mys	no	FBgn0013733	CG18076	shot	yes
FBgn0011202	CG1768	dia	yes	FBgn0014020	CG8416	Rho1	yes	0.47
FBgn0011577	CG4974	dally	yes	FBgn0014343	CG10601	mirr	no
FBgn0010300	CG10719	brat	yes	FBgn0014459	-	BacA\p35	no
FBgn0001320	CG4717	kni	no	FBgn0015231	-	God	yes
FBgn0002561	CG3839	l(1)sc	no	FBgn0015396	CG4029	jumu	yes
FBgn0000117	CG11579	arm	no	FBgn0015589	CG1451	Apc	yes	0.69
FBgn0003371	CG2621	sgg	no	FBgn0015589	CG1451	Apc	yes	0.57
FBgn0000463	CG3619	Dl	no	FBgn0015600	CG9660	toc	yes
FBgn0000413	CG5102	da	no	FBgn0015600	CG9660	toc	yes
FBgn0015602	CG10159	BEAF-32	no	FBgn0015664	CG5838	Dref	yes
FBgn0014459	-	BacA\p35	no	FBgn0015664	CG5838	Dref	yes
FBgn0011676	CG6713	Nos	no	FBgn0015799	CG7413	Rbf	yes
FBgn0010382	CG3938	CycE	yes	FBgn0015799	CG7413	Rbf	yes	0.5
FBgn0011766	CG6376	E2f	yes	FBgn0015799	CG7413	Rbf	yes	0.71
FBgn0010315	CG9096	CycD	yes	FBgn0015799	CG7413	Rbf	yes
FBgn0010379	CG4006	Akt1	no	FBgn0015806	CG10539	S6k	yes	0.39
FBgn0005624	CG3886	Psc	yes	FBgn0015904	CG10571	ara	no
FBgn0011577	CG4974	dally	yes	FBgn0015904	CG10571	ara	no
FBgn0011577	CG4974	dally	yes	FBgn0015919	CG10605	caup	no
FBgn0003117	CG3978	pnr	no	FBgn0015930	-	dpld	yes
FBgn0011577	CG4974	dally	yes	FBgn0016797	CG9739	fz2	no
FBgn0003200	CG3000	rap	no	FBgn0017551	CG10800	Rca1	yes
FBgn0002973	CG3779	numb	no	FBgn0017551	CG10800	Rca1	yes
FBgn0013263	CG33261	Trl	yes	FBgn0020011	-	Fab-7	no
FBgn0005624	CG3886	Psc	yes	FBgn0020011	-	Fab-7	no
FBgn0011577	CG4974	dally	yes	FBgn0020251	CG8339	sfl	no
FBgn0003346	CG9999	RanGap	no	FBgn0020255	CG1404	ran	yes	0.47
FBgn0015806	CG10539	S6k	yes	FBgn0020386	CG1210	Pk61C	yes	0.57
FBgn0000229	CG5680	bsk	no	FBgn0020621	CG2049	Pkn	yes
FBgn0015806	CG10539	S6k	yes	FBgn0021796	CG5092	Tor	yes	0.32
FBgn0005592	CG32134	btl	no	FBgn0023172	CG9635	RhoGEF2	yes
FBgn0005634	CG15792	zip	no	FBgn0023172	CG9635	RhoGEF2	yes
FBgn0000384	CG17678	cta	no	FBgn0023172	CG9635	RhoGEF2	yes	0.37
FBgn0000719	CG9559	fog	no	FBgn0023172	CG9635	RhoGEF2	yes
FBgn0003319	CG4316	Sb	no	FBgn0023172	CG9635	RhoGEF2	yes
FBgn0015509	CG1877	lin19	yes	FBgn0023423	CG3412	slmb	no	0.7
FBgn0015805	CG7471	Rpd3	yes	FBgn0024291	CG5216	Sir2	no
FBgn0013263	CG33261	Trl	yes	FBgn0024491	CG6046	Bin1	no	0.55
FBgn0012058	CG8610	Cdc27	yes	FBgn0025458	CG7838	BubR1	yes
FBgn0023172	CG9635	RhoGEF2	yes	FBgn0026181	CG9774	rok	yes
FBgn0011737	CG4488	wee	yes	FBgn0026379	CG5671	Pten	yes
FBgn0015589	CG1451	Apc	yes	FBgn0026598	CG6193	Apc2	yes	0.66
FBgn0013762	CG8203	Cdk5	yes	FBgn0027491	CG5387	Cdk5alpha	yes	0.56
FBgn0011737	CG4488	wee	yes	FBgn0028978	CG5408	trbl	yes
FBgn0013263	CG33261	Trl	yes	FBgn0029081	-	iab-7PRE	no
FBgn0023172	CG9635	RhoGEF2	yes	FBgn0029157	CG6238	ssh	no
FBgn0015664	CG5838	Dref	yes	FBgn0034051	CG8295	Mlf	no
FBgn0015799	CG7413	Rbf	yes	FBgn0035027	CG3511	CG3511	no
FBgn0010431	CG18543	mtrm	yes	FBgn0035892	CG7127	exo70	no
FBgn0011739	CG12072	wts	yes	FBgn0259217			no
FBgn0019686	CG10895	lok	yes	FBgn0039044	CG33336	p53	no	0.44
FBgn0010382	CG3938	CycE	yes	FBgn0041171	CG15010	ago	no	0.42
FBgn0023172	CG9635	RhoGEF2	yes	FBgn0041203	CG1848	LIMK1	no
FBgn0020621	CG2049	Pkn	yes	FBgn0041203	CG1848	LIMK1	no
FBgn0011577	CG4974	dally	yes	FBgn0041604	CG32146	dlp	no
FBgn0023172	CG9635	RhoGEF2	yes	FBgn0069440	-	E(zip)31-6	no
FBgn0023172	CG9635	RhoGEF2	yes	FBgn0069441	-	E(zip)18-5	no
FBgn0023172	CG9635	RhoGEF2	yes	FBgn0069442	-	E(zip)12-5	no
FBgn0023172	CG9635	RhoGEF2	yes	FBgn0069444	-	E(br)65	no
FBgn0023172	CG9635	RhoGEF2	yes	FBgn0069445	-	E(br)444	no
FBgn0023172	CG9635	RhoGEF2	yes	FBgn0069453	-	E(br)121	no
FBgn0005624	CG3886	Psc	yes	FBgn0082166	-	ph-PRE	no
FBgn0011661	CG10701	Moe	no	FBgn0026181	CG9774	rok	yes	0.48
FBgn0001085	CG17697	fz	no	FBgn0026181	CG9774	rok	yes
FBgn0014020	CG8416	Rho1	yes	FBgn0026181	CG9774	rok	yes	0.4
FBgn0003319	CG4316	Sb	no	FBgn0026181	CG9774	rok	yes
FBgn0005536	CG32156	Mbs	no	FBgn0026181	CG9774	rok	yes	0.6
FBgn0003514	CG3595	sqh	no	FBgn0026181	CG9774	rok	yes
FBgn0005634	CG15792	zip	no	FBgn0026181	CG9774	rok	yes
FBgn0001169	CG5460	H	no	FBgn0026181	CG9774	rok	yes
FBgn0003090	CG11084	pk	no	FBgn0026181	CG9774	rok	yes
FBgn0010379	CG4006	Akt1	no	FBgn0026317	CG6147	Tsc1	yes	0.48
FBgn0015279	CG4141	Pi3K92E	no	FBgn0026379	CG5671	Pten	yes	0.43
FBgn0024248	CG5686	chico	no	FBgn0026379	CG5671	Pten	yes
FBgn0000546	CG1765	EcR	no	FBgn0026379	CG5671	Pten	yes
FBgn0013987	CG3086	MAPk-Ak2	yes	FBgn0026379	CG5671	Pten	yes
FBgn0026317	CG6147	Tsc1	yes	FBgn0026379	CG5671	Pten	yes
FBgn0020622	CG2699	Pi3K21B	no	FBgn0026379	CG5671	Pten	yes	0.43
FBgn0010379	CG4006	Akt1	no	FBgn0026379	CG5671	Pten	yes	0.42
FBgn0005638	CG4354	slbo	no	FBgn0028978	CG5408	trbl	yes
FBgn0003997	CG5123	W	no	FBgn0028978	CG5408	trbl	yes
FBgn0001169	CG5460	H	no	FBgn0028978	CG5408	trbl	yes
FBgn0005592	CG32134	btl	no	FBgn0029504	CG12690	CHES-1-like	yes
FBgn0026379	CG5671	Pten	yes	FBgn0030018	CG2272	slpr	no
FBgn0026317	CG6147	Tsc1	yes	FBgn0030600	CG32592	hiw	yes
FBgn0001169	CG5460	H	no	FBgn0033260	CG8711	Cul-4	yes
FBgn0001332	CG10109	L	no	FBgn0033260	CG8711	Cul-4	yes
FBgn0003117	CG3978	pnr	no	FBgn0033889	CG6701	CG6701	yes
FBgn0026317	CG6147	Tsc1	yes	FBgn0038197	CG3143	foxo	yes
FBgn0026379	CG5671	Pten	yes	FBgn0038197	CG3143	foxo	yes
FBgn0026379	CG5671	Pten	yes	FBgn0041111	CG8817	lilli	no
FBgn0026317	CG6147	Tsc1	yes	FBgn0041191	CG1081	Rheb	yes	0.32
FBgn0026379	CG5671	Pten	yes	FBgn0041203	CG1848	LIMK1	no
FBgn0026181	CG9774	rok	yes	FBgn0041203	CG1848	LIMK1	no	0.58
FBgn0026379	CG5671	Pten	yes	FBgn0085413	CG34384	CG34384	no
FBgn0000463	CG3619	Dl	no	FBgn0036558	CG5841	mib1	yes
FBgn0004197	CG6127	Ser	no	FBgn0036558	CG5841	mib1	yes
FBgn0002932	CG11988	neur	no	FBgn0036558	CG5841	mib1	yes
FBgn0010379	CG4006	Akt1	no	FBgn0038197	CG3143	foxo	yes	0.59
FBgn0261560	CG8846	Thor	no	FBgn0038197	CG3143	foxo	yes
FBgn0003206	CG1167	Ras64B	no	FBgn0038197	CG3143	foxo	yes
FBgn0015279	CG4141	Pi3K92E	no	FBgn0038197	CG3143	foxo	yes
FBgn0024248	CG5686	chico	no	FBgn0038197	CG3143	foxo	yes
FBgn0015279	CG4141	Pi3K92E	no	FBgn0041191	CG1081	Rheb	yes
FBgn0024273	CG1520	WASp	no	FBgn0041781	CG4636	SCAR	yes
FBgn0011771	CG5837	Hem	no	FBgn0041781	CG4636	SCAR	yes	0.55
FBgn0041203	CG1848	LIMK1	no	FBgn0041781	CG4636	SCAR	yes
FBgn0030506	CG12176	Lig4	no	FBgn0045035	CG6535	tefu	yes
FBgn0020270	CG16928	mre11	no	FBgn0045035	CG6535	tefu	yes	0.62
FBgn0003117	CG3978	pnr	no	FBgn0051232	CG31232	koko	yes
FBgn0000289	CG8367	cg	yes	FBgn0086896			no
FBgn0000289	CG8367	cg	yes	FBgn0000497	CG17941	ds	no
FBgn0000117	CG11579	arm	no	FBgn0000499	CG18361	dsh	yes	0.43
FBgn0000289	CG8367	cg	yes	FBgn0000577	CG9015	en	no
FBgn0000289	CG8367	cg	yes	FBgn0000658	CG10917	fj	no
FBgn0000289	CG8367	cg	yes	FBgn0001269	CG17835	inv	no
FBgn0000289	CG8367	cg	yes	FBgn0250747			no
FBgn0000097	CG3166	aop	no	FBgn0003209	CG12437	raw	yes
FBgn0001291	CG2275	Jra	no	FBgn0003209	CG12437	raw	yes
FBgn0003209	CG12437	raw	yes	FBgn0003254	CG7230	rib	no
FBgn0000289	CG8367	cg	yes	FBgn0003513	CG6993	ss	no
FBgn0000662	CG6315	fl(2)d	yes	FBgn0003944	CG10388	Ubx	no
FBgn0000289	CG8367	cg	yes	FBgn0004635	CG1004	rho	no
FBgn0003969	CG9209	vap	yes	FBgn0004635	CG1004	rho	no
FBgn0003209	CG12437	raw	yes	FBgn0005634	CG15792	zip	no
FBgn0000499	CG18361	dsh	yes	FBgn0010333	CG2248	Rac1	no	0.41
FBgn0004657	CG1560	mys	no	FBgn0261822	CG31605	Bsg	yes
FBgn0000499	CG18361	dsh	yes	FBgn0014011	CG8556	Rac2	no	0.39
FBgn0003969	CG9209	vap	yes	FBgn0014388	CG1921	sty	no
FBgn0003969	CG9209	vap	yes	FBgn0014854	-	htl::tor	no
FBgn0000499	CG18361	dsh	yes	FBgn0015838	CG8075	Vang	no	0.44
FBgn0002284	CG4097	Pros26	yes	FBgn0023174	CG3329	Prosbeta2	no	0.61
FBgn0002284	CG4097	Pros26	yes	FBgn0086134	CG5266	Pros25	no
FBgn0000165			no	FBgn0028990	CG11331	Spn27A	yes
FBgn0000533	CG4920	ea	no	FBgn0028990	CG11331	Spn27A	yes
FBgn0003495	CG6134	spz	no	FBgn0028990	CG11331	Spn27A	yes
FBgn0000411	CG5893	D	yes	FBgn0000490	CG9885	dpp	no
FBgn0000568	CG8127	Eip75B	yes	FBgn0001325	CG3340	Kr	no
FBgn0000411	CG5893	D	yes	FBgn0085424	CG34395	nub	no
FBgn0002930	CG1857	nec	yes	FBgn0003495	CG6134	spz	no
FBgn0000411	CG5893	D	yes	FBgn0261930	CG6172	vnd	no
FBgn0000411	CG5893	D	yes	FBgn0086680	CG10037	vvl	no
FBgn0000411	CG5893	D	yes	FBgn0003997	CG5123	W	no
FBgn0000411	CG5893	D	yes	FBgn0004394	CG12287	pdm2	no
FBgn0000411	CG5893	D	yes	FBgn0004666	CG7771	sim	no
FBgn0000411	CG5893	D	yes	FBgn0004956	CG5993	os	no
FBgn0004956	CG5993	os	no	FBgn0010113	CG15532	hdc	yes
FBgn0005666	CG32019	bt	yes	FBgn0016076	CG14029	vri	no
FBgn0004864	CG1594	hop	yes	FBgn0016917	CG4257	Stat92E	yes	0.56
FBgn0005638	CG4354	slbo	no	FBgn0016917	CG4257	Stat92E	yes
FBgn0003944	CG10388	Ubx	no	FBgn0022238	CG5738	lolal	yes
FBgn0001169	CG5460	H	no	FBgn0022238	CG5738	lolal	yes
FBgn0002783	CG18740	mor	no	FBgn0022238	CG5738	lolal	yes
FBgn0022238	CG5738	lolal	yes	FBgn0024185	-	trg	no
FBgn0000411	CG5893	D	yes	FBgn0025776	CG11551	ind	no
FBgn0001205	CG10367	Hmgcr	no	FBgn0025803	CG17299	SNF4Agamma	yes
FBgn0000411	CG5893	D	yes	FBgn0029123	CG18024	SoxN	no
FBgn0002930	CG1857	nec	yes	FBgn0030926	CG6367	psh	no
FBgn0005592	CG32134	btl	no	FBgn0034598	CG4266	CG4266	yes
FBgn0004864	CG1594	hop	yes	FBgn0041184	CG15154	Socs36E	yes	0.56
FBgn0020224	CG7037	Cbl	no	FBgn0041184	CG15154	Socs36E	yes
FBgn0004956	CG5993	os	no	FBgn0041184	CG15154	Socs36E	yes
FBgn0000206	CG8285	boss	yes	FBgn0001169	CG5460	H	no
FBgn0000229	CG5680	bsk	no	FBgn0001297	CG33956	kay	yes
FBgn0000206	CG8285	boss	yes	FBgn0001965	CG7793	Sos	no
FBgn0000206	CG8285	boss	yes	FBgn0003366	CG18085	sev	no	0.35
FBgn0000206	CG8285	boss	yes	FBgn0004390	CG6721	Gap1	no
FBgn0000711	CG2096	flw	yes	FBgn0005536	CG32156	Mbs	no	0.52
FBgn0003720	CG1378	tll	no	FBgn0011236	CG5575	ken	yes
FBgn0000490	CG9885	dpp	no	FBgn0011236	CG5575	ken	yes
FBgn0000251	CG1759	cad	no	FBgn0011236	CG5575	ken	yes
FBgn0001169	CG5460	H	no	FBgn0015024	CG2028	CkIalpha	yes
FBgn0011706	CG4319	rpr	no	FBgn0015024	CG2028	CkIalpha	yes
FBgn0003517	CG14792	sta	yes	FBgn0015521	CG2986	oho23B	no	0.31
FBgn0015024	CG2028	CkIalpha	yes	FBgn0015946	CG4345	grim	no
FBgn0010333	CG2248	Rac1	no	FBgn0038320	CG4931	Sra-1	yes	0.31
FBgn0024273	CG1520	WASp	no	FBgn0038320	CG4931	Sra-1	yes
FBgn0011771	CG5837	Hem	no	FBgn0038320	CG4931	Sra-1	yes	0.63
FBgn0000117	CG11579	arm	no	FBgn0040075	CG9750	rept	yes	0.22
FBgn0000117	CG11579	arm	no	FBgn0040078	CG4003	pont	yes	0.23
FBgn0086697	CG31258	Cenp-C	no	FBgn0003087	CG5052	pim	yes
FBgn0003886	CG9476	alphaTub85E	no	FBgn0003889	CG9359	betaTub85D	yes	0.49
FBgn0001179	CG8019	hay	no	FBgn0003889	CG9359	betaTub85D	yes	0.18
FBgn0003884	CG1913	alphaTub84B	no	FBgn0003889	CG9359	betaTub85D	yes	0.62
FBgn0003575	CG6222	su(s)	no	FBgn0003965	CG2155	v	yes
FBgn0000241	CG17632	bw	no	FBgn0003965	CG2155	v	yes
FBgn0003965	CG2155	v	yes	FBgn0003996	CG2759	w	no
FBgn0003996	CG2759	w	no	FBgn0261445	CG10072	sgl	yes
FBgn0010389	CG7223	htl	yes	FBgn0261445	CG10072	sgl	no
FBgn0261445	CG10072	sgl	yes	FBgn0014135	CG4608	bnl	no
FBgn0011817	CG7892	nmo	yes	FBgn0085432	CG34403	pan	no
FBgn0261617	CG15319	nej	no	FBgn0085432	CG34403	pan	yes
FBgn0003079	CG2845	phl	no	FBgn0020238	CG31196	14-3-3epsilon	yes	0.36
FBgn0013343	CG31136	Syx1A	no	FBgn0022343	CG3760	CG3760	yes
FBgn0017558	CG8808	Pdk	no	FBgn0022343	CG3760	CG3760	yes
FBgn0020238	CG31196	14-3-3epsilon	yes	FBgn0260934	CG8201	par-1	no
FBgn0027053	CG14884	CSN5	yes	FBgn0027054	CG8725	CSN4	yes	0.56
FBgn0027053	CG14884	CSN5	yes	FBgn0028689	CG10149	Rpn6	no	0.37
FBgn0024179	CG10776	wit	no	FBgn0030600	CG32592	hiw	yes
FBgn0011655	CG1775	Med	no	FBgn0030600	CG32592	hiw	yes
FBgn0005632	CG1945	faf	no	FBgn0030600	CG32592	hiw	yes
FBgn0022343	CG3760	CG3760	yes	FBgn0031453	CG9894	CG9894	no
FBgn0037573	CG7483	eIF4AIII	yes	FBgn0045862	CG12878	btz	no	0.43
FBgn0022343	CG3760	CG3760	yes	FBgn0083234	-	EP704	no
FBgn0022343	CG3760	CG3760	yes	FBgn0083236	-	EP364	no
FBgn0022343	CG3760	CG3760	yes	FBgn0083242	-	EP1244	no
FBgn0000229	CG5680	bsk	no	FBgn0259212	CG42312	cno	yes
FBgn0259212	CG42312	cno	yes	FBgn0001169	CG5460	H	no
FBgn0259212	CG42312	cno	yes	FBgn0003177	CG31349	pyd	no
FBgn0259212	CG42312	cno	yes	FBgn0003206	CG1167	Ras64B	no
FBgn0259212	CG42312	cno	yes	FBgn0003310	CG4385	S	no
FBgn0259212	CG42312	cno	yes	FBgn0003326	CG17579	sca	no
FBgn0259212	CG42312	cno	yes	FBgn0003371	CG2621	sgg	no
FBgn0000286	CG11924	Cf2	no	FBgn0003475	CG10076	spir	yes
FBgn0001137	CG17610	grk	no	FBgn0003475	CG10076	spir	yes
FBgn0002962	CG5637	nos	no	FBgn0003475	CG10076	spir	yes
FBgn0003884	CG1913	alphaTub84B	no	FBgn0003885	CG2512	alphaTub84D	yes	0.66
FBgn0000382	CG3954	csw	no	FBgn0004638	CG6033	drk	yes	0.7
FBgn0259212	CG42312	cno	yes	FBgn0004657	CG1560	mys	no
FBgn0003079	CG2845	phl	no	FBgn0004864	CG1594	hop	yes	0.55
FBgn0003138	CG9181	Ptp61F	no	FBgn0004864	CG1594	hop	yes	0.59
FBgn0259212	CG42312	cno	yes	FBgn0010303	CG4353	hep	no
FBgn0005592	CG32134	btl	no	FBgn0010389	CG7223	htl	yes	0.75
FBgn0002968	CG1634	Nrg	no	FBgn0010389	CG7223	htl	yes
FBgn0003963	CG2762	ush	no	FBgn0010389	CG7223	htl	yes
FBgn0000721	CG10033	for	yes	FBgn0011574	-	Csr	no
FBgn0000578	CG15112	ena	no	FBgn0011592	CG8581	fra	yes
FBgn0004435	CG17759	Galpha49B	no	FBgn0011592	CG8581	fra	yes
FBgn0004456	CG1771	mew	no	FBgn0011592	CG8581	fra	yes
FBgn0003425	CG8355	sli	no	FBgn0011592	CG8581	fra	yes
FBgn0004638	CG6033	drk	yes	FBgn0011829	CG14396	Ret	no	0.3
FBgn0010389	CG7223	htl	yes	FBgn0014388	CG1921	sty	no
FBgn0004108	CG9704	Nrt	no	FBgn0015380	CG17348	drl	yes
FBgn0004878	CG2102	cas	no	FBgn0015380	CG17348	drl	yes
FBgn0010194	CG6407	Wnt5	no	FBgn0015380	CG17348	drl	yes	0.43
FBgn0011592	CG8581	fra	yes	FBgn0015774	CG10521	NetB	no	0.46
FBgn0010389	CG7223	htl	yes	FBgn0020251	CG8339	sfl	no
FBgn0010389	CG7223	htl	yes	FBgn0020299	CG31317	stumps	no	0.46
FBgn0010379	CG4006	Akt1	no	FBgn0020386	CG1210	Pk61C	yes	0.74
FBgn0003366	CG18085	sev	no	FBgn0023083	CG7693	fray	yes
FBgn0015380	CG17348	drl	yes	FBgn0024245	CG17559	dnt	yes
FBgn0011592	CG8581	fra	yes	FBgn0024277	CG18214	trio	no
FBgn0011592	CG8581	fra	yes	FBgn0026179	CG32434	siz	no
FBgn0011592	CG8581	fra	yes	FBgn0034013	CG8166	unc-5	no
FBgn0011592	CG8581	fra	yes	FBgn0035574	CG32239	Gef64C	no
FBgn0260934	CG8201	par-1	no	FBgn0038167	CG9374	lkb1	yes
FBgn0011592	CG8581	fra	yes	FBgn0061172	-	fra::unc-5	no
FBgn0010389	CG7223	htl	yes	FBgn0061175	-	btl::htl	no
FBgn0003206	CG1167	Ras64B	no	FBgn0003716	CG14026	tkv	yes	0.4
FBgn0000490	CG9885	dpp	no	FBgn0003716	CG14026	tkv	yes	0.72
FBgn0003716	CG14026	tkv	yes	FBgn0011648	CG12399	Mad	no	0.67
FBgn0000463	CG3619	Dl	no	FBgn0011817	CG7892	nmo	yes
FBgn0003997	CG5123	W	no	FBgn0011817	CG7892	nmo	yes
FBgn0001169	CG5460	H	no	FBgn0011817	CG7892	nmo	yes
FBgn0010333	CG2248	Rac1	no	FBgn0011817	CG7892	nmo	yes
FBgn0002733	CG14548	HLHmbeta	no	FBgn0011817	CG7892	nmo	yes
FBgn0003371	CG2621	sgg	no	FBgn0011817	CG7892	nmo	yes
FBgn0003326	CG17579	sca	no	FBgn0011817	CG7892	nmo	yes
FBgn0003175	CG4444	px	no	FBgn0011817	CG7892	nmo	yes
FBgn0004569	CG4531	argos	no	FBgn0011817	CG7892	nmo	yes
FBgn0002931	CG11450	net	no	FBgn0011817	CG7892	nmo	yes
FBgn0000490	CG9885	dpp	no	FBgn0011817	CG7892	nmo	yes
FBgn0011706	CG4319	rpr	no	FBgn0014006	CG4720	Pk92B	yes
FBgn0011817	CG7892	nmo	yes	FBgn0016797	CG9739	fz2	no
FBgn0003716	CG14026	tkv	yes	FBgn0024234	CG5562	gbb	no	0.52
FBgn0011817	CG7892	nmo	yes	FBgn0026323	CG18492	Tak1	no	0.3
FBgn0011817	CG7892	nmo	yes	FBgn0026597	CG7926	Axn	no
FBgn0030964	CG7103	Pvf1	no	FBgn0032006	CG8222	Pvr	yes	0.51
FBgn0024811	CG1587	Crk	no	FBgn0032006	CG8222	Pvr	yes
FBgn0014006	CG4720	Pk92B	yes	FBgn0041100	CG10523	park	no
FBgn0001092	CG8893	Gapdh2	no	FBgn0002791	CG3060	mr	yes	0.19
FBgn0001091	CG12055	Gapdh1	no	FBgn0002791	CG3060	mr	yes	0.18
FBgn0002989	CG3736	okr	no	FBgn0003479	CG7948	spn-A	yes	0.68
FBgn0000405	CG3510	CycB	yes	FBgn0010314	CG3738	Cks30A	yes	0.58
FBgn0004378	CG9191	Klp61F	yes	FBgn0017558	CG8808	Pdk	no	0.35
FBgn0002791	CG3060	mr	yes	FBgn0020910	CG4863	RpL3	no	0.2
FBgn0001980			yes	FBgn0025394	CG32810	CG32810	no
FBgn0003091	CG6622	Pkc53E	yes	FBgn0026192	CG5884	par-6	no	0.34
FBgn0002791	CG3060	mr	yes	FBgn0026418	CG6603	Hsc70Cb	no	0.21
FBgn0002787	CG3416	Mov34	yes	FBgn0028691	CG10230	Rpn9	yes	0.72
FBgn0002791	CG3060	mr	yes	FBgn0032987	CG12775	RpL21	yes	0.15
FBgn0001980			yes	FBgn0033017	CG10465	CG10465	no
FBgn0004436	CG2013	UbcD6	yes	FBgn0086694	CG10542	Bre1	no
FBgn0001980			yes	FBgn0036510	CG7427	CG7427	no
FBgn0003165	CG9755	pum	yes	FBgn0037236	CG9772	CG9772	yes	0.4
FBgn0000405	CG3510	CycB	yes	FBgn0037613	CG9790	Cks85A	yes	0.52
FBgn0003256	CG12559	rl	no	FBgn0011285	CG17596	S6kII	yes	0.38
FBgn0001233	CG1242	Hsp83	no	FBgn0011573	CG12019	Cdc37	yes	0.56
FBgn0259676	CG5553	DNApol-alpha60	yes	FBgn0011762	CG7108	DNApol-alpha50	no
FBgn0004432	CG9916	Cyp1	no	FBgn0023177	CG32505	Pp4-19C	yes
FBgn0011745	CG6174	Arp87C	no	FBgn0023177	CG32505	Pp4-19C	yes	0.28
FBgn0021825	CG8269	Dmn	no	FBgn0023177	CG32505	Pp4-19C	yes	0.37
FBgn0013746	CG9556	alien	yes	FBgn0027057	CG3889	CSN1b	yes	0.66
FBgn0011739	CG12072	wts	yes	FBgn0027607	CG8230	CG8230	no	0.41
FBgn0013746	CG9556	alien	yes	FBgn0028838	CG4697	CSN1a	no	0.52
FBgn0020255	CG1404	ran	yes	FBgn0031456	CG2848	Trn-SR	no	0.39
FBgn0010300	CG10719	brat	yes	FBgn0086446	CG17347	l(2)37Ce	no
FBgn0020510	CG9749	Abi	yes	FBgn0033739	CG8529	Dyb	no	0.37
FBgn0015799	CG7413	Rbf	yes	FBgn0035601	CG10640	Uev1A	yes	0.39
FBgn0023177	CG32505	Pp4-19C	yes	FBgn0036415	CG7768	CG7768	no
FBgn0010300	CG10719	brat	yes	FBgn0037391	CG2017	CG2017	no	0.39
FBgn0025637	CG16983	skpA	yes	FBgn0260939	CG9617	Sgt1	no
FBgn0020255	CG1404	ran	yes	FBgn0039302	CG11856	Nup358	no	0.69
FBgn0010314	CG3738	Cks30A	yes	FBgn0039713	CG7808	RpS8	yes	0.16
FBgn0020510	CG9749	Abi	yes	FBgn0039911	CG1909	CG1909	no	0.37
FBgn0023177	CG32505	Pp4-19C	yes	FBgn0051852	CG31852	Tap42	no	0.49
FBgn0014002	CG6988	Pdi	no	FBgn0026417	CG2525	Hus1-like	yes	0.34
FBgn0024183	CG4170	vig	no	FBgn0026417	CG2525	Hus1-like	yes	0.32
FBgn0025807	CG3945	Rad9	yes	FBgn0026778	CG3240	Rad1	yes	0.6
FBgn0026417	CG2525	Hus1-like	yes	FBgn0026778	CG3240	Rad1	yes	0.66
FBgn0002924	CG7831	ncd	no	FBgn0027066	CG3265	Eb1	yes
FBgn0024846	CG7393	p38b	no	FBgn0027066	CG3265	Eb1	yes
FBgn0015765	CG5475	Mpk2	no	FBgn0027066	CG3265	Eb1	yes
FBgn0001219	CG4264	Hsc70-4	no	FBgn0028695	CG7762	Rpn1	yes	0.32
FBgn0003943	CG11624	Ubi-p63E	yes	FBgn0028695	CG7762	Rpn1	yes	0.29
FBgn0015282	CG5289	Pros26.4	yes	FBgn0028695	CG7762	Rpn1	yes	0.65
FBgn0027066	CG3265	Eb1	yes	FBgn0261387	CG17528	CG17528	no
FBgn0025807	CG3945	Rad9	yes	FBgn0086356	CG13345	tum	no
FBgn0026176	CG8881	skpB	yes	FBgn0260939	CG9617	Sgt1	no
FBgn0030276	CG1938	Dlic	yes	FBgn0037710	CG9393	CG9393	no	0.44
FBgn0026176	CG8881	skpB	yes	FBgn0041171	CG15010	ago	no	0.65
FBgn0025807	CG3945	Rad9	yes	FBgn0045843	CG2595	RacGAP84C	no	0.38
FBgn0026417	CG2525	Hus1-like	yes	FBgn0046214	CG11844	vig2	yes	0.37
FBgn0023546	CG16902	Hr4	no	FBgn0035601	CG10640	Uev1A	yes	0.4
FBgn0000150	CG2210	awd	no	FBgn0035601	CG10640	Uev1A	yes	0.34
FBgn0000173	CG18319	ben	no	FBgn0035601	CG10640	Uev1A	yes	0.73
FBgn0035601	CG10640	Uev1A	yes	FBgn0035978	CG4347	UGP	no	0.38
FBgn0030806	CG13001	CG13001	no	FBgn0037994	CG4810	CG4810	yes	0.19
FBgn0013770	CG6692	Cp1	no	FBgn0037994	CG4810	CG4810	yes	0.18
FBgn0037074	CG7324	CG7324	yes	FBgn0038331	CG5073	CG5073	no	0.31
FBgn0035601	CG10640	Uev1A	yes	FBgn0038390	CG5083	Rbf2	yes	0.33
FBgn0013770	CG6692	Cp1	no	FBgn0039016	CG4792	Dcr-1	yes	0.39
FBgn0037613	CG9790	Cks85A	yes	FBgn0039713	CG7808	RpS8	yes	0.19
FBgn0037994	CG4810	CG4810	yes	FBgn0040087	CG1422	p115	no	0.21
FBgn0031979	CG7429	CG7429	no	FBgn0041781	CG4636	SCAR	yes	0.36
FBgn0260397	CG17149	Su(var)3-3	no	FBgn0041781	CG4636	SCAR	yes
FBgn0039911	CG1909	CG1909	no	FBgn0041781	CG4636	SCAR	yes	0.35
FBgn0024196	CG10751	robl	no	FBgn0052823	CG32823	Sdic3	yes	0.29
FBgn0039055	CG4656	Rassf	no	FBgn0052823	CG32823	Sdic3	yes	0.25
FBgn0028570	CG10838	robl22E	no	FBgn0052823	CG32823	Sdic3	yes	0.36
FBgn0001225	CG4183	Hsp26	yes	FBgn0004066	CG3422	Pros28.1	no
FBgn0250843	CG4904	Pros35	yes	FBgn0086134	CG5266	Pros25	no
FBgn0013305	CG3798	Nmda1	no	FBgn0261283	CG8522	HLH106	yes
FBgn0004066	CG3422	Pros28.1	no	FBgn0016697	CG10938	Prosalpha5	yes	0.7
FBgn0016697	CG10938	Prosalpha5	yes	FBgn0017556	CG4569	Pros28.1B	no	0.51
FBgn0001225	CG4183	Hsp26	yes	FBgn0017556	CG4569	Pros28.1B	no
FBgn0016697	CG10938	Prosalpha5	yes	FBgn0017557	CG17268	Pros28.1A	no	0.63
FBgn0001225	CG4183	Hsp26	yes	FBgn0017557	CG17268	Pros28.1A	no
FBgn0261283	CG8522	HLH106	yes	FBgn0025692	CG3814	CG3814	no
FBgn0250843	CG4904	Pros35	yes	FBgn0026781	CG18495	Prosalpha1	no
FBgn0028684	CG10370	Tbp-1	yes	FBgn0028685	CG3455	Rpt4	yes	0.69
FBgn0261396	CG42641	Rpn3	yes	FBgn0028688	CG5378	Rpn7	no
FBgn0003941	CG2960	RpL40	yes	FBgn0031057	CG14224	Ubqn	no	0.3
FBgn0003231	CG10360	ref(2)P	no	FBgn0031229	CG3436	CG3436	yes	0.18
FBgn0261014	CG2331	TER94	yes	FBgn0035830	CG8209	CG8209	no
FBgn0003943	CG11624	Ubi-p63E	yes	FBgn0036510	CG7427	CG7427	no	0.15
FBgn0023174	CG3329	Prosbeta2	no	FBgn0250746	CG12000	Prosbeta7	yes
FBgn0029812	CG18341	Prosbeta2R1	no	FBgn0250746	CG12000	Prosbeta7	yes
FBgn0261283	CG8522	HLH106	yes	FBgn0038209	CG9722	CG9722	no
FBgn0036811	CG6884	MED11	yes	FBgn0040339	CG3034	MED22	no	0.42
FBgn0250843	CG4904	Pros35	yes	FBgn0050382	CG30382	CG30382	no
FBgn0000038	CG11348	nAcRbeta-64B	no	FBgn0052000	CG32000	CG32000	yes	0.42
FBgn0036811	CG6884	MED11	yes	FBgn0052971	CG32971	CG32971	no	0.32
FBgn0010173	CG9633	RpA-70	yes	FBgn0260985	CG14999	RfC4	no
FBgn0024183	CG4170	vig	no	FBgn0260987	CG17436	vtd	yes
FBgn0013770	CG6692	Cp1	no	FBgn0260987	CG17436	vtd	yes
FBgn0020616	CG3423	SA	no	FBgn0260987	CG17436	vtd	yes
FBgn0023174	CG3329	Prosbeta2	no	FBgn0026380	CG11981	Prosbeta3	yes	0.72
FBgn0015283	CG7619	Pros54	yes	FBgn0026777	CG1836	Rad23	no	0.58
FBgn0086134	CG5266	Pros25	no	FBgn0028684	CG10370	Tbp-1	yes
FBgn0015283	CG7619	Pros54	yes	FBgn0028686	CG16916	Rpt3	no	0.67
FBgn0028684	CG10370	Tbp-1	yes	FBgn0028686	CG16916	Rpt3	no	0.71
FBgn0026380	CG11981	Prosbeta3	yes	FBgn0029812	CG18341	Prosbeta2R1	no	0.48
FBgn0260987	CG17436	vtd	yes	FBgn0030521	CG10992	CG10992	no
FBgn0260987	CG17436	vtd	yes	FBgn0033272	CG8707	RagC	no
FBgn0016978	CG8749	snRNP-U1-70K	yes	FBgn0035150	CG12189	Rev1	no	0.3
FBgn0260987	CG17436	vtd	yes	FBgn0035901	CG6745	CG6745	no
FBgn0028684	CG10370	Tbp-1	yes	FBgn0036224	CG7257	Rpt4R	no	0.59
FBgn0027494	CG12275	RpS10a	no	FBgn0037270	CG9769	CG9769	yes	0.63
FBgn0015283	CG7619	Pros54	yes	FBgn0037742	CG9475	Rpt3R	no
FBgn0028684	CG10370	Tbp-1	yes	FBgn0037742	CG9475	Rpt3R	no
FBgn0028684	CG10370	Tbp-1	yes	FBgn0038166	CG9588	CG9588	no	0.47
FBgn0260987	CG17436	vtd	no	FBgn0046214	CG11844	vig2	yes
FBgn0260987	CG17436	vtd	yes	FBgn0051148	CG31148	CG31148	no
FBgn0260987	CG17436	vtd	yes	FBgn0051414	CG31414	CG31414	no
FBgn0027055	CG18332	CSN3	yes	FBgn0027057	CG3889	CSN1b	yes	0.54
FBgn0028691	CG10230	Rpn9	yes	FBgn0028694	CG18174	Rpn11	no	0.67
FBgn0027055	CG18332	CSN3	yes	FBgn0028838	CG4697	CSN1a	no	0.44
FBgn0028500	CG9063	CG9063	no	FBgn0032987	CG12775	RpL21	yes	0.2
FBgn0034854	CG3493	CG3493	no	FBgn0085402	CG34373	Ect4	yes
FBgn0011566	CG13761	Bzd	no	FBgn0085402	CG34373	Ect4	yes
FBgn0035693	CG8219	CG8219	no	FBgn0085402	CG34373	Ect4	yes
FBgn0003410	CG9949	sina	no	FBgn0085402	CG34373	Ect4	yes
FBgn0024921	CG7398	Trn	no	FBgn0085402	CG34373	Ect4	yes
FBgn0003279	CG5502	RpL4	yes	FBgn0086706	CG5651	pix	no
FBgn0085402	CG34373	Ect4	yes	FBgn0036824	CG3902	CG3902	no
FBgn0085402	CG34373	Ect4	yes	FBgn0038464	CG16941	CG16941	no
FBgn0039690	CG1969	CG1969	no	FBgn0039713	CG7808	RpS8	yes	0.12
FBgn0040087	CG1422	p115	no	FBgn0040227	CG10161	eIF-3p66	yes	0.18
FBgn0013770	CG6692	Cp1	no	FBgn0040227	CG10161	eIF-3p66	yes	0.17
FBgn0030806	CG13001	CG13001	no	FBgn0040227	CG10161	eIF-3p66	yes	0.24
FBgn0034365	CG5335	CG5335	no	FBgn0041775	CG10686	tral	yes
FBgn0000617	CG6474	e(y)1	no	FBgn0003257	CG3593	r-l	yes	0.34
FBgn0003257	CG3593	r-l	yes	FBgn0011661	CG10701	Moe	no	0.4
FBgn0003257	CG3593	r-l	yes	FBgn0011787	CG5012	mRpL12	no	0.43
FBgn0011655	CG1775	Med	no	FBgn0086450	CG2194	su(r)	yes
FBgn0025800	CG2262	Smox	no	FBgn0027053	CG14884	CSN5	yes	0.28
FBgn0003257	CG3593	r-l	yes	FBgn0030306	CG1751	Spase25	no	0.25
FBgn0030850	CG8408	CG8408	no	FBgn0031061	CG14232	CG14232	yes	0.46
FBgn0025391	CG14808	Scgdelta	no	FBgn0031061	CG14232	CG14232	yes	0.39
FBgn0003257	CG3593	r-l	yes	FBgn0031590	CG3702	CG3702	no	0.36
FBgn0003257	CG3593	r-l	yes	FBgn0031874	CG13775	CG13775	no	0.42
FBgn0003257	CG3593	r-l	yes	FBgn0032511	CG9306	CG9306	no	0.24
FBgn0003965	CG2155	v	yes	FBgn0035147	CG12030	CG12030	no	0.39
FBgn0023212	CG4204	Elongin-B	yes	FBgn0035532	CG15014	CG15014	no	0.31
FBgn0003965	CG2155	v	yes	FBgn0035532	CG15014	CG15014	no	0.36
FBgn0026150	CG6291	ApepP	no	FBgn0086785	CG10711	Vps36	yes
FBgn0023212	CG4204	Elongin-B	yes	FBgn0036919	CG7809	Grasp65	no	0.31
FBgn0003257	CG3593	r-l	yes	FBgn0039857	CG11522	RpL6	no	0.18
FBgn0030600	CG32592	hiw	yes	FBgn0043010	CG4643	Fsn	no
FBgn0035877	CG7083	CG7083	no	FBgn0052663	CG32663	CG32663	yes	0.4
FBgn0260990	CG1973	yata	yes	FBgn0053180	CG33180	Ranbp16	no
FBgn0000667	CG4376	Actn	no	FBgn0004638	CG6033	drk	yes	0.37
FBgn0001965	CG7793	Sos	no	FBgn0004638	CG6033	drk	yes	0.73
FBgn0014859	CG1864	Hr38	no	FBgn0261524	CG12244	lic	yes
FBgn0002022	CG10449	Catsup	no	FBgn0261524	CG12244	lic	yes
FBgn0001145	CG1743	Gs2	no	FBgn0261524	CG12244	lic	yes
FBgn0004638	CG6033	drk	yes	FBgn0020224	CG7037	Cbl	no	0.63
FBgn0019644	CG8189	ATPsyn-b	no	FBgn0024227	CG6620	ial	yes	0.31
FBgn0002622	CG6779	RpS3	yes	FBgn0027525	CG7686	CG7686	no	0.3
FBgn0004419	CG4916	me31B	no	FBgn0028360	CG32742	l(1)G0148	yes	0.35
FBgn0261524	CG12244	lic	yes	FBgn0028400	CG10047	Syt4	no
FBgn0024227	CG6620	ial	yes	FBgn0260991	CG12165	Incenp	no
FBgn0261524	CG12244	lic	yes	FBgn0036196	CG11658	CG11658	no
FBgn0261524	CG12244	lic	yes	FBgn0036857	CG9629	CG9629	no
FBgn0028360	CG32742	l(1)G0148	yes	FBgn0038313	CG4338	CG4338	no	0.3
FBgn0261524	CG12244	lic	yes	FBgn0039726	CG7883	eIF2B-alpha	no
FBgn0034976	CG4049	CG4049	no	FBgn0051694	CG31694	CG31694	yes	0.47
FBgn0259212	CG42312	cno	yes	FBgn0000320	CG9554	eya	no
FBgn0011211	CG3612	blw	no	FBgn0014006	CG4720	Pk92B	yes
FBgn0013987	CG3086	MAPk-Ak2	yes	FBgn0015765	CG5475	Mpk2	no	0.59
FBgn0000229	CG5680	bsk	no	FBgn0024326	CG9738	Mkk4	yes	0.67
FBgn0014006	CG4720	Pk92B	yes	FBgn0027103	CG6159	sec10	no
FBgn0024326	CG9738	Mkk4	yes	FBgn0035532	CG15014	CG15014	no	0.34
FBgn0000405	CG3510	CycB	yes	FBgn0002673	CG4965	twe	yes	0.34
FBgn0001612	CG10988	l(1)dd4	yes	FBgn0003071	CG4001	Pfk	no	0.15
FBgn0000405	CG3510	CycB	yes	FBgn0003124	CG12306	polo	yes	0.5
FBgn0000405	CG3510	CycB	yes	FBgn0003525	CG1395	stg	yes	0.37
FBgn0000063	CG7643	ald	yes	FBgn0004106	CG5363	cdc2	yes
FBgn0000147	CG3068	aur	yes	FBgn0004106	CG5363	cdc2	yes	0.3
FBgn0261396	CG42641	Rpn3	no	FBgn0004106	CG5363	cdc2	yes
FBgn0000556	CG8280	Ef1alpha48D	yes	FBgn0004106	CG5363	cdc2	yes	0.21
FBgn0000557	CG1873	Ef1alpha100E	no	FBgn0004106	CG5363	cdc2	yes	0.24
FBgn0002924	CG7831	ncd	no	FBgn0004106	CG5363	cdc2	yes	0.32
FBgn0001942	CG9075	eIF-4a	yes	FBgn0004106	CG5363	cdc2	yes	0.2
FBgn0001220	CG8542	Hsc70-5	no	FBgn0004106	CG5363	cdc2	yes	0.24
FBgn0001219	CG4264	Hsc70-4	no	FBgn0004106	CG5363	cdc2	yes	0.28
FBgn0001216	CG8937	Hsc70-1	no	FBgn0004106	CG5363	cdc2	yes	0.26
FBgn0000625	CG10488	eyg	no	FBgn0004106	CG5363	cdc2	yes	0.26
FBgn0000579	CG17654	Eno	no	FBgn0004106	CG5363	cdc2	yes	0.21
FBgn0000559	CG2238	Ef2b	yes	FBgn0004106	CG5363	cdc2	yes	0.19
FBgn0000363	CG31243	cpo	no	FBgn0004106	CG5363	cdc2	yes	0.29
FBgn0003124	CG12306	polo	yes	FBgn0004106	CG5363	cdc2	yes	0.66
FBgn0003093	CG1954	Pkc98E	yes	FBgn0004106	CG5363	cdc2	yes	0.27
FBgn0003091	CG6622	Pkc53E	yes	FBgn0004106	CG5363	cdc2	yes	0.3
FBgn0002716	CG7753	mei-W68	no	FBgn0004106	CG5363	cdc2	yes	0.27
FBgn0002638	CG10480	Bj1	no	FBgn0004106	CG5363	cdc2	yes	0.19
FBgn0002622	CG6779	RpS3	yes	FBgn0004106	CG5363	cdc2	yes	0.19
FBgn0002590	CG8922	RpS5a	no	FBgn0004106	CG5363	cdc2	yes	0.17
FBgn0000115	CG6025	Arf72A	no	FBgn0004106	CG5363	cdc2	yes
FBgn0000100	CG7490	RpLP0	yes	FBgn0004106	CG5363	cdc2	yes	0.23
FBgn0003189	CG18572	r	no	FBgn0004106	CG5363	cdc2	yes	0.25
FBgn0003200	CG3000	rap	no	FBgn0004106	CG5363	cdc2	yes	0.52
FBgn0003889	CG9359	betaTub85D	yes	FBgn0004106	CG5363	cdc2	yes	0.3
FBgn0003888	CG3401	betaTub60D	no	FBgn0004106	CG5363	cdc2	yes	0.22
FBgn0003887	CG9277	betaTub56D	no	FBgn0004106	CG5363	cdc2	yes	0.29
FBgn0003886	CG9476	alphaTub85E	no	FBgn0004106	CG5363	cdc2	yes	0.26
FBgn0003885	CG2512	alphaTub84D	yes	FBgn0004106	CG5363	cdc2	yes	0.39
FBgn0003884	CG1913	alphaTub84B	no	FBgn0004106	CG5363	cdc2	yes	0.3
FBgn0003748	CG9364	Treh	no	FBgn0004106	CG5363	cdc2	yes	0.24
FBgn0003676	CG5374	T-cp1	no	FBgn0004106	CG5363	cdc2	yes	0.28
FBgn0003525	CG1395	stg	yes	FBgn0004106	CG5363	cdc2	yes	0.6
FBgn0003517	CG14792	sta	yes	FBgn0004106	CG5363	cdc2	yes	0.22
FBgn0003430	CG16738	slp1	no	FBgn0004106	CG5363	cdc2	yes	0.17
FBgn0003277	CG1554	RpII215	no	FBgn0004106	CG5363	cdc2	yes
FBgn0001612	CG10988	l(1)dd4	yes	FBgn0260639	CG3157	gammaTub23C	no
FBgn0004106	CG5363	cdc2	yes	FBgn0004177	CG7109	mts	no
FBgn0003887	CG9277	betaTub56D	no	FBgn0004378	CG9191	Klp61F	yes
FBgn0003888	CG3401	betaTub60D	no	FBgn0004378	CG9191	Klp61F	yes
FBgn0004106	CG5363	cdc2	yes	FBgn0004379	CG10923	Klp67A	no	0.22
FBgn0004378	CG9191	Klp61F	yes	FBgn0004380	CG10642	Klp64D	no	0.28
FBgn0004378	CG9191	Klp61F	yes	FBgn0004381	CG7293	Klp68D	no	0.34
FBgn0004106	CG5363	cdc2	yes	FBgn0004419	CG4916	me31B	no
FBgn0004106	CG5363	cdc2	yes	FBgn0004436	CG2013	UbcD6	yes	0.15
FBgn0003612	CG8068	Su(var)2-10	no	FBgn0260399	CG7719	gwl	yes
FBgn0000233	CG12653	btd	no	FBgn0260399	CG7719	gwl	yes
FBgn0000489	CG6117	Pka-C3	no	FBgn0260399	CG7719	gwl	yes
[truncated: 1,155 more rows]
