# Supplementary material for: A protein network-guided screen for cell cycle regulators in Drosophila
Source: BMC Syst Biol. 2011 May 6;5:65. doi: 10.1186/1752-0509-5-65 (PMC3113730; doi:10.1186/1752-0509-5-65)
Supplement: Additional file 3 — Data table for the initial screen, validation screen and repeat screen. Raw and normalized data and gene information for each amplicon used in the initial screen, validation screen, and repeat screen. [file 1752-0509-5-65-S3.XLS]

## Sheet: Initial Screen Data
								Bait Classification		%G1						%G2/M						%subG1						%>G2/M
Library Plate	Library Row Column	Amplicon Sequence	FBgn	CG	Symbol	Bait/Interactor/Non-interactor	Genome study	Kinome study	GO BP Cell Cycle	raw replicate 1	raw replicate 2	normalized replicate 1	normalized replicate 2	average of normalized values	# of standard deviations from mean	raw replicate 1	raw replicate 2	normalized replicate 1	normalized replicate 2	average of normalized values	# of standard deviations from mean	raw replicate 1	raw replicate 2	normalized replicate 1	normalized replicate 2	average of normalized values	# of standard deviations from mean	raw replicate 1	raw replicate 2	normalized replicate 1	normalized replicate 2	average of normalized values	# of standard deviations from mean
1	A3	GATACATATCCGGTAAGCGACCCGACTACGCCCGTGCGGACTCCAGTTCGGAGGAGAGCG ACGACGATGACTTCATTGACACCAGGAAGCGCCTTGAGCGCCACAAGGCGGAACGGCATA AGCTGGAGCTCTCCCGTCAAGGCGGCAGCGCGGAGGGCGAAGAGCGGGCGGCGGGTGAGG GCCAGGAGGAGGACGATGCCGAGGTGGACGATCCACGCCTCCGAAGATTGCGGCAGCGAC CCGTAGACATGGAGGACATGGAACGTGAGCGGAGGGAACGCCACCGACACATCCACGAAC CGGAAATCATGGAGAGTGACAGCGAAGACGAGGAGGAAGACGAGGGAGCACAGGGAGCGA TTCAGCGGGGCACCAATAAGATCACACTGGCAT…	FBgn0035294	CG1017	Mfap1	Bait	yes	no	no	34.4	37	23.216	22.5482	22.8821	1.90099	36	35.9	41.0203	39.023	40.0216	-3.19281	16.7	17.2	19.7884	24.4523	22.1204	3.23798	8.4	6.6	10.0161	9.91167	9.96388	-2.76104
1	B11	ATGACATAAATGGCGGAAAGCAAACCTAGCGCCAACATTCGTATTTTCGTTTAATTTTCG CTCCAAAGTGCAATTAATTCCGGCTTCTTGATCGCTGCATATTGAGTGCAGCCACGCAAA GAGTTACAAGGACAGGAGTATAGTCATCGAGTCGATTGCGGACCATGTACAAGCGCAAAA CCGCGAGTATTGTTAAAAGAGACAGCTCCGCAGCGGGCACCACCTCCTCGGCTATGATGA TGAAGGTGGATTCGGCTGAGACTTCGGTCCGGTCGCAGAGCTACGAGTCTACACCCGTTA GCATGGACACATCACCGGATCCTCCAACGCCAATCAAGTCTCCGTCGAATTCACAATCGC AATCGCAGCCTGGACAACAGCGCTCCGTGGGCT…	FBgn0024371	CG1071	E2f2	Bait	no	no	yes	28.4	34.6	19.1667	21.0856	20.1262	0.778744	38.7	39.8	44.0968	43.2623	43.6795	-1.96809	15.5	13	18.3665	18.4814	18.4239	1.66562	11.6	8.2	13.8317	12.3145	13.0731	-0.0527213
1	C3	CCAGCACCTACAACATCAAGCAGCGACCCAACCTGCTGGCTGGAGGCACTGGTGCTGCCG GAGACAAGGCCAAGCCGGCTGGTCAGGCAGGGAAGTTTAGCATCGAGGACTTCGAAGGTG CCGGCACCATCAACGGAGTGGCCGTGCACGAGTTCAGTATCGATTCGCTTGAGGAGAAGC CGTGGCGAAAGCCGGGAGCGGATATTACCGACTACTTCAACTATGGCTTTAACGAAGAGA CGTGGCGCGCCTATTGCGAGCGCCAGAAACGCTTCCGCGTGGCGGAGAGTGGTGTCGGAC TGGCCAGCCTCACTCAGAATGTGAATCAGAATGCCCCCATTGGAATCCTCACAGATGGCG GTATGGGCATGGGCCCTCCCGGAATGCACAGTA…	FBgn0037255	CG1078	Fip1	Bait	yes	no	no	23.6	28.2	15.9273	17.1854	16.5563	-0.674928	40.5	47	46.1478	51.0886	48.6182	-0.314527	16	10.7	18.959	15.2116	17.0853	1.0962	13.8	8.8	16.455	13.2156	14.8353	1.48222
1	C4	GTGGGAGATATATTCCATCAGCTACTGATCCTCATCGAAAACGAGAACGGCAATCCCCAG GAGAAGAGCGGTTGTCTTGTATCGTAGGGCGGCTGAGTAGCTAAAACTACGGCCGAACTG TTGGAAATACGGCAAATCGCTATGGCAATACGAAAATCGATTATCTCTTATCTACACAGT TGGGTCAGCGTGCATGGCGGGGCCGTACCCTTTGTGCGCAGCAGGAAAATCTAAAAATCT AATAGACCTAGTATTCTTAAGACCACACAGCAAGTAACCAATATCAAGCGATCTGAATGC GTCCGCTAAACGCTGCCCAGCAGGTTTTGTGGTTCGCGTCTGGCGCAACACAACAGGTTT AAGTT	FBgn0041191	CG1081	Rheb	Bait	no	no	yes	42.4	45	28.6151	27.4235	28.0193	3.9929	31.1	28.1	35.437	30.5445	32.9907	-5.5469	15.5	19.2	18.3665	27.2956	22.831	3.54028	6.5	4.7	7.75055	7.05831	7.40443	-4.99046
1	C7	GAGAACTACACGTTCTTGCCGTTCAGCGTATTCCTGGCCATCTTCTGGATATTCACGTAC AAGAAGGTGCCCGAGACGAAGAACAAGACGTTCGAGGAGATCCTGGCCCTCTTCCGGCAC AACAATGGCAGGTATGTGTCCTTGCACTAGCTCATTCTACGCTCAAATTCTGCACACAAA TCATGGCAATATGTCGAATAGTTATCCAGC	FBgn0261914	CG1086	Glut1	Bait	no	no	yes	29.5	33.8	19.9091	20.5981	20.2536	0.830631	41.1	42.9	46.8315	46.6319	46.7317	-0.94616	13.7	10.6	16.2336	15.0694	15.6515	0.486316	10.1	8.7	12.0432	13.0654	12.5543	-0.50467
1	G2	TGAAATGAATTACACACGGAGGCAAGGTGGCATTGTAGGCTTAAATTAAAAGTAATTTCG TGAAGCAAACTAAAATCCGTATTTAAATGGTATAATACTAGGAAATTATCTGGAAACTGT AATATACATAATATGTGTATGTACGTCGGAGAAATAATTTTTGTTTCTGTTATCGTGGGA AGATCACATATATGTTAATATAAATTTTGTAAACAGTGTAACTATGTACAGAACTATGTG AGCTATATGCACACGGCAAAAAGACCCTAAGTCGTGGGGAAGGAGATGGGAATGAGCCGG AAAACCATCGATGTCACAAAATCGGTGTTTTTCCAGCTTCACGCTCAACTGTTTAGGTAA TTCTAATATACAGTTTAACGCTAATTATCATTA…	FBgn0020386	CG1210	Pk61C	Bait	yes	yes	no	30.7	35.4	20.719	21.5731	21.146	1.19405	44.5	42	50.7056	45.6536	48.1796	-0.461369	10.9	10.5	12.9158	14.9273	13.9215	-0.249575	9.6	8.3	11.447	12.4647	11.9558	-1.02595
1	G3	ATCATGGATCTGAAGCTGGCCGCCCTGCGTCTGCGCACAACACTCCACGACCTGGCAGAG TTCGGGGAGGGAGCCCTGGGAAACGCCACGCGTTCGGAGGACCGAAACCTGGCCCTCAAG CTGCGGCCCTTGGTGCGGGCTTTGCGAGATGCCAACAAGCTGATTCACGACTCTTCCGAA TCCCTCGATGCCCAGGGAGCCTGGTCTATAGATCAGCTGGCCAGAAGCGACGAGAAGCAC GGCTGCCGACCCCCGGACGCACTGGACCAACTGATGGTTTGTGCCCAGACGCTCACTGAG GACGTGCGCTCAACCACCAGTTTCATACAGGGCAACGCCTCGCTACTTTTTAAGCGGCAG CTGACGGTGGGTCACAACGGAGGATCAGGAACG…	FBgn0035101	CG1212	p130CAS	Bait	no	no	yes	30.3	34.1	20.449	20.7809	20.6149	0.977783	43.9	43.7	50.022	47.5015	48.7617	-0.266469	11.5	10.1	13.6268	14.3586	13.9927	-0.219309	9.7	7.8	11.5662	11.7138	11.64	-1.30105
1	H12	GTACCATCATCTGCAACCTGGAGGAGAAGACCGGTGATCGCGGCCGTTTGGCCCGCACCT CTGGCAACTACGCCACCGTGATTGCCCACAACCAGGACACCAAGAAGACGCGTGTCAAGC TGCCATCCGGCGCCAAGAAGGTCGTGCCCTCGGCCAACCGCGCCATGGTTGGCATCGTCG CCGGCGGCGGTCGTATCGACAAGCCCATCCTGAAGGCCGGTCGTGCCTACCACAAGTACA AGGTGAAGCGCAACAGCTGGCCTAAGGTGCGTGGTGTGGCCATGAACCCCGTGGAGCATC CTCACGGTGGTGGTAACCATCAGCACATTGGTAAGGCCTCCACCGTCAAGCGAGGCACAT CCGCCGGTCGCAAGGTCGGTCTCATCGCTGCCC…	FBgn0261602	CG1263	RpL8	Bait	yes	no	no	25.5	31.3	17.2096	19.0745	18.1421	-0.0292049	45.6	46.5	51.959	50.5451	51.2521	0.567336	12.2	9.1	14.4562	12.937	13.6966	-0.34526	11.5	8.7	13.7125	13.0654	13.3889	0.222377
2	C6	AAGTTACTGATAAAGCACCGGCATCGCTATTTTCTCCGCAAATCTACGTACAATACTTAA TGCCACACATACTCAAGATGTTCCGCTTGCGTGATGCACAGATTCGATTAATACTTCTTG ACTATTTTATGGACTATGTTCGTCTCTTAAGCGATGAGCAACTAGAGAGCGAAATTCTTC CTCATTTACAGCTTGGTATGAACGATACTAACGACGTCTTGGTAGGCAAAACACTAAGGT GCATGGCTGATTTAGTTTCCATATTAGGAGCTAACAAAGTTTTGGGCGGTGATCGTGCAC GATGTTTTTCTGATGGCCGTCCACACGCTGCTGTTTCCAGAGACAGCAACAATCCTTATC CCGAACCGCGGTCTATTAGTCCTTTAATGAATA…	FBgn0027507	CG1344	CG1344	Bait	no	yes	no	26.1	30.7	17.6145	18.7089	18.1617	-0.0212063	44.9	46	51.1614	50.0016	50.5815	0.342822	12.4	9.7	14.6932	13.79	14.2416	-0.113438	11.6	9.1	13.8317	13.6661	13.7489	0.535933
2	C12	AAACCAATGACTCCACAGATGGTTACTTTGTGGTACCGGGCACCTGAACTTCTTTTGGGA TGCCGAACACACACCACGGCGGTGGATATGTGGGCTTTTGGCTGCATTCTTGGTGAGCTG CTGCTCGGAAAACCTTTGCTGCCGGGTAATTCGGAGATAGCACAGCTGGACATGATCATC GATCTCTTGGGAGCTCCATCGGAGTCCATTTGGCCTGGCTTTGCCGATCTGCCCGCTGTA CAAAATTTTACCTTAAGTCAGCAGCCCTACAATAACCTTACGCCGAAGTTTCACATGATT GGCCAATCAGGCAGGAATCTCCTGAACATTTTGTTTATCTATAACCCAAAAACGAGAGCC ACGGCCGAAGAGTGCCTGAAAAGCAAGTACTTT…	FBgn0013435	CG1362	cdc2rk	Bait	no	no	yes	26.6	30.9	17.9519	18.8308	18.3914	0.0723143	44.6	48	50.8196	52.1756	51.4976	0.64954	12.4	8.6	14.6932	12.2261	13.4597	-0.446038	11.2	8.5	13.3548	12.765	13.0599	-0.0642308
2	D4	ATATCCAATAGCTCGTGGGACGACGAGGACGGCGAGTTTGGACAGCGCAAGTCGGACTGG GATATGCCAACGCCCAGACGCCATGGCAACAAGTCGGGTGATTGGTCAGTGCGGAGCGGC GGCAGTCGGCGTAATCACGGACGCCAGGATGACACTGTCCGGCCAACGCCAGCGCATCGC TACAATCAGTGGGCACACGGTCGCAAGCGAAGCGGCGCAACGCCATGGGGCGAGGATCCC GAATCGCTGGATCTGTGGGAGGAGGAGCAGCGTCGCCTCGACCGCGAGTGGTACAACATT GACGAGGGCTACGACGATGAGAACAATCCATTCGGTGGCCCCAACTCCGAGTACTTTCGC AAGCGCGAAGAGCAGCTGGAGCAGAAGAGAACA…	FBgn0026713	CG32604	l(1)G0007	Bait	yes	no	no	25.2	27.4	17.0071	16.6978	16.8525	-0.554335	45.7	51.6	52.073	56.0888	54.0809	1.51447	12.4	6.7	14.6932	9.52502	12.1091	-1.02053	11.9	9.7	14.1895	14.5671	14.3783	1.08417
2	D11	AAGAACCTTGAACAGAACGTGGACAACCGACGGTTTAACCGACTCCCTAGAAATTCCATC CATGATCGCATAGAGGATATCAACAACTCGATGCTGTCCACTGTGGAAGAGGAGAGTGAA TCGGATCAGACACACTCAAGTCGATGTGAGACCTACACCCTCACTCGAATAACCAATGCA GCCGACAACAAGGGCTATGGCCTGGAGGACATTGAAAACATCGGTGGGAGTTACATTCCC AAAACCGCTGAAGCTCCAAAGGATCGGCCAAAACGGAAGCTGAAGCCGCAGCCCAAGAAA GACTCGAAGCAGGATTTCAAATCGGACAACAAGAAGCGAATCTTTGAGAACAAGGAATAC TTTGATTGCCTCGACTCATCGGATACCAAGCCC…	FBgn0003733	CG1389	tor	Bait	no	yes	no	28.5	28.9	19.2342	17.612	18.4231	0.0852352	44.7	48.2	50.9335	52.393	51.6633	0.70501	11.3	8.4	13.3898	11.9418	12.6658	-0.783732	10.6	10.4	12.6394	15.6184	14.1289	0.866893
2	D12	GAGATCTATCTGCTGCACAACGGCTACAAGGAGTTCTTCGAGTCGCACGTTGAGCTGTGC GAACCACATGCCTACCGCACCATGCTGGATCCCGCCTACAACGAGGCCTATCGCCACTTT CGCGCCAAGTCCAAGTCCTGGAACGGCGATGGCCTGGGCGGTGCCACCGGGCGGCTAAAG AAGTCGCGCTCGCGACTGATGCTGTAGGTTGTGGGATGATCGTGCAGTTCGTTATCTAAG TTTGGGTGTTATCGTATTGTATATATAGACGTATAGGGGTATTTATTTCATGCTGCTTTT AAGTTGATTTTTGTTGATTTTCATTTGTTAATCCGTAGACTAAGTTTCTCGCACACGACG CAGACACACACCCGACACTCGCATTCATGCAAA…	FBgn0003525	CG1395	stg	Bait	yes	no	yes	25.5	29.7	17.2096	18.0995	17.6545	-0.227731	45.7	46.1	52.073	50.1103	51.0916	0.513623	11.6	9.4	13.7453	13.3635	13.5544	-0.405762	12.1	10.2	14.4279	15.318	14.873	1.51506
2	E2	GAGAACTTTGAGATGGCGTACCTTAAGGCCACTGTCGAGTTCTATCGCCTGAAATCCGCC GAACAACAGCAAGAGAACGGAGTGCTGGCCTATATGAAATACGCCGACTCAAAGTTGCGT GAGGAGGAGGTTAGGGCCAAGCGGTATCTGGAGCCCAGCAGCTTCAGTATACTTACTTAC ACGCTGGTTAATGTGCTCATAGTGGACCACCTCAACTCAATCATCGCCGAGTGTCCGGCT TTGATCAGGGACTATGAAACGGAGCGATTGAATCTCATGTTCCGCCTGATGGATAGAGTG ATGCACGGCGTTGGCGTGGAGCCCATGATGGGTGACCTGCAGCGTCACATCATGTCCGCC GGACTGGCCGACATGCTGTCCGCTTCGGAGGTG…	FBgn0039632	CG1401	Cul-5	Bait	no	no	yes	24	26.3	16.1972	16.0275	16.1124	-0.855714	46.4	50.8	52.8706	55.2192	54.0449	1.50242	12	8.2	14.2192	11.6575	12.9384	-0.667792	12.4	10.1	14.7857	15.1679	14.9768	1.60545
2	E4	CAATCGACGTATTAAGAAGGGCTTGTTTGTAGATTTTCCCAACGATCGATCGAAGAACAT AGGCTGGCAAATCCAATAGTGTACGGATAGTACACTACTGCTAATGCTACTTCCTCTAAT CCGTAATCCTTCATTCCCTCTTGCCACGCCTTTTCATACGGTGCCTGTGATTCAGTGTTC TATGTTCGGTGTGGTGTTGTGTGTTGTGGTTTTGTGTTTGAGTGTGTGTGTGTTTGTGTT TTCGCGCAAGTCGGATTTCGCTCTAAGTTAACTACAAATAGGCTTATAGCTCCTCGTCCT CGTCGGGCAGTGCGGTCGCCTGGGCCTCCTGCAAGTCACGCTCGATCTGCGCCTGCCAAT CCTTATCCATCTTAACCTCGGGCGGCAGCAGGG…	FBgn0020255	CG1404	ran	Bait	no	no	yes	29.1	34	19.6391	20.7199	20.1795	0.800483	36.8	35.2	41.9319	38.2621	40.097	-3.16759	20.2	22.6	23.9357	32.1292	28.0324	5.75281	10.8	5.9	12.8778	8.86043	10.8691	-1.97252
2	E5	ATATCCAATAGCTCGTGGGACGACGAGGACGGCGAGTTTGGACAGCGCAAGTCGGACTGG GATATGCCAACGCCCAGACGCCATGGCAACAAGTCGGGTGATTGGTCAGTGCGGAGCGGC GGCAGTCGGCGTAATCACGGACGCCAGGATGACACTGTCCGGCCAACGCCAGCGCATCGC TACAATCAGTGGGCACACGGTCGCAAGCGAAGCGGCGCAACGCCATGGGGCGAGGATCCC GAATCGCTGGATCTGTGGGAGGAGGAGCAGCGTCGCCTCGACCGCGAGTGGTACAACATT GACGAGGGCTACGACGATGAGAACAATCCATTCGGTGGCCCCAACTCCGAGTACTTTCGC AAGCGCGAAGAGCAGCTGGAGCAGAAGAGAACA…	FBgn0026713	CG32604	l(1)G0007	Bait	yes	no	no	23.3	26.4	15.7248	16.0884	15.9066	-0.939493	47.5	53.2	54.124	57.8279	55.976	2.14898	11.3	7	13.3898	9.95151	11.6706	-1.20704	12.3	9.2	14.6664	13.8163	14.2413	0.964863
2	F2	AAAGTAAGAAAGCGAATGTGGGACTTCCACAACGAGGATTTTGAAAAAGGGGATTGAATT GAAGCGAACATTTTTTAGCATCGTAACAAATAAAGCATAAAACGTATGGTATATACATAT TATATACAATATAATGAGAGCAAACGTTTATAGAGATATGTCTACATAGATACATGTATG TGTATGGCTGCATTTTAGTCTAGATTCATTAACTTCGTGATTGTGCCTGTTCCTCAGTAT CAGTTTATCAGTTGTTAGTTGTCCATTCTTCATTTGCAATGTGATTTCATGTTCGTTTTC CCTAAGTTATACCATAAACTATATATTTATATAGAGCAATGGCAGCGAGTTATGGAGTGT GCAGAGCATTTGTTCCTCCATCTCGTGGCCATC…	FBgn0003423	CG1417	slgA	Bait	yes	no	no	26.4	30.9	17.817	18.8308	18.3239	0.0448324	46.7	47.8	53.2124	51.9582	52.5853	1.01373	11	8	13.0343	11.3732	12.2037	-0.980284	10.8	9.2	12.8778	13.8163	13.347	0.185884
2	G8	ACAATGAATGACTACAGCTCGGCCGAGTCCACACCCAAGCACGGATCTACTCCATCACCC AATCGTCGTTCCCTCACACCGAAAGACAAGCGACGTCTCACAAAGGATCGCTTCAAGACC TACACCATAGCCACCAGCTGCGAGATGGAAGCACCAGAGGCCAATGAAACTTTGCAGATA GAAATTGTGGAAGCTGCCGTTCCTGTGGCCACGCCATCGCCACGCGCCAATGGAAGGAGA AGGGGCAGTGCGGAGCGGTACAAGACCCAACTGATTGAATGTCCCCTGGCTTTGATACAA CCCCAACCCGATGATTGCCCAAGCGAACAGCTCTCCTCAATTCGAGCAATGATGCAACAG TTCACTTTCATCACGGACATTAACATTGGACAC…	FBgn0015589	CG1451	Apc	Bait	no	no	yes	27.5	28	18.5593	17.0635	17.8114	-0.163846	47.3	49.3	53.8961	53.5887	53.7424	1.40114	10	8.4	11.8494	11.9418	11.8956	-1.11136	10.3	9.4	12.2816	14.1166	13.1991	0.0570366
2	H11	CGTTCCAACAAAGCCTGGAGTTCCAGAACCTACCGATTGGACTGCAAATAAGGTAGAACTTGCTTGGCCAGAACCAGCAAGTGATGGTGGATCTCCGATACAAGGCTATATAGTTGAGGTAAAAGACAAATACAGCCCTCTTTGGGAAAAGGCTTTGGAAACCAATTCCCCAACTCCAACTGCAACGGTTCAAGGTCTCATTGAAGGAAATGAATACCAGTTCCGAGTAGTTGCCTTGAATAAGGGTGGCCTATCGGAGCCTTCAGACCCAAGCAAAATATTTACAGCTAAGCCGCGCTATCTTGCCCCCAAGATAGACCGTAGAAATCTACGTAATATTACTCTGTCGTCCGGAACCGCTCTGAAATTAGATGCAAATATAACAGGTGAACCCGCTCC…	FBgn0005666	CG32019	bt	Bait	yes	no	no	24.2	28	16.3322	17.0635	16.6978	-0.617298	44.4	49.4	50.5917	53.6974	52.1445	0.86615	13.2	8	15.6412	11.3732	13.5072	-0.425841	12.7	10.7	15.1434	16.0689	15.6061	2.15368
3	B2	TTCTACGGTAATCTGTCAAGCGATGCTGCGGAGCAGATGGAGATTGGCGAGCTAGGTCTA GACATTTGGCGCCTGTATATGATTGAGTACTTGTCCAGCGAACTGGTCCGTCACATACTC GAGGGCATTGCCGCAGACAGAGCTAGCAATGGCACCTTGGATCACCATCGCGTGCAAATT ATCAACGGAGTGATACACAGCTTCGTGGAGGTACAGGACTATAAGAAAACAGGCTCGCTT AAGCTCTACCAGGAACTCTTTGAAGGCCCCATGCTGGAGGCCAGTGGCGCCTACTACACA GACGAGGCTAACAAGTTGCTCCATCGGTGCTCAGTGTCGGAGTACATGCAGGAGGTTATC CGGATACTGGAATATGAAAGCCGGAGAGCCCAA…	FBgn0032956	CG1512	Cul-2	Bait	no	no	yes	29.6	31.1	19.9766	18.9527	19.4646	0.509359	43.6	47.6	49.6801	51.7408	50.7105	0.385996	12	8.6	14.2192	12.2261	13.2227	-0.546846	10	8.3	11.9239	12.4647	12.1943	-0.818226
3	C1	CATTGTCAACCTCAAGAACACCAATCCGCGAATGCTATCGCCGGCGTTCTCCATCCTCCA GCTTTTCTGCAGCTCGCCGAAGGCAACGTTGCGCTTTGCGGCTGTGCGCACGCTTAACAA GGTGGCGATGACGCACCCGGCTGCGGTGACCACCTGTAACTTGGACCTGGAAGGTCTCAT CACGGACTCCAATCGATCGGTGGCCACTCTGGCCATCACTACGCTGCTAAAGACCGGCGC TGAATCCTCGGTAGAGCGTCTGATGAAGCAGATCTCCACGTTTGTGGCGGAGATTTCCGA TGAATTCAAGGTGGTGGTCGTGCAGGCCATTTGCGCTCTGTGCACCAAATATCCGCGCAA GCACACAGTGCTGATGAACTTCCTCAGCGGTAT…	FBgn0028968	CG1528	gammaCop	Bait	yes	no	no	16	22.2	10.7982	13.5289	12.1635	-2.46372	48.2	46.7	54.9216	50.7625	52.8421	1.09969	14.2	15.4	16.8261	21.8933	19.3597	2.06367	14.9	11.1	17.7666	16.6696	17.2181	3.55781
3	C6	TCGCAGCAGGGCAAGTACCTGGGCGCTACGAAGAACGGGGCGTTCAAGCTGCTGGATGATGGAACCGATTCGGCCACACAGTGGGAGTTCTAGGGCGTGACCACGACCATCCCGAATGGGTTGCTGCACGCGTCATCAGTATCACAATCACACACATACTTCCCAACCAAGCGGGGATTCCCTAATTATTGATCCACGCAGCTGAAGCGCCAAGAAGAGTCGCACAAGAATTTGATATATCCTAAACAATTGCAAAATGAACGAAATTAAAATGATAGGAAGGAAACGTTGATAGACCCAAGGAGATACGAGTGAATGAAAAATGAAGAAACAAACTTATATATTTATATATAAAGATCTACGTATACATAGAGAGAGATTTTTTTTAAACAACCTATT…	FBgn0003447	CG32858	sn	Bait	no	no	yes	30.4	30.1	20.5165	18.3432	19.4299	0.495208	44.3	48.9	50.4777	53.1539	51.8158	0.756088	11.4	6.8	13.5083	9.66718	11.5877	-1.24231	9.5	9.9	11.3277	14.8675	13.0976	-0.0313884
3	E3	GGTAGAGGAACTTGTGGCTCCGTCCATCGATCAACTCCAGCTGGCTATCCAATTCGGGCA CACGGAAACGCATCCGAAAGCAATAGACCAGCTGGCAGTTGAGTCGCTCGCCGGGCAGGC ACCACGTCAGATCCAAACGCACCAGCGGCGAGGGACGTCGCGATGTCGAGTGCTCCCGTA TTCCGTAGAGCAGCTGGGCAATTGGTGCAATGCCCAGCTGGCGGCACATCGTATTGCAGA TCTCCTCGCACAGCATGTTGGGATGGAAACGCTCAAATTCGCCGGTGGTGAAGTTGAACA CACGGATTGTGCCATCGTTGGTGTGGATGCTCTGCGAGGAGGTGCCGCTGCGCAGCGAGG AGTTCGTCAGGCTGGCGCTGTCCGCCAGCGAAG…	FBgn0004864	CG1594	hop	Bait	no	yes	no	40	39.9	23.5014	22.133	22.8172	1.87455	37	34.6	39.925	42.0921	41.0085	-2.86239	13.7	15.7	20.8924	19.4978	20.1951	2.41901	7.2	6.8	10.2464	10.3601	10.3032	-2.46547
3	E8	ATATGAGCTCTCGAAAACAGGCATACGAGAGCATGGCTGCGGAAATCTCAGTGCCCAATG TGGACATCAACAGCGATGACATATTCCGCGCCATCCAGAATCTCCGCCAATGGTACTACA AGAACACTAAGCATGCCATTTATGCCGGAAGTACAGCCGAGAAGTTCTACCTAGAGGTGT GTCGGTTCATGCCTGCAAAGATGTACAAGCAGCGGCTGGTCTGCGAATTTTGCCACCAGA TTACGTCCTCGGATCATGTCCTGCAGTCGCACATCTTCAAGGCGCACAACATCGGCGAGC TGCCCTTCAAATGCACCTTGTGCGACCGAAGTTTTGTGGGACGTTGCGAGCTGGCTAATC ACATACAGCGGGTCCATATCGGCAAGACCCACA…	FBgn0033186	CG1602	CG1602	Bait	yes	no	no	30.5	36.5	17.9198	20.247	19.0834	0.354115	43.9	39	47.3705	47.4448	47.4076	-0.71985	11.7	11	17.8424	13.6608	15.7516	0.528889	10.8	9	15.3695	13.7118	14.5407	1.22561
3	E12	GCCTACAAGAACCTAGTTGCCCGATGTCTTCAGCAGGAGAGCGACGAGGTGCTGGAACAC ACCTACCACTTGGGAAGCAGTCGAGCTATGAAATCCTGGAACTCGGCAATTATAATCGAT GATATAGTATCCCTGAACCCAGTGATTGAGTTTGTTAAGGCTAAGGTCGTGAATTTATTC CGCAAGCATGGAGCTATAGAGGTGGACTCACCGCTCTTATCCCCACTTTCCGCAAGGAAC AGCACTGCGAATGCGAACGCCAATGCCGTACACCTTATGACCCACTCGGGATGTGTGGTG GTGCTACCCTGTGACCTGCGGACTCAGTTTGCGCGTCACGTTACCATGAACAGCGTGAAT CTCATCCGGCGCTACTGTGTGGACCGTGTCTAT…	FBgn0019990	CG1609	Gcn2	Bait	no	yes	no	27.8	30.4	16.3334	16.8632	16.5983	-0.657818	49.2	43.8	53.0894	53.2842	53.1868	1.21512	9.5	11.6	14.4874	14.406	14.4467	-0.0261879	10.7	9.6	15.2272	14.626	14.9266	1.56176
3	F7	TCCTCGTACTCTGGAAATCAGGGCCTCAGTAACGGGGCTCTTCTTCAGCGCACCGCCAAG CCAGATCTTCCGGGAAGGGTGTCCTTCAGCAAGCCGAATATGCACGCGGACTTGGACTCC AGTGACTGCGACAATGACAAGCAGGAAGTGCGTCCCAGCATCTCCGCTCCGGGTCCTCTA ACTCTTCCCAGTTTCCTGAGCAAAGTGGAACAAGCCGATCCCGTTGGGCAGAAGAAGTCC GTGCATTTTGGATCCACTGCAGCCGAGGGAGAAGTTCTGGCGGAGACCTACGAGTATCCA AAGTGCCCTTCGGAGAACTGTACATGCAGCACGCGATCCTCTTCCACCACAAGCACCAAT GAGGCATCGGCATCGGACGTTAAGTGTGCCTGT…	FBgn0033447	CG1625	CG1625	Bait	no	no	yes	30.5	33.9	17.9198	18.8047	18.3623	0.0604658	47.7	41.8	51.4709	50.8511	51.161	0.536839	8.6	11.5	13.1149	14.2818	13.6984	-0.344511	10	8.2	14.2311	12.493	13.362	0.198936
3	H1	CAATATGTCGTAGGTGCACTGGTTATAGGACGTGGCTTCGCGCACACGACGCATGGCGTA TTCGTCGGTCATCCTGAGCCGCTGCCAGAGGCATTCAATCTTGCCGCGCATCTCGTCGAT GCGGTCGATTAGATCCTGCACCTGGTCGGCGAACTCTTTGTCCATTTCTTGCAGGCGCAC GTAGGCGTAGGGAGTAAGCTTATGGTTATCCGCATTGAGTAACCGCTTTTCCGAGTCCGT TCGCAATTGAAGTTCGAGTAGTTTTATGTTTCGTTTGATGTTCTGGCGCAGCTCGTCCAT ATCCCTGAGGCGCTGCACTCGCTGATCGCGCAGCTGGGCTAGGTGCTCCCGAAAGGGGTC CATCTCCTCGGGCAGCGGCAGGGGATCAGCTAG…	FBgn0030242	CG1655	sofe	Bait	no	no	yes	38.8	34.2	22.7963	18.9711	20.8837	1.08723	41.2	41.3	44.457	50.2428	47.3499	-0.739172	10.1	11.4	15.4024	14.1576	14.78	0.115592	7.5	8.6	10.6733	13.1024	11.8879	-1.08515
4	B11	ACGCGAAGTAAGCAAATAAACGATCTGAGTTTTTTTTTGTGTTGGTGTTGTTGTGTTGTG ACGAGGAAAGTACGACATTTCGATGATAGTCGCATTGCAATATAAAGTGCAACATAAATG CTATAGAACCGAATGTGAATGTGAGGAGCCATTGAGCTGTGAAATGTGAAAATCGCAAAG AAATCGAGAGAAAACGCACACGTCAATGTAACCACAAAGCTGCCCCAAGAAAACGAAAAG TAAAATATATAAAGAAATTAAAAAATAAACTAGCAAACTGAAAGCGCAAAATTAAAAAAA AAACAACAAATCTCGAACTTTGTTCGAAAGCCAAAGTATCTAACAAAACAATATTTGTAC ATAAAACACCATCGAATAGTATATATATATATA…	FBgn0001624	CG1725	dlg1	Bait	no	no	yes	31.6	31.1	18.5661	17.2515	17.9088	-0.124184	46.1	45.3	49.7444	55.109	52.4267	0.960615	9.8	9.5	14.9449	11.798	13.3715	-0.483566	9.2	9.4	13.0926	14.3213	13.7069	0.499346
4	D8	TCGTTCTGCATTGTCTATGAGCGGAATGGCTACGAGAAGGTTCTCCGAGCCATAACCACT ATTGCAGCCACATCCTTTAAAGCGAGCGAGCGCTTTCGACCCATAGTGGATGCCTTGTTT GCATCGGATCAGCAGGATCCCAAACGGGACTTGGCATGCCACAGCCTGATTTTTATTAAT ACTCTCACCAATACCCCCACGGATTTGAACTTCCGCCTGCACTTGCGATGTGAGATTATG CGCATGGGTCTATACGATCGCCTAGATGAGTTCACCAAAATCGTGGAGGCCAGCAATAAT GAGAACCTGCAGCAGCACTTCAAGATCTTCAACGAGATCCGCGAGGATGACTTCGAGGAG TTTGTGCAGCGCTTCGATAATGTCACCTTCAAC…	FBgn0011202	CG1768	dia	Bait	no	no	yes	22.6	28	13.2783	15.5319	14.4051	-1.55093	46.5	40.4	50.176	49.1479	49.662	0.0349448	9.4	10.9	14.3349	13.5367	13.9358	-0.243516	15.6	13.4	22.2005	20.4154	21.3079	7.12024
5	A3	ACAACTCCAAGGACGAGAGCCGCGAAACGACGCCACCTGGAAAGCAGCAGCAATCCCCTG TCGCCCGCGCAGCATTCGCCACCTAGGGTCATTGCCTTCTCCAGCCCAGCGCCACTGCAG GGACAGCATCCTCCAGTGGAAGAAGGCAGAAGGCCGTTGCCACAACCCACCGCCGCCAGA ATGAACCGCTCCGGCAATTCCCAGACCACACAGAAACTCGTCAACCTGGACGATATCTGG AGCGAATTGGTCGAGGGCATTATGCAGGTGTTTGAGCACGAGAAGTCCCTCACCCGCAGC CAGTACATGCGTTTCTACACTCACGTCTATGACTACTGCACCAGCGTGAGCGCGGCTCCA AGCGGACGGAGCAGCGGAAAGACAGGCGGAGCG…	FBgn0015509	CG1877	lin19	Bait	yes	no	yes	27.8	33.9	16.3334	18.8047	17.5691	-0.262521	51	45.3	55.0317	55.109	55.0704	1.84577	7.8	8.9	11.8949	11.0529	11.4739	-1.29073	10.6	8.1	15.0849	12.3407	13.7128	0.504463
5	B9	CTGAGACAGGCAACCTACACCACGGGAAGATTGGGCATGTACACGTATCTGAACGACCTG TTCAGGGAGAAGTTCCAGAGGAGTCCCGGCATCACGGACAGCATGGCCATGGGCACGATC GCCGGAGCCTGTGGCGCCTTTATTGGCACGCCCGCGGAGGTGGCCCTGGTGCGCATGACT TCCGACGGCAGGTTGCCGGTGGCCGAGCGGAGGAACTACACGAATGTGGCCAACGCCCTG GCCAGGATCACCAGGGAGGAGGGACTTACGGCTCTGTGGAGAGGCAGTCTGCCCACAGTG GGTCGCGCCATGGTCGTGAACATGACCCAACTGGCCAGCTACTCGCAGTTCAAGACCTAC TTCCGCCACGGACCCCTTCAGATGGAGGAGGGC…	FBgn0039674	CG1907	CG1907	Bait	yes	no	no	41.6	41.9	24.4414	23.2424	23.8419	2.29184	37	30.5	39.925	37.1043	38.5146	-3.69739	12.9	17.9	19.6724	22.2299	20.9511	2.74063	6.3	6.4	8.96557	9.75064	9.3581	-3.2887
5	C8	ACAAAAAGTCGGGCAGTCCGGGTACCGGAGGTCCCGGCGGAGCGGGTAATCCGGCGGGTC CGGGTCGCACTGCCAACGGTACGGATGCAGTAATGACGCCCGAAAAGCTGGCCGTGCGCA CAGATGCGGCCGCCGAGCTTGATCGATTATCGCGCAGTGTGAAAAAAGAGATTGACATGT CGCAGAGTGAGTGTTGAGCCGTAGTCAACCAGGAGCAGCAACACACACACCACAGCAGAA CAGCAACAAGAGAACCACAACAACATGAGAACGTTATTTAAGCATCAAGTGAAGGGTAGA GACTCGTAGAGACTCGTTGAGAGTCGCAGGATAGCTGGATAGCCGCGAAAGGGATCATCA TTGGGAACAGCAGTGCTCGATCATTCAATGGTC…	FBgn0030276	CG1938	Dlic	Bait	no	no	yes	22.7	24.2	13.337	13.424	13.3805	-1.96814	42.1	37.2	45.4282	45.255	45.3416	-1.41159	23.6	26.2	35.9898	32.5376	34.2637	8.40342	8.9	9.2	12.6656	14.0165	13.3411	0.180697
5	D4	TCTAATTTTCACCATTTATGCCGGCAAGCCCCTGAAAATGTTTGGCAGTGATTACAGCAG CTTTCGTCGCTACGCAAATGATCTGAACCAGCGAAAGTATCCACCCATGAACGCAGTTCC CAGCGAGCTGACTGAAAGCCTTAAAGCGCTGCTGCATCCCAGTGCCAACCTGCGACCGAA GCTGCATGAGCTAAAGCAGATCGCCTACTTTCAAGATGTCGGGGTTAAGACACTTAGCTA TTTGGACTCGCTATACCAGTGGGACAACCTGCAGAAGTCAAAGTTTTATAAGGGTCTACC GCAGATCATTCCGACGCTACCGCACCGGGTCAATTTGCATTCGATTCTTCCCTATCTCGT CAAAGAGTTCGTCAACTCGCCAATGATACCGTT…	FBgn0039623	CG1951	CG1951	Bait	no	yes	no	30.6	32.4	17.9785	17.9727	17.9756	-0.0969846	47.9	43.8	51.6867	53.2842	52.4854	0.980285	8.5	10.1	12.9624	12.5431	12.7528	-0.746733	10	9.1	14.2311	13.8642	14.0476	0.796124
5	D5	GAGGTTCAATGTGAATCTTCCGCACCGCTTCGTGGTGCACAGCTACAAGCGGTTCACGTT CTGCGACCACTGCGGATCCCTGCTATACGGCCTGATCAAGCAGGGATTGCAGTGCGAGAC ATGCGGGATGAATGTGCACAAGCGATGCCAGAAGAATGTGGCCAACACGTGCGGCATCAA CACGAAGCAGATGGCCGAGATACTCAGTTCGCTGGGCATCTCGCCGGATAAGCAGCAGCC GCGCCGCTCCAAGTACTTGAACCAGCAGGGCGGCGAGGACAACTATGGGGCATCCCTGGG CGCCGATGGCGACGGTGCTCCGGGGCAGTCGTTTCGCAGTTGCGCCTTGTCGGTGGACAG CCTGGCCACATCGACGACGACGATGACCAGCGG…	FBgn0003093	CG1954	Pkc98E	Bait	no	no	yes	32.6	31.1	19.1536	17.2515	18.2026	-0.00455963	48.7	45.9	52.5499	55.8389	54.1944	1.55248	6.8	9.1	10.3699	11.3012	10.8356	-1.56225	9.3	9.2	13.2349	14.0165	13.6257	0.428617
5	D9	TACGACTAAACGAACAGGAACGCGCCGAGAAGCTGCAGCCCCTCCTGGACGCCGGCTGGA CTTTGGTGGAGGGGCGCGACGCCATCTTCAAGCAGTTCGTGCTGAAGGACTTCAACCAGG CCTTCAGCTTCATGACGGGCGTGGCATTGCTGGCCGAGAAGATCAACCACCATCCCGAGT GGTTCAACTGCTACAACAAGGTGGACGTGACCCTGTCCACGCACGACGTGGGCGGTCTCA GTTCGCAGGACATTCGCATGGCCACGCACTTGGAGACCACGGCCAATTTGTTGAAATAAA C	FBgn0024841	CG1963	Pcd	Bait	yes	no	no	38.7	31.6	22.7376	17.5289	20.1332	0.781622	42.8	46.6	46.1835	56.6905	51.437	0.629248	8.5	9.4	12.9624	11.6738	12.3181	-0.931627	7.7	8.4	10.9579	12.7977	11.8778	-1.0939
5	E5	TTAGGATAATTCGACGGAGACGAGCGCCCGATCCGATCTACTGACTCCCCCGACCCGCAG CAGAGCCACATAGACACGATCGCCCTGTCCAGGACACCCGGGATCCCAGGGATGAGACCT CTGGGGACGAAAAACAGCGGATAAGTTAGCTGTGTGCGTGTGTGTGTGCGTAAGCAAAGC TGGAAAATTGTTGCTGCGCATCGGAGGAAAATAAAGGACATCAGGCGGCTGGATTGGCAT GAGGAGGATAGGGCTCAAGCCAAGGCTAAAGACAGAGGCATAGTGCTTGAGGATAAACCG AGAATCGGGGCTCCACCGATTTCAGTGCCTTTGTGTGGCAGCAACAAGGTGTGCGTGTGT GTGAGTGCGTGCGTGCGTGTGTGCGTGCGTGTG…	FBgn0260990	CG1973	yata	Bait	yes	no	no	29.8	35.3	17.5085	19.5813	18.5449	0.134847	52.8	43.3	56.974	52.6759	54.825	1.76361	6.2	9.9	9.45494	12.2948	10.8748	-1.54555	9.1	7.9	12.9503	12.0359	12.4931	-0.557947
5	F8	TGTATTTGGAAGCACAATGACCCCTTCAGCATTAATTAGTCTTCCATCGGGGACTACTAT AACTCCTACACCTTCACTTGGTCTAAATTCTGAAAACAAAAACGTTCCGAGTATGAAAAT CAACCCTTGCAATATATTCGATGGAACTATACCTTTAACTAAAGCAGGCGTTGAAATGTC AATTATTGATTCGCCAAAGCCAAAAAAGCGAGGTCGCAAACCTGGAGGAAAAAATGTAAT AAAACAAACAAATGTTGTATCGCAACCTTTAATTAATAAGGTCGAACGGAAAAAGTCAAG CCAAGCTATTACACTGCCTCTATCATCATCTCCAATGATAATAACCCAAAGTTCTTTAAA CGTCTCCCCGCCAACAGAACCTCTCAACTTGTG…	FBgn0026262	CG2009	bip2	Bait	yes	no	no	29.9	34.8	17.5673	19.304	18.4356	0.0903387	55.1	45.7	59.4559	55.5956	57.5257	2.66787	5.8	8.8	8.84494	10.9287	9.88681	-1.96584	7.9	7.8	11.2425	11.8836	11.5631	-1.36806
5	G3	ACATTTACCTGGGCATGAGCATCCAGAGCGGCGAAGAAGTGGCCATCAAGATGGAGAGCG CCCACGCCCGCCATCCGCAGCTGTTGTACGAGGCCAAGCTGTACCGCATTCTGAGCGGCG GCGTTGGATTCCCTCGTATACGTCACCATGGCAAGGAAAAGAACTTCAACACCCTGGTCA TGGACCTGCTGGGACCCTCGCTGGAGGATCTGTTCAATTTCTGTACGCGCCATTTCACAA TCAAAACGGTTCTGATGCTCGTCGACCAGATGATCGGACGCTTGGAGTACATCCATCTCA AGTGCTTCATCCATCGCGACATCAAGCCGGATAACTTCCTAATGGGCATTGGTCGGCACT GCAATAAGCTGTTCCTGATCGATTTCGGTCTGG…	FBgn0015024	CG2028	CkIalpha	Bait	yes	yes	no	47	50.8	27.6141	28.1794	27.8967	3.94299	38.6	29.6	41.6515	36.0094	38.8304	-3.59165	4.2	10.2	6.40496	12.6673	9.53614	-2.115	7.4	6.6	10.531	10.0553	10.2932	-2.47421
5	G8	AAACTTTGACGAGGAGTTCACGTCGGAGAAGGCTCAGCTTACGCCACCGAAGGAGCCGCG ACACTTGACCGAGGAGGAGCAGTTGCTCTTCCAGGACTTTTCATACACGGCCGAATGGTG TTAGAAGCTCATTCTTAGTTCAAGGATTTACTAACGGGCCTAGCCCGATCCTTATAGCCT ATGGCCTGCTTTTGCTTTTACTTGTGTACGAAATTGGTTTCGAGTAATTTTACTTGGCTT AGTAGTCGATGTGAGTTCAATATTTATACATGAAGACAGCATGATAATACAGATACAGGA CATATATATTTATAAACTATATCTATATAGAAAATACATCTACTAACGAGAGAACTTTTG ATTGTTGCTCACTGGCCGAGAGACCAACACAAA…	FBgn0020621	CG2049	Pkn	Bait	no	no	yes	32	35.7	18.8011	19.8032	19.3021	0.443198	49.2	42.5	53.0894	51.7027	52.3961	0.950365	8.5	10.8	12.9624	13.4125	13.1874	-0.561839	8.2	7.3	11.6695	11.1218	11.3956	-1.51389
5	H1	AAACTTTGACGAGGAGTTCACGTCGGAGAAGGCTCAGCTTACGCCACCGAAGGAGCCGCG ACACTTGACCGAGGAGGAGCAGTTGCTCTTCCAGGACTTTTCATACACGGCCGAATGGTG TTAGAAGCTCATTCTTAGTTCAAGGATTTACTAACGGGCCTAGCCCGATCCTTATAGCCT ATGGCCTGCTTTTGCTTTTACTTGTGTACGAAATTGGTTTCGAGTAATTTTACTTGGCTT AGTAGTCGATGTGAGTTCAATATTTATACATGAAGACAGCATGATAATACAGATACAGGA CATATATATTTATAAACTATATCTATATAGAAAATACATCTACTAACGAGAGAACTTTTG ATTGTTGCTCACTGGCCGAGAGACCAACACAAA…	FBgn0020621	CG2049	Pkn	Bait	no	no	yes	37.8	34.6	22.2088	19.193	20.7009	1.01279	41.3	39.6	44.5649	48.1747	46.3698	-1.06733	10.8	13.8	16.4699	17.1382	16.804	0.976554	7.5	8.2	10.6733	12.493	11.5832	-1.35057
6	B1	CTGTACAGCGGAATGAACTCGTCGCGACCCACAACACCGCAGCGCAGCGCCCCAATGCTT GCGACCAACAAGAAGAAATAATATATCCATCCGCTTCCATTTCCTTAAAGGTTCAACAAA CAACAGAAATAAACTTTTACATAGATACACACATATATACATATAAATATAACGAAACGA TAGAAAAGGAGAGCGTTAGGCGATAGTAGAGAAAGGGCAAATGATAAATTAAATGTGTGA GCTATTAAAGCAAGCAAAATCGAAGTGCATGAATATCAACATCTATGTGAATCCGTCATT ATCTGTTATCTGATGTGTCATCTGTATCCAACTTGATTACCTTATCCGTGTACCTGCTAG TTGCAGCAGCAACATCAGGAGCAACAACACCAG…	FBgn0000711	CG2096	flw	Bait	yes	no	no	35.5	37	20.8575	20.5243	20.6909	1.00871	46	42.4	49.6365	51.581	50.6087	0.351941	8.9	10.5	13.5724	13.0399	13.3062	-0.511342	7.4	7.2	10.531	10.9695	10.7502	-2.07609
6	C11	TATTGGTAACGGAAATGCATCCGCCTCGACTATTGGAGGTTCTGTTTTGGCTAGGCAACG GTTTAGAGGTCGTCTTCAAACTAAAGGTATAAATTCAAGTACGATTATGCTTTGCAACAT TCCAGAAAGCAATCGTACCTTTGGAATTAGCGAACTTAATCAGCGTATTACAGAACTGAA AATGGAGCCAGGTACTGATGCTGAAATTAAAATTCCTAAGCTCCCAAACACGACCATAGG AGGATATACGGAAGACCCTTTACAAAACCAAACAAGTTTTCGTAATACAGTATCGAATAA GCAAGGAACTGTTTCCGGATCGATACAAGGACAGTTTCGTCGCGATAGTCAAAATTCCAC TGCAAGCACTTATTACGGTAGCATGCAAAGTCG…	FBgn0004859	CG2125	ci	Bait	yes	no	yes	37.9	40	22.2675	22.1885	22.228	1.63463	45.6	36.6	49.2049	44.5251	46.865	-0.901537	7.8	13.2	11.8949	16.393	14.144	-0.154959	6.7	6.8	9.53481	10.3601	9.94743	-2.77537
6	C12	GGGAGACATGTACGAGATAGGCGCCGAATCGGGACGATACTACAGCGTTAATGTGCCGCT AAAGGAGGGCATTGATGACCAGAGCTATTTTCAGGTGTTCAAACCCATAATTTCTGCCAT TATGGACTTCTACCGGCCCACGGCTATCGTTTTGCAGTGTGGCGCGGATTCACTAGCTGG AGATCGACTAGGTTGCTTCTCCCTGAGCACCAAGGGACATGGTGAGTGTGTCAAATTTGT GAAGGAACTGAACGTACCCACATTGGTGGTCGGAGGCGGTGGCTACACCTTACGGAACGT GGCCCGCTGCTGGACGCACGAGACCTCGCTGCTGGTGGACCAAGACATTGAAAATGACCT ACCCGCCACCGAGTATTACGACTTTTTCGCCCC…	FBgn0025825	CG2128	Hdac3	Bait	no	no	yes	28.9	29.8	16.9797	16.5304	16.7551	-0.593996	54.8	50.2	59.1322	61.07	60.1011	3.53014	5.7	7.6	8.69244	9.4384	9.06542	-2.31523	9.2	9.4	13.0926	14.3213	13.7069	0.499346
6	E1	GAAGTACTCGGATGTCTTTAGCGACGAGGAGGCGCGGAATTCGATTCGCAACTCGGAGAA AGATCCCTCGCTACTGGAGCTAGTGCAGCGATGGCTGGAGAGGACGCCCGGACTGGAGGA GAGTGGCTTCAACTTCTGGGCCAAGTTTCAGGAGAGCGTCGATCGATTCCTGGAGGCGCA GGTACAGAGCGCCATGGAGGAGCCCGTGGAGAAGGCGAAAAACTACCGCCTCATGGACAT TGAGAAGCGACGCGAGGTGTATCGCTCCATCTTTGATCCGGCAGTGCACGATGCACTGGT GCGACGTGGGGATCGCCGGTTTAGCCATCGTGCCCTCCAGGGAGCCATCATGATCACCTT CTATAGGGATGAACCCAGATTCAGCCAGCCACA…	FBgn0003965	CG2155	v	Bait	yes	no	no	31.8	30	25.1477	22.7111	23.9294	2.32747	37	40	40.3239	45.1853	42.7546	-2.27778	17.7	13.4	17.7132	15.8213	16.7673	0.960922	9.4	12	10.616	11.2168	10.9164	-1.93135
6	E7	AAACAATCGCAACAGAAAACGCCAGAAAAAATATCGTTTCAATAAAAAATGCATCAGCAG CAAGAAAACAGGCGAAAAGAAGAGACCTCGAAAATAATAAAAAATCAACAAGGAAAACGA ATATCTTGACTTGGCTATAATGTTTTTTGAAGCACCCAACACCAAACACCCCCTTTTCAC ACATTTTAATTTTCAATAAAACATCAAAAAAAAAAAAAAGATTATGAAAAACAAGAAGTT GATTTAAAAAACAAAAAAGTATATACAACAATAAGTATATATAAAAGAAGCGCAAAAGAA ACCACAAACCCCAAATAAAAGAAGTTAAAAGATGGCAAAAGCAAATAAAGAAGGAAGAAA ATATAAAAAAAAAATCAAAAGAACACAAGACTC…	FBgn0005648	CG2163	Pabp2	Bait	yes	no	no	22.4	22.2	17.7141	16.8062	17.2602	-0.388314	35.6	32	38.7981	36.1482	37.4732	-4.04609	23.2	20.4	23.2173	24.0862	23.6518	3.88939	15.2	20.9	17.1662	19.536	18.3511	4.54468
6	E8	AACATGTTATGCTCAGCAATCGCAAGTCCGAAAGATTCGTGCTCGCATGACCGACATTAT TACTAATGAAGTTAGTGGTGCCGATCTAAAGCAGCTTGTTAACAAGCTGGCCTTGGACTC GATTGCGAAAGATATCGAAAAAAGCTGTCAGCGCATATATCCATTACATGATGTTTACAT TCGTAAAGTAAAGGTATTGAAGAAACCGCGCTTCGATGTCTCAAAGCTTCTGGAATTGCA TGGCGATGGCGGTGGCAAATCCGTGGAAGCCGTTGTTTCATCCGAGGGAGCCGTAATCGA CCGCCCTGAAGGTTATGAGCCCCCAGTACAGGAAGCTGTTTAAATTAAATATGAAATGCA TATTTTTTTATGTATTGCATTCAAACATAAAAT…	FBgn0017545	CG2168	RpS3A	Bait	yes	no	no	30.1	31.7	23.8033	23.9981	23.9007	2.31578	37.9	25.8	41.3047	29.1445	35.2246	-4.79894	18.4	25.2	18.4137	29.7535	24.0836	4.0731	9.3	12.8	10.503	11.9646	11.2338	-1.65486
6	F8	GCCTAGCACCACATCTCAGCGCCGAAGTGGCGCAATCGAAGGCCGTATCACCGGCACCCA AAACGATGACATTGCCATGGAGCTTGGGTAAACCGGCCGCTGCCTTGCAGGCGCACAAAC CCGGTTTCGAGCCATCCGACACCAAGGGCAGGAAGTTTTTCGAGGTGTAGAAACCATTGC TGGGCTGAAGGCCAGCGAAAATGGGATTCAGCTTCGGTTCCGGCAGGCCAATGCCCACAA AGACGGCATCATGGCCGGTGGACAGGAGTCCCTGGATGGTCAAATCCTTGGTGCCCAGCG AGCGACCCGTTTCGATGCGTACGCCCAGATCGCGAACCAAATCGATCTCAAAGTTAACCG CATCGATGGGCAGACGATACTGGGGAATTTCAG…	FBgn0086450	CG2194	su(r)	Bait	yes	no	no	29.1	27.7	23.0125	20.9699	21.9912	1.53822	42.8	42.9	46.6449	48.4612	47.5531	-0.671155	14.1	12.2	14.1105	14.4045	14.2575	-0.106661	10.1	12.1	11.4065	11.3103	11.3584	-1.54634
6	G9	AGAAAGAGGCTGACAACAAACGCTCGTTCTGCATGTACATCCTGGACCCCATCTACAAGG TGTTCGATGCCATTATGAATTACAAGAAGGAGGAGATAGGTACCTTGCTCGAGAAAATCG GTGTGACTCTGAAGCATGAAGACAAGGACAAAGATGGCAAAGCTCTGCTGAAGACTGTGA TGCGCACCTGGCTGCCAGCCGGCGAGGCTTTACTTCAGATGATTGCTATTCATTTGCCGT CGCCAGTGGTTGCCCAGAAGTACCGCATGGAGATGCTGTACGAAGGTCCCCATGACGATG AGGCCGCTATCGCCGTTAAGTCTTGCGATCCTGATGGTCCTCTAATGATGTACATTTCTA AGATGGTACCGACCTCTGACAAGGGTCGCTTCT…	FBgn0000559	CG2238	Ef2b	Bait	yes	no	no	25.3	23.6	20.0075	17.8661	18.9368	0.294413	45.8	46.1	49.9144	52.0761	50.9952	0.481344	14.4	13.2	14.4108	15.5852	14.998	0.20831	10.7	13.2	12.0841	12.3385	12.2113	-0.803407
6	H3	TCACATAGTCCATATGTTGCTGCTGCTGTTGTTGCTGCTGCTGCTGCTGCTGTTGTTGTT GTTGATGGCCAAATGGTTGCTGTTGCTGCTGCTGCTGCTGCTGCTGGGGTCCGGCGGGCT GCATTAGGTGTTGCTGCATCAAGAAATTGTCCGTCAGCCCCGATTTGCCCGTAGAACCGG CGCTGAACTCCAGCGAGGCCAGCGACTGCTCTACGGGATCATCAAATTGTGGTATCTGTT TGAGGCCTGAGGCCAGCGAGGCCAGTGAGGCATTGACCATCGCATCCCCATGCGATCCGC CCAGTGGATTAGCGTTGTTATTGCTGCCACCGTTATTGTTAATGCCGCCGCCAGCAGTGC CGGTGCTGTTTATACCGGACGTCAGGGCAGCAG…	FBgn0004656	CG2252	fs(1)h	Bait	no	yes	no	24.5	28.5	19.3748	21.5756	20.4752	0.920872	46.1	44.7	50.2414	50.4946	50.368	0.271323	14.1	10.1	14.1105	11.925	13.0178	-0.634008	11.3	12.5	12.7617	11.6842	12.223	-0.793259
7	A12	GGTTACTGCAACTCGTCTCCCGGTCAATCAGTTCATACAGACTGTTGCGATACTGGTCCA CGTCGTAGCGCACATGATCTTTCAGCGGCGGCACGACGTCCATGTGAAGATCCATCTCCG CCGACGCGTACTGGAAGCGACTCACATAAGGATGCCTTATGGCCTCCTTGGCTGTCAGCC GGTTATGCGGATTCAGCACCAGCAGGGCCTTCACCAGCGAAATACCGTCGTCGCAGCAGT TCTTCATCATTTCGTCCAGCGAATAGCGGCGATCGCGTTGGATATTCCTGCTCAGCAGGA CGCTGCCGAAGCTGGGTCCAATCGAAGCGATGTCCAGCTTTGTCACATTCGGCAGGGAAG TCACAATCTTCTC	FBgn0052703	CG32703	CG32703	Bait	no	yes	no	22.3	22.2	17.635	16.8062	17.2206	-0.404415	45.2	44.3	49.2605	50.0427	49.6516	0.0314753	15.1	12.6	15.1113	14.8768	14.994	0.206631	12.5	15.1	14.117	14.1145	14.1157	0.855446
7	B5	CAACACCTCAGGATCTGGTAACAACTTGCCAGTTAACTCGCCCGGCGACAACGGCGACGA TGATCTTTACAGTTAGATTTCTAGTTTTACACCGCAAAACAAAACCACAAAATGGAACTT TTTAAATGAATTTTTTCCGTAAAACCGAGCAAGCAAAACCAATCACATTCGCATCCTGGA CGCGGTAACTTACTACAGCAACCATTGGCTAAGACATCCAGCCGATGGCGAAATCAGATG ACATACCCGATTCAATATTCACTTCTTTGATACCATCCTTACTCTTGGTCGCGGATACGT GCAGTAGGAGAAGGTTCCCATTTGGATTTGGGCTCGCCTAATCCGAAACCATTTTAATTG GCGAACTATTCCGCGCCTCACACTAATCATTCG…	FBgn0261014	CG2331	TER94	Bait	yes	no	no	25.1	23.6	19.8493	17.8661	18.8577	0.262211	44.6	43.2	48.6066	48.8001	48.7034	-0.286015	17.5	16.2	17.5131	19.1273	18.3202	1.62148	9.8	13	11.0677	12.1516	11.6096	-1.32751
7	B11	ATGACCGAGAAGGAAATGTACGACCAGTGGCAGGACAACTACAAGGTGCACCATCTTGGA TGGACGCAGGAGAAGGCAGCGGAGGTTTTGAACGCCTGGCAGCGCAACTTTTCGCGGGAG GTGGAACAGCTGCTACGTAAACAGTCGAGAATTGCCACCAACTACGATATCTACGTGTTC AGCTCGGCTGCACTGGATGACATCCTGGCCAAGTTCTCCCATCCCAGCGCCTTGTCCATT GTCATCGGCGTGGCCGTCACCGTTTTGTATGCCTTCTGCACGCTCCTCCGCTGGAGGGAC CCCGTCCGTGGACAGAGCAGTGTCGGCGTGGCCGGAGTTCTGCTCATGTGCTTTAGTACC GCCGCCGGATTGGGATTGTCAGCCCTGCTCGGT…	FBgn0003892	CG2411	ptc	Bait	no	no	yes	22.7	25	17.9514	18.9259	18.4386	0.091572	45.6	44.4	49.6964	50.1557	49.9261	0.123366	14.7	10.8	14.711	12.7515	13.7312	-0.330519	12.6	14.2	14.2299	13.2732	13.7516	0.53824
7	C10	AAGAGCTACTACGACGTGAGGGAGTACGACAGGGCGGCGCATGCGGTCAGGAACTGCGAG TCCAGTGTTCCGCGCTTCCTGCACTTCTATTCCAGCTACATGGCCAGGGAAAAGCGGCGA CTGGACTCGACCACGGACCAGGCGAATCTGCACGAACCGAATCAGATGCGCGATCTCGCC GACCTGCTGGCTACGTTGCGCATGGAATACGGCAAAAGTCGGCTCGATGGCTACGGAATA TACTTATACGGAGTAGTCCTGAAAGCACTGAATCTCAACCAGGCCGCCGAGCAAATGCTG GTCCAGGCCATCAGACTGGTACCCATGCTGTGGAGCGCCTATCTGAAGCTCTCGCCCCTC ATCATGAAGAAGAAGAAACTGCTGAGCCTGCAG…	FBgn0032863	CG2508	cdc23	Bait	no	no	yes	21	21.2	16.607	16.0492	16.3281	-0.767868	43.3	33.8	47.1898	38.1816	42.6857	-2.30084	20.2	28.1	20.2151	33.1775	26.6963	5.18446	11.6	12.6	13.1005	11.7777	12.4391	-0.604989
7	C12	GGTATCTTTAAATTTCCCACCGGCGGTCACACTTAATCTACTGAACAAGCGTGCTTGTGC TAAATAATTTTACTGATCTTTAAATCTCGTAAATACCGCCATTTAGCCGCATCTGAACAC TCTTGCCGATGGTAATCAATTATTGGCCAAGAGCTAGCAATGTTGTGTAAAAATCAGCGT GAAACTAAAGCCGAATTCAAACAAACAAACCAAAAAGCGGCCTGACAGGGTTTTTCGTGC CCCCAGAGCAAAATCGATTGGTAAAAGAAACGCGTTTCGTATAATATAGATAGTTATCTA ATATCTAATCTAATATCTGAGTTGTTGTGAAGCCCTTTTTCGTAAAACAGAGCTACTGGC GATTTACGTCTGTTCGAAATCCATTCCCGGGCA…	FBgn0003885	CG2512	alphaTub84D	Bait	yes	no	no	22.6	23.1	17.8723	17.4876	17.6799	-0.217388	40.1	34.8	43.7023	39.3112	41.5068	-2.69556	22.2	23.7	22.2166	27.9825	25.0995	4.50524	11.1	13.8	12.5359	12.8993	12.7176	-0.362399
7	D3	TGTACATGAAAGAGTTCCAGGCCATTGTGGCCACTTTAACCAAGCTGGCGAAAGATTGTG TGATGATTCTGGGCTCTCGGCAGATGCATTTTATCGTGAACGAGGATCAGAGCTCCGCTG CATCGCCCTTGGTTTGGGCAGGAATTACAGCTGAGGAGTATTTTCCGGAGTATCGCATGG AGGCTGCTCACCCGGATCAGGAGTACATAGTTCTAGGCGTGTCTTCGGCGAATCTCGGAA GAGCTTTATCTGTGCTTCGTGGTGGAGGCGTAAACAGCTGCAAACTGAAGCTTCAAAGAA TTCAGTTTCCGTGCATTTCGGTAATAGCCTCGGTGCTTACGTCGTCTTCAACAGAAGCCC GTGAAGTGGTGCACGATGTTCCAGTGACCATAA…	FBgn0026417	CG2525	Hus1-like	Bait	no	no	yes	22.5	22.8	17.7932	17.2605	17.5268	-0.279731	42.3	42.6	46.1	48.1224	47.1112	-0.819112	20.4	16.7	20.4152	19.7176	20.0664	2.36429	11.3	13.2	12.7617	12.3385	12.5501	-0.508287
7	D7	GAATGGCAGTTTGGAGTACAGGCGCAGTCAGCTCCATGATCCATCCACGCTCTACGAAAT TCAGCAGCAACAGTTGCAACAGCAACAGCAACAGCAACAGCAACAGCAACAGCAGCAGCA GGCATCGCCGAATTTTATAGCCCTGCCCCCTAAACCATTGGGCAGCTTACAGTCTCCCAA TAAACCAAATGTTCCACCAAGTACAGCACCAAAACCGCAGCAGGACAAGCCGCCTCTACC GCCTACAGCAACGCATCCGCTGTTCAAAGCCACGCAGCAGATTGCTCCGGGAATGAACTA CGTAGCCAGTACATTGGATCCGCCAAAGGGCAGCTATGTGGCGTCCAATCAAGGGAACAA TCGTCCCCTTCACAGCGGTAGCAATCCATGGGA…	FBgn0259212	CG42312	cno	Bait	yes	no	no	28.2	28.6	22.3008	21.6513	21.976	1.53203	45	42.8	49.0425	48.3483	48.6954	-0.28868	13	11.7	13.0097	13.8141	13.4119	-0.46635	10.4	12.3	11.7453	11.4972	11.6213	-1.31736
7	E6	GTGGTAAGGTGATCGTGATGGAGCTCTGCACAGGCGGAAGTCTCTTTAACATCCTGGACG ATCCTGAGAACTCGTACGGTCTGCCGGAACACGAGTTCCTGCTGGTCTTGGAACACTTGT GCGCCGGAATGAAGCACTTGCGGGATAACAAGCTGGTGCATCGCGATCTGAAGCCCGGAA ACATAATGAAGTTCATCTCGGAGGACGGGCAAACCATATACAAGCTTACTGATTTCGGTG CTGCTAGAGAACTGGAGGATAATCAGCCGTTTGCCTCTCTATACGGCACAGAAGAGTATC TTCATCCCGATCTCTACGAGCGCGCTGTGCTGAGGAAGTCAATCCAGCGATCGTTCACCG CCAATGTGGATTTGTGGTCGATTGGGGTCACGC…	FBgn0086657	CG2615	ik2	Bait	no	yes	no	21.7	22.7	17.1606	17.1847	17.1726	-0.423954	46	45.1	50.1324	50.9464	50.5394	0.328722	15.5	11.8	15.5116	13.9322	14.7219	0.0908748	11.7	15	13.2135	14.021	13.6172	0.421243
7	F7	TATTAGCTGGCCTATCACTGGCGGTACTCTCCCGGATAACTTAGAAGAATCTGTAGAAGA GGACGCGACTAAGCTTTATGAGATTTTGTTAACTGGTCACGAAGATGGTTCTGTTAAATT TTGGGACTGCACTGGAGTGTTGCTTAAACCAATTTATAATTTTAAAACTAGCAGCATTTT TGGAAGTGAGTCAGACTTCCGAGATGACGCAGCTGCAGATATGAGTGCGGAACAAGTCGA TGAAGGAGAACCGCCATTTCGGAAATCAGGACTTTTTGATCCTTATTCAGATGACCCTCG TTTAGCAGTGAAGAAAATAGCATTCTGCCCAAAAACCGGACAACTTATTGTTGGTGGCAC AGCGGGCCAAATAGTTATAGCCGACTTCATAGA…	FBgn0002121	CG2671	l(2)gl	Bait	no	no	yes	20.8	26.4	16.4488	19.9858	18.2173	0.00143929	47.5	43.2	51.7671	48.8001	50.2836	0.243084	14.6	11.5	14.6109	13.578	14.0945	-0.176021	12.5	13.8	14.117	12.8993	13.5082	0.326212
7	F8	TTCCAAAACACAAGTAACCTGCGAGTACCTCTTCAATCAGGGATCAGCAGTTCCCAAGCG TGTCCACACTATTGTAGTGTCCATGCAGCATTCTGAAAAGATATCGTTAGAAACCCTGCG CTCGGAAGTAATGGAGAAAGTTGTTAAAGTAGTCATTCCCGCCAAATACATTGATGCCAA CACCATTGTCCACATCAATCCTTGTGGGCTTTTTGTAATCGGTGGACCAATGGGTGACGC TGGGCTTACAGGAAGAAAAATCATTGTAGATACTTACGGAGGCTGGGGCGCCCACGGCGG CGGTGCATTCTCTGGCAAGGACTTCACCAAGGTTGACAGATCAGCTGCATATGCAGCACG CTGGGTGGCCAAATCACTGGTTAAGGCCGGTCT…	FBgn0005278	CG2674	Sam-S	Bait	yes	no	no	27.1	29.5	21.4309	22.3326	21.8818	1.49364	47.3	45.3	51.5492	51.1724	51.3608	0.603727	11.3	11.1	11.3084	13.1057	12.2071	-0.978857	11.2	11.1	12.6488	10.3756	11.5122	-1.41239
7	H8	GAAAGCGTAAGGGTACTGCGAACGCCCGCATGCCTACCAAGCTGCTGTGGATGCAGCGCC AGCGCGTTCTGCGCCGCCTGTTGAAGAAGTACCGCGACAGCAAGAAGATTGACAGGCACC TGTACCACGACCTGTACATGAAGTGCAAGGGTAACGTATTCAAGAACAAGCGCGTCCTCA TGGAGTACATCCACAAGAAGAAGGCTGAGAAGCAGCGCAGCAAGATGCTGGCTGATCAGG CCGAGGCTCGCCGACAGAAGGTGCGTGAGGCCCGCAAGCGCCGCGAGGAGCGTATTGCCA CCAAGAAGCAGGAGCTCATCGCCCTGCATGCTAAGGAGGACGAGATCGCTGCCAAGGCCG CCACCGCGGGTCACTAAGCAGTCCGACCTCGCT…	FBgn0002607	CG2746	RpL19	Bait	yes	no	no	36.2	37.6	28.6273	28.4646	28.5459	4.20736	32.2	32.3	35.0927	36.4871	35.7899	-4.60968	17.9	15.4	17.9134	18.1827	18.048	1.50573	10.5	11.4	11.8582	10.656	11.2571	-1.63456
8	D11	TGCCTATGATCTAGCAATGACCAAATTTAAACAAGATCTAAGTAATGGTGTAGTTAATAC ATATGTTAATAGTGAATTATTATTGTGGGAAAATCACTGGATGCGATGTGCTAAAGAATT GAACCAATGGGACATTTTACTGGACTATGCCCAAACTAATAAGGACAAAAATATGTTTTT GATTCTGGAAAGTTCGTGGCGCGTACCTGATTGGAATTTGATGAAAATCGCACTGGCTAA AACAGAACAATGCTATTTAAAACACTACGGCTTTAAAATCAACCTTTACAAAGGGTATTT GAGTATTCTCCACCAAGAAGAAAGGCAAACAGGCAATATCGAACGATATGTTGAAATTGC ATCCAGCTTATGCATTCGTGAATGGCGTCGATT…	FBgn0053554	CG33554	Nipped-A	Bait	no	no	yes	26.7	26.4	21.1146	19.9858	20.5502	0.951413	39.6	37	43.1574	41.7964	42.4769	-2.37074	16	14.1	16.0119	16.6478	16.3299	0.774868	13.4	17.7	15.1334	16.5448	15.8391	2.35659
8	E3	GATCCGTATTACGAAGAGTCCGCCGCCTACGCTCCGCGCGGTGGCTATTCTCCGTATCCA CCTAGGGGTGGCTACCGTGGACGTGGGGGATATCGCGGAAGAGGAAGAGGCATGTACCAT TATCACAACGACGTGCATAGGCCGCCGCATCCTGGCTCCTTAGCAGGTTCCTCTTCTTCA GTTCCCCCTCCCGGCGGAGTGGAGGATGAGTGGCGACGCCCGCCAGGAGAATCGTACGAC AGAGGAGCCCGCTCCAGCTCTCGGGAACCTGGTGTAGAACGCTCTCGTTCTAGATCCCCA TTGAAGCGGGCTCGCTCTCCCGGATCTGATTCTGACACCTCGACTCGTCGGAACGACGCC CTTGCATCAGCCAGTACGGTTCCAGATGTGGCG…	FBgn0027548	CG2910	nito	Bait	yes	no	no	28.8	30	22.7753	22.7111	22.7432	1.84443	44.1	43.5	48.0617	49.139	48.6004	-0.320506	13.7	12.3	13.7102	14.5226	14.1164	-0.166687	10.1	10.7	11.4065	10.0017	10.7041	-2.11628
8	G1	CCTTATCAAGAAGATTGTGCCCGGTGGAGATGTGGGTGCTGCCTTTGGCCAAGCGGGTGA AAAGGCTGGAAAGCCGAGCGAGCCTAAGCCTAAAAAGGACTCCGCCGACTTCGTCGATGA CGGTTTGGACTAAGGTTTAGAAATGGGGCAGTAGTAAGACTGAAACATGCGTCGATAAAA AGAAGTTAACAACCAATTACACGAAATCGAGCGAGATTACAAAACAACAAAGAAAGAGAA AGCAACAGAGTGCGGGGAAGAAGATGGACTACACGAAAAACAAAAGGGAAAGCAACTGCC TTACACATTTTTGCAGCTGGGAAAAAACAAACATTTCCTAAGCTTTAACTTAACCAACAC GTAAAAGAACGGGCGACAATGGAGAAAATTCAA…	FBgn0029676	CG2947	HIP-R	Bait	yes	no	no	23	24.2	18.1886	18.3203	18.2545	0.0165666	45.9	46.7	50.0234	52.7538	51.3886	0.613055	15.2	11.2	15.2114	13.2238	14.2176	-0.123649	11.8	13.1	13.3264	12.245	12.7857	-0.303065
8	G6	AATGTCAAGGCTAAGATCCAGGATAAGGAGGGCATTCCCCCAGATCAGCAGCGTCTGATC TTCGCCGGCAAGCAGCTGGAGGATGGCCGCACTCTGTCCGACTACAACATTCAGAAGGAG TCCACCCTGCACTTGGTGCTCCGCCTGCGTGGTGGTATCATTGAGCCCTCGCTCAGGATT CTGGCCCAGAAGTACAACTGCGACAAGATGATCTGCCGCAAGTGCTACGCCCGTCTGCAT CCTCGTGCCACCAACTGCCGCAAGAAGAAGTGCGGACACACCAACAACCTGCGCCCCAAG AAGAAGTTGAAGTAGACTATGATCATCCGTCGACGGTCCAGGCTGGTCTTTCTATCGACA AAACCATGGTTAACCATCTAAGTAAATATATGT…	FBgn0003941	CG2960	RpL40	Bait	yes	no	no	24.8	27.5	19.6121	20.8185	20.2153	0.815039	30.2	29.4	32.913	33.2112	33.0621	-5.523	34	31	34.0254	36.6016	35.3135	8.84997	8.6	8.6	9.71247	8.03872	8.87559	-3.709
9	D8	GCCTAGCAGCACCATACCCATTCGACCGCATCCGGAGCGGATTGCGCCGATGCGGGACCG TCAACTGGCCATGTCCGTGCAGACATCTGGCGGCGGAGCCTTCCCGGAGAAAACCGCACG TGGCGGCACTCCCATCAAGCGCGCCAAGTGGCATCTGGGCATCCGGTCGCAGAGCAAGCC CAACGACATAATGCTCGAGGTATACCGAGCGATGAAGGCACTCAGCTACGAGTGGAAGAT CATCAATCCGTACCACGTTCGGGTGCGCAGGCAGAACGTGAAGACCGGCAAGTTCTCGAA GATGTCACTGCAGCTGTACCAGGTGGACGCCAAGAGCTATCTGCTCGACTTCAAGTCGCT GACCAACGACGAGGTCGAGCAGGGCGACGACGT…	FBgn0023169	CG3051	SNF1A	Bait	yes	yes	no	32.8	27.8	21.7107	21.0184	21.3646	1.28305	33.7	43.5	41.4704	44.7941	43.1322	-2.15133	19.7	13	20.2889	18.2121	19.2505	2.01722	9.1	11	10.1577	11.5423	10.85	-1.98917
9	E2	CGAGTCTACCTCACTGAATCCCTTAGGAACTCGCTAGAGGCAAGGATTCTGCATCCTGGA GTCAACACCATGGACATATTAACGGGTTACGTGGCAGCCATCAAAGCTATTCGCCATCTG GATAGTACCGGAGTCATCTTAGAGATGGTAACTGCTCCAATCAAAGATTACCTGCGGAAA CGAAACGACACAGTGCGACGCGTAGTCACTGGGTTGACTGAAGAGGGGCCCACGGACTTA TCCGAGGAACTCGCCAAGGGAGAAACAATTAAGGAATGCAAGGACTCGGGTACCGATGAG TTCAGCAACTGGGAAAATTGGCAACCCGATCCGTTTGGTATAGATGCCAGCATTATGCAG TACAACAGCTCGCGGAAGATGAGATCGGCCGAC…	FBgn0002791	CG3060	mr	Bait	no	no	yes	28.7	25.7	18.9969	19.4307	19.2138	0.407225	28.3	34.6	34.8253	35.6293	35.2273	-4.79805	30.9	24.9	31.8237	34.8831	33.3534	8.01622	8.5	10.7	9.48799	11.2275	10.3578	-2.41796
9	E5	AAGAGCACCATAAAGCAGCGATTGGATCTGCCGGTGAATGACCACGATTACTGCGCACGA AAGTTCGCCACGAGGAATATCCACCTGATCAGTTCCCAGCTCTGTGTTGGCGGGGAATTC TACCGCGACAGCTGTGATGGCGACTCCGGCGGACCGCTGATGCGAAGGGGTTTTGACCAG GCTTGGTACCAGGAGGGCGTGGTCTCCTTTGGCAACCGCTGCGGACTAGAGGGTTGGCCA GGTGTCTACACTCGGGTAGCCGACTACATGGACTGGATCGTGGAGACCATTCGTCCCTGA GCAGCGGAACGAAGGCCGCTTTTGTTCTGATAATGT	FBgn0037515	CG3066	Sp7	Bait	yes	no	no	37.1	31.7	24.557	23.9671	24.262	2.46291	31.5	43.4	38.7631	44.6911	41.7271	-2.62179	19.1	10.2	19.671	14.2895	16.9802	1.05151	8.1	10.6	9.04149	11.1226	10.082	-2.65812
9	E6	AACAACTTTGATATTGGTCGCCTGCTGGGACGGGGCAAGTTTGGCAACGTTTATTTGGCG CGGGAAAAGGAATCCCAGTTCGTGGTGGCCCTAAAAGTGCTCTTTAAGCGCCAGATTGGC GAGTCCAATGTGGAGCACCAGGTGCGTCGTGAGATCGAGATACAATCGCACCTACGTCAT CCGCATATCCTGCGTCTGTATGCCTACTTTCACGACGACGTGCGCATATATCTGATCTTG GAGTATGCGCCACAAGGAACGCTTTTCAACGCCTTGCAGGCACAGCCGATGAAACGTTTC GATGAACGCCAGTCGGCCACCTATATTCAGGCGTTGTGCTCGGCGCTGCTCTATCTGCAT GAGCGGGACATCATACACAGGGACATCAAGCCG…	FBgn0000147	CG3068	aur	Bait	no	yes	no	34.2	31	22.6374	23.4378	23.0376	1.96432	36.4	43.6	44.7929	44.8971	44.845	-1.57787	16	10.8	16.4783	15.13	15.8042	0.551244	9.1	10.4	10.1577	10.9127	10.5352	-2.26337
9	E12	GATTAATGCTAACGTGAACTGGCTGTATAATTGTTTCTCCACACATATGCCATACATACA CAGACGGTTATACATATACATATATATATATAATTATAATCAAAGTCACGTACACGTAAA AAACGGTTCGGTTACAAATGACACGTTTTTGGAAAATAATATTTAAAAAAAAAAAGGGAA TCGAAAAACGAAACACTTTCACGCGATACCGAGACATTTTGAATATTCGGCTGGGCTGGC TGGCTAGCTAGGCTTGCACTTGGCTTTACTTAAGTTCGTTATTTGCGCATTACGCTTTAT AGTTTCTTTTACAAAAGAGCACTTTTCAGACTACAAAATACCCTAAGAACCCTTGACTGG AAATGGATAGATAGATAATGGGACAAAATGAAT…	FBgn0013987	CG3086	MAPk-Ak2	Bait	no	yes	no	31.6	30	20.9165	22.6818	21.7991	1.45998	37.2	42.8	45.7774	44.0733	44.9253	-1.55097	16.1	11.3	16.5813	15.8305	16.2059	0.722128	10.3	11.3	11.4972	11.8571	11.6772	-1.26869
9	F5	GAAATAGCAAAATCGAAGCACCAGAGATCGAAAGACAGCGCATTCGATTCGATTTCACAA TAACTGCGAACCGAGGGCGGAGTGGGAGTGTCTGCCAGCGCGGAGAAAAGTGAACGCATT GCAATTAAACATGAAATTTGCTGCAACGTCGACGGGAGTACGACATTTTTGTATTATCAA CGCCAAGCAGCAGAGCCATCAGAATCAGCAGACTATATATAAGATACGGCCGCAAAAATC GCGATCGGAGTTGAACAATTGCAAACGGCAAAGACAGTCGTGTAGAATTGCCAAAAATTG GAAGCACCAAAGTTTTTGCATAGGTGCGTCCTGATCGGCAACGTTTCGGGTTAGAAAGAC AAAGATTAAAAAATTGACAGCTCGGCTCAAGAA…	FBgn0051694	CG31694	CG31694	Bait	yes	no	no	32.1	30.6	21.2474	23.1354	22.1914	1.61973	37.8	41.9	46.5157	43.1465	44.8311	-1.58252	14.6	12	15.0364	16.8112	15.9238	0.602133	10.4	10.5	11.6088	11.0177	11.3132	-1.58567
9	F12	ATGCTCGCATATATTCCTACGGATTATTTGATGCAAGTAAAACCCTCGCACTTCTCGACG AGGAGTATTTATCAGATCAAAGCTGGGTTGACAACTCTTACAGTTTAATACGTCAGCAAG AGCGTTGGACTCAGCCTCGTCTTGTACATATATCCAGTAGACTAGATAACATGGGTACAA CAATTGATCGACAGAACCAAATTGCTATTGCACTGCTGATGTGTGATGCAACCAATATAC AAGAAAGTTTTGAATTACACGTGCTATCTGAGGTACTTATTCGTGGGCCTAACTCCCCTT TTTACAAAAACCTTATAGAACCAAATTTTTCCGGTGGATACAATCAAACCACTGGATATT CATCGGATACTAAGGACACAACCTTCGTCGTTG…	FBgn0033005	CG3107	CG3107	Bait	yes	no	no	29.4	24.9	19.4602	18.8259	19.1431	0.378414	37.9	45.9	46.6388	47.2655	46.9521	-0.872357	15.8	11.8	16.2723	16.531	16.4016	0.805394	11.6	12.7	12.9483	13.3261	13.1372	0.00310644
9	H7	ATGAGTGTGTGTGTGTGTGAGCAGAAAATTATGCCAACAGAATTCTAAAAAATATATATG TATATATTTAAATAACCACTAAAAATCAAGAAATCCGCACAAGTTTCGCTCAAAACAACA ACACAATCATATATACTACCCATAAAAAAAAAACAAACCCATAAAAAAGTGCAAAGCAAC CAGGAAAATAAAGTAAAACAGTGCCAGTTAACAACAGCAAACGGCGATCAACAAATCCCA CCGGCAAAATCAACAATTTTTTAAATCGCAATCAACAAGGAGCAACAAATTAGCCAGCTA TTTCCCATTGCAAACATT	FBgn0038197	CG3143	foxo	Bait	no	no	yes	31.6	27	20.9165	20.4136	20.665	0.998173	36.3	45.1	44.6699	46.4417	45.5558	-1.33988	16.5	12.1	16.9932	16.9512	16.9722	1.04811	10.7	11.3	11.9437	11.8571	11.9004	-1.07423
10	C9	AGCTGCTCTACCAAATCCTGCCGCGTCCTGTGGCCCAGCAACTGATGGCCGGCGATCTTG TGGAGCCGGAGGAGTTCAGCAGCGTGACCATATACTTTAGTGACATCGTTGGCTTCACCG AACTGTGCGCCCGTAGCAGTCCCATGGACGTGGTCAACTTCCTGAATGACTTGTATAGCA CATTTGACCGAATCATTGGCTTCTACGACGTCTACAAAGTGGAAACGATTGGTGATGCCT ATCTGGTGGTTTCTGGATTGCCGGAGCCCAATGGTGACAAGCATGCCCGCGAGATTGCTC TAATGGCCCTGGACATCCTACGAGCAGTCAGCTCCTTCAATCTCCGCCATAAACCGGAAT ACAAGATACAGATTCGCATTGGGATGCATTCGG…	FBgn0034568	CG3216	CG3216	Bait	no	yes	no	30.2	28.4	19.9898	21.4721	20.7309	1.02501	38.2	47	47.008	48.3982	47.7031	-0.620926	15.4	9.4	15.8604	13.1687	14.5145	0.00267623	11	11.1	12.2786	11.6472	11.9629	-1.01978
10	E10	ATTTGAAACGTGAACGAAAACCCACTAAATTCATTTGCTGCATACATATTCAAAACATAA GTCAAGAAGCATGATGAAGGGGACAGAGTTTATTATTTAGACAGAATCCAAGAAGACGTT AAGCAAAAACGAGAAGACTAACAAATGAAGAGTGTTTGATTTCCTAGGCCGAGGCTGACA GCAGGATCGCCACGTGATTAAATAGTTATTCTTCAAACATTTATTTGATACGAACGCGTC GTCGCTTAACAGATAGAGACGGGATTTTTTTCGATTCAAAATTGTACCCACGATAATTTT GCTGATGTTGCCGATGTGTGTGAACCATCAACCATTTCATATTTAAATTGTTTGTATATT AGCGGAATAAACGAACCAAATCTCGATATCTAA…	FBgn0027066	CG3265	Eb1	Bait	no	no	yes	-	24.6	-	18.599	18.599	0.156889	-	46.6	-	47.9863	47.9863	-0.526096	-	12.7	-	17.7918	17.7918	1.39673	-	11.6	-	12.1719	12.1719	-0.837745
11	A5	TACTAGCCAAGAATTTGCCAGCGGCCACAGAGATTTCAGAGATTACCCCCATCTTTAGTC GATTTGGCCCAATTGGCAGGATTGTGCTTCCTCCCAGTGGGGTTACGGCACTTATCGAGT ACTGTGATCCTTTGGAGGCGAGGCAAGCTTTCAAGAAGTTGGCCTACAGTAAATTCAAGA ATGCCCCACTCTATTTGGAGTGGGCTCCCGAGCAGGTCTTTACCAAGACCCTTAGTGGAG AGCCAGTGATTCCCAAATCGGAACCGAAACCAAAGGAGGAGGTAAAGCCAGAGGAGAAAC CGATTGTAAATGATGCGAAACCTGACGAGGAGGATTCTAGGGCAGAGGATGCCGATGATG AACCCGAACCGAATACAACACTATTTCTACGGA…	FBgn0036018	CG3335	CG3335	Bait	yes	no	no	33.8	29.2	22.3727	22.0769	22.2248	1.63333	37.2	44.4	45.7774	45.7209	45.7491	-1.27515	14.2	11	14.6245	15.4102	15.0174	0.216557	10.4	11.8	11.6088	12.3817	11.9953	-0.991572
11	B6	AAATACTCCTCCAAGGTCAGCCTTAGATATAGAGCCAACAGCACAGGTGATCGGCATAAA TCGCTTGCCTAAACAATTTGCAAATATCGTTGGTATCGATCGCGGTGATCTATTCGCACA GAGTGCAGACACTCTGTCACTGTGATCAGGGGAAGACCTCTCAGCTGCTGGACGAGAAGA CTGCTCAAAATGGGCTTTGACGAGAAGCGTGAGCCCACCGGCGGCAGACTGCGACTGCAG GACATTCCGGCCCTCACCCAGGACCACTGCCGCATGCGGGATCCGGCGGAGGTGGAGCGC ATCATCAACGAGTTCGTCATCGGCGGACCAGAGCGCATGCAAATCGTCTCCGACTTCGAC TACACCATCACCAAGCAGCGCACGGAGGATGGA…	FBgn0034988	CG3362	CG3362	Bait	yes	no	no	29.4	23.8	19.4602	17.9942	18.7272	0.209083	39.6	49.1	48.7308	50.5607	49.6457	0.0295049	14.6	10.6	15.0364	14.8499	14.9431	0.184991	11.5	12.1	12.8367	12.6965	12.7666	-0.319708
11	D7	AAAACGACATAGCCATCAACGAGCTGGTCCGGCGCTATTGTCCCAACTCCGTGCTGGTCA TCATCGACGCCAAGCCCAAGGATTTGGGCCTGCCCACAGAGGCGTACATATCGGTGGAGG AAGTCCATGACGACGGCTCTCCGACCAGCAAAACTTTCGAGCATGTGCCCAGCGAGATTG GCGCCGAGGAGGCGGAGGAGGTGGGCGTGGAGCATCTGCTGCGTGACATCAAGGACACAA CCGTGGGCAGCCTGTCGCAAAAGATCACCAACCAGCTCATGGGTCTGAAAGGCCTGAATG CCCAGCTGCGGGACATAAAGCAGTATCTGCAGCGCGTCGGCGACAGCAAGATGCCAATCA ACCACCAGATTGTCTACCAGCTGCAGGACATCT…	FBgn0002787	CG3416	Mov34	Bait	no	no	yes	40.4	42.3	26.7413	31.9813	29.3613	4.53938	28.9	34.5	35.5636	35.5264	35.545	-4.69168	19.8	12.8	20.3919	17.9319	19.1619	1.97953	8.2	8.4	9.15312	8.81413	8.98362	-3.6149
11	E7	GCTCCACTGATAAAACTCTGGCCTTTTGGGACATAGCCACGGGCCAGCGGCAACGGCGGT TCAAGGGGCATGGCAACTTCGTGAACAGCGTTCAGGGCTCGCGTAGGGGTCAACAGCTCC TCTGCTCGGGAAGCGATGATCGCACCATAAAAATCTGGGACGCCAGGAAAAAACACGCGG CACACACTTTGGAATCCCCTTTTCAAGTCACAGCTGTTTGTTTTGGTGACACTGGAGAAC AAGTAATTAGCGGCGGGATCGACAACGAAGTCAAAATCTGGGACATTCGAAAACAGGCTG TCTTGCACCATCTGCGAGGGCATTCGGATACGATTACCGGAATGTCCTTGTCCCCCGAAG GAGACTTTATCTTGACAAATGCCATGGATAACA…	FBgn0031229	CG3436	CG3436	Bait	yes	no	no	29.5	23.1	19.5264	17.465	18.4957	0.114804	42.5	51.5	52.2994	53.0321	52.6658	1.04067	12.4	9.2	12.7707	12.8886	12.8296	-0.714048	10.8	12.3	12.0553	12.9064	12.4809	-0.568613
11	F2	CTCGATCTTCCTGTCCAAGCGACCCGGACGCAGAAGGGCAGGATCGAGGGTGTCCGGACG ATTGGTTGCCATGATCATCTTGACTTGGCCAAGCGAATCGAAGCCGTCCATCTGGTTGAG CAGCTCCATCAGGGTGCGCTGGATCTCGCGATCGGCAGAGGTGCCCTCGGAGAAGCGCCG ACCACCGATAGCGTCGATTTCGTCCATGAAAATGATGCAGGGCTGATGGTCGCGGGCATA GTTGAACATCTCGCGAATGAGACGCGCACTCTCGCCAATATACTTGTCGACAATCGCCGA GGACACGACCTTGAGGAAGTTGGCGTCCAGCTGGGAGGCCACTGCACGGGCCAGCAGGGT CTTGCCGGTGCCAGGAGGTCCGTACAGCAAACA…	FBgn0028685	CG3455	Rpt4	Bait	yes	no	no	32.3	30.4	21.3798	22.9842	22.182	1.6159	33.9	41.3	41.7165	42.5286	42.1226	-2.48939	20.9	17.4	21.5248	24.3762	22.9505	3.59109	9.4	9.2	10.4926	9.65357	10.0731	-2.66592
11	F5	CAAGAGCTGCGTGTACATATCGGGGCCATCGGGCATCCTTGTGACCATCACCGACGAGGT GCTGAACAACGAGATCAAGGACGGCAGCCTCTACGCGCTGGAGGTGCAGGCCGGCAAGGT GATCCTTAAGCTGATCAACAAGCAGGACAACAACTAAGCGATGTTCTGGCAACGCGTATG CACTGCAGTAGAGACCACCCGAGCAATCAAGTATAGTTTATAGCATTTACACGCAGTAAG ATGGCACATCGAAACCGTTTTCTATATAGGTTTTAATTTGTATGAGATTTCGCGCAGCAA TTTTGAACAAGTAAAAAGCAAGCAGCCTCTAACCCTGTTCCCTAAAATCTTTGTTAAAGA ACTAGTGCAAAATATTTAAGTTTCGTTTTCAGT…	FBgn0050011	CG30011	gem	Bait	yes	no	no	26.4	21.2	17.4745	16.0284	16.7515	-0.59546	41.9	50.1	51.5611	51.5904	51.5758	0.675716	13.5	11.2	13.9036	15.6904	14.797	0.122818	12.3	13	13.7297	13.6409	13.6853	0.480511
11	F10	GAGTGTAATGCGCGTTATTTCCACGTCCTCGTTACTGGCCCCAAAGATTCCCCTTTTGAG GGTGGAAATTTTAAATTGGAATTATTTTTACCCGAAGACTATCCTATGAAAGCACCAAAG GTTCGATTTTTGACAAAGATTTTCCATCCAAACATCGACCGTGTGGGTCGAATTTGTCTG GACATCCTGAAGGATAAATGGAGTCCTGCTTTGCAAATTCGTACCGTTCTTCTTTCGATC CAGGCCCTGTTGAGTGCTCCAAACCCAGATGATCCACTGGCCAACGACGTTGCGGAATTG TGGAAGGTCAACGAGCGTAGGGCCATTCAACTTGCTAGGGAATGCACTTTGAAAC	FBgn0028913	CG3473	CG3473	Bait	no	no	yes	27.3	21.6	18.0702	16.3309	17.2005	-0.412593	41.3	50.7	50.8227	52.2083	51.5155	0.655544	13.9	10.7	14.3155	14.9899	14.6527	0.061456	12.7	12.7	14.1762	13.3261	13.7511	0.537871
11	H11	CCACTCTGACCTTCTACTCGCGATACTCGGCCGCGCACTTGCGTCCGATTACCCGGCTGA TCGCGAAACTGGCCCGGGACGCTCCTCAGGCCAAGCTGAAGGCCATCTACAACAAGTACC AGGGCAGCAAGTTCCAGAAGATCGCGCTGCGAACGGAGCTGACCGGTGCGCTGATGGACT CGATTGTGGGCCAGAGCCAGAGGAAATAGTGCGGTCCAAGGCGGACTGGAAGACCCTGAC TTACCTAGTTTAGTTTAATTTGTTTTCATTTTTAAATTTGTAGCGTATTTCATTTTCTGT TCGTTTCGTGTTCGTTAAAAAATGCGTATAGTTACCGTAGTCGCATTGCCAACTATCTTT ACCTGCATCACCCATCCCTAAGATATCGTAATC…	FBgn0000405	CG3510	CycB	Bait	no	no	yes	27.5	22.8	18.2026	17.2381	17.7204	-0.200915	43.1	48.2	53.0378	49.6339	51.3358	0.595387	13.1	11.8	13.4916	16.531	15.0113	0.213975	11.8	12.7	13.1716	13.3261	13.2488	0.100336
12	A10	GCAAAAGTACCAAAACATCAAGGAACTTAACTCTGAGCAACGCAAGAAGTTTAATTCTCT AAAGGACCGCTTCATTGATGTACACCGCAAGTTGAAGAACCTCAAGGAGTGCAAGTGCGT GCTGCTGGAAACGCAGCACGAGTACGCCGCATCCGTTTCCAAATGGCAGGTGGAGATTAT CAAAGCTTCGCAACTGTTGTGCGCAAAGATGGCATCCCTGCAGGCCGAGAATGAAAAACT GAAGCTGAACAATGGAAAGTCAGACAATAATCCTCAAACAATTGACACTGGAATTGACCG CAAGCGCTTGCTGCAAAGAGTTCAGGAAATGGATCGGCTAGCCAAAATAGTGAAGCAGAA GCAAAAGAACCAAAGGAGCAATTTGAATGTGGA…	FBgn0037979	CG3532	CG3532	Bait	no	no	yes	27.2	22.4	18.004	16.9357	17.4699	-0.30292	41.8	51	51.438	52.5172	51.9776	0.810265	14.1	10	14.5215	14.0093	14.2654	-0.103306	12.2	12.5	13.6181	13.1163	13.3672	0.203397
12	C7	AGCGCACTAAACTGACCTACGAGAATCGCGCCAATCTGGCTAAGAGCGCGGTGGCCAAGC GCCTCTTCAACCTGATAGCCAGCAAACAGACGAACCTCTGCTTGGCCGCCGACCTGACAC ACGCCGATGAGATCCTGGACGTGGCCGACAAGTGCGGTCCGTACATTTGCCTGCTGAAGA CGCACGTAGACATTGTGGAGGATTTCAGTGATAAATTCATCGCTGACCTGCAAGCTCTGG CCCAGCGGCACAATTTCCTGCTGATGGAGGATCGCAAGTTTGCAGACATCGGCAACACGG TGTCCCTGCAGTACGGCAAGGGCATCTATAAGATTTCCAGTTGGGCAGATCTGGTCACGG CCCACACCTTACCTGGACGTAGTATTCTGCAGG…	FBgn0003257	CG3593	r-l	Bait	yes	no	no	28.9	23.1	19.1293	17.465	18.2971	0.0339424	34	44.2	41.8395	45.5149	43.6772	-1.96886	19.7	15.8	20.2889	22.1347	21.2118	2.8515	11.2	11.8	12.5018	12.3817	12.4418	-0.602653
12	D5	GAGAAGATCTTGGTCAGCGGACGCATACCAAAGCCCGAGATATATGCCAACGTGTACAGC GAAAAGCCCATCCGCGTGGCCCAGAAAGTCTTGTTCCCCATCAAGGAGTACCCCAAGTTC AATTTCGTTGGCAAGATCCTGGGGCCCAAGGGCAACACACTGCGGCAGCTGCAGGAAGAG ACTATGTGCAAAATGGTGGTTATGGGGCGCAACTCGATGCGCGACCACGGTAAGGAGGAG GAGCTTCGCAGCTCCGGAAATCCAAAGTACGCCCATCTCAGCCGCGATTTGCACGTGGAG ATATCCACGGTGGCCCCTCCAGCGGAGGCCTATCACAGGATCAGCTATGCGCTAGGCGAG ATCCGCAAGTTTATGATACCCGACGCCAACGAC…	FBgn0022986	CG3613	qkr58E-1	Bait	yes	no	no	28	23.9	18.5336	18.0698	18.3017	0.0358004	44.9	52.8	55.2528	54.3708	54.8118	1.7592	12	8.6	12.3587	12.048	12.2034	-0.98044	10.8	11.5	12.0553	12.067	12.0611	-0.934212
19	D3	CTATCTCAGTTGCGAGGTTGGCACCAGCACGGAACCATGCTCCATCTACACGATGCTCAC CCACTTGACTGACCTGCGGGTGTGGCAGGAGCAGCCGGATATGCAAATTCCCTTTGATCA TTGCTGGACGGACTATCACGTTTCCATCCTACGGCCAGAGGGATTTCTTTATCTGCTCGA AACTCGCGAGCTGCTGCTGAGCAGCGTCGAACTGATCGTGCTGGAAGATTGTCATGACAG CGCCGTTTATCAGAGGATAAGGCCTCTGTTCGAGAATCACATTATGCCAGCGCCACCGGC GGACAGGCCACGGATTCTCGGACTCGCTGGACCGCTGCACAGCGCCGGATGTGAGCTGCA GCAACTGAGCGCCATGCTGGCCACCCTGGAGCA…	FBgn0039016	CG4792	Dcr-1	Bait	no	no	yes	18.7	19.8	16.4223	15.7604	16.0914	-0.864258	60.3	60.7	54.3622	54.0412	54.2017	1.55494	5.8	6	8.63891	10.1217	9.38028	-2.1813	10.8	9.8	14.3916	14.2654	14.3285	1.0408
19	E3	TGATTATGTCCAACTACGCACCCTTTATCAAGCCCTATGTGGAGTACAACGAGCACGGCT GGGGTCCTTGCGAGGTACCCGAATTGGATGTGCCCTACCAGCCGTTCTGCAAAAGTGATC GCCTGGGCAAGATCTGCGACTGGACTGCGATGGTGCCCGAGAAGAAGTTCCCCAGTAAAT ACGCCTCGACCTTTGGCAACAACAGTCAGTACGCATACTTCTACGAGGACGATGACTCCA CCTTCCATTTGGTGGACACCACTGGATCGAAGGCCACCAAGCCCTATCAGCGGGGACGCT ATAGACCCAATATGCGCAACAATGTGAGGAGCAGGGGTCGCACGGGGCGTGGCACTCCGA ATATAGCAAGTCTCGGGGGATCCACGGCTGGAG…	FBgn0037994	CG4810	CG4810	Bait	no	no	yes	22.9	20.3	20.1108	16.1584	18.1346	-0.0322414	54.4	58.5	49.0432	52.0826	50.5629	0.336591	8.9	8	13.2563	13.4955	13.3759	-0.481673	9.5	9.6	12.6593	13.9743	13.3168	0.15953
19	H9	TACCCAATTCGTTGAGTTTTCGCCCTGCGAGAATTACCTAGTGACTTACGGACCGACACC CACGGGCCAAAAGATCATCATCTGGGACATTCGCACTGGAGCCGAGAAACGTTCGTTTGT TGCCGATGGCATGTCGGTTCTTTCTATGTTCCGCTGGTCGCACGACGACAAGTTTGTGGC CCGCATGGGCGAGAATTCGATCCACATCTACGAGACACCCTCTTTCTATCTTCTGGACCT GAAGTCCATTAAGATTCCCGGCATTCGTGGCTTCTCTTGGTCCCCCACAGACAACGTGAT TGCCTACTGGGTGGAGGAGCAGAACCAAATACCCGCCCGCGTTACCCTGATGGAGATCCC CAAGAAGCGTGAGATCCGTAACAAGAACCTTTT…	FBgn0034237	CG4878	eIF3-S9	Bait	yes	no	no	48.4	57	42.5049	45.3709	43.9379	10.4751	21.9	24.2	19.7435	21.5453	20.6444	-9.68067	20.2	12.7	30.0872	21.4242	25.7557	4.78435	3.9	4.2	5.19698	6.11374	5.65536	-6.51399
20	A2	TATCACTTCCAACTGAACCCGCACAATCCCGAGCACAAGCCACCCGGCTCGAAGGACCTT GTCTATCTGGAGCCTTCGCCGAGCTTCTGCGAGAAGAACCTGCGGCAGGGCATCCTGGGA ACCCATGGCCGCCAGTGCAATGAGACCTCGCTGGGCGTCGACGGCTGTGGGCTGATGTGC TGTGGGCGTGGCTATCGGCGAGACGAGGTCGTCGTTGTGGAGCGGTGCGCCTGCACCTTC CACTGGTGCTGCGAGGTGAAGTGCAAGCTGTGTCGGACCAAAAAGGTCATCTACACGTGT CTGTAAGGACACTGCCCGCCTCCAGCCCAGTCCCGTCCTCTGAAGCCGCCCTCTTCGTTC TTTGTATGTGTTATGTATTTTGTCTACGCTTAG…	FBgn0004009	CG4889	wg	Bait	no	no	yes	17.1	22.7	15.0172	18.0688	16.543	-0.680357	58.9	57.7	53.1001	51.3703	52.2352	0.896515	9.3	7.7	13.852	12.9895	13.4208	-0.462594	10.3	8.9	13.7254	12.9553	13.3403	0.180039
20	A6	GTTCATCAAGCTGAACAAGGCCACCATCAACATGCTGCGCATCGCCGAGCCCTACATCAC CTGGGGCTATCCCAATCTGAAGTCCGTGCGGGAGCTGATCTACAAGCGTGGATTCGTGAA GCATAACCGCCAGCGCGTGCCCATCACCGATAACTTCGTGATCGAGCGGAAGCTGCGTCA GGCGCACCAAATTCAGTGCGTCGAGGATCTTGTCCATGAGATCTTCACCGTGGGGCCCAA CTTCAAGTACGCCTCCAACTTCCTGTGGCCCTTCAAGCTAAACACCCCCACCGGCGGCTG GCGCAAGAAGGCCAACCATTATGTCAACGGTGGTGACTTCGGCAACCGCGAGGACCAGAT CAACCGTCTGCTGCGCAAGATGGTCTAAGGACT…	FBgn0005593	CG4897	RpL7	Bait	yes	no	no	54.4	56.4	47.7741	44.8933	46.3337	11.4507	27.2	27.7	24.5216	24.6613	24.5915	-8.35912	12.3	12.4	18.3204	20.9181	19.6193	2.17408	2.9	2.7	3.86442	3.93026	3.89734	-8.04532
20	A12	CGATAGCGATGTTACTGTGTGGAGTCCGCAGGGACGTCTCCACCAGGTGGAGTACGCAAT GGAGGCCGTGAAACTTGGCACCGCAACCGTGGGCCTGAAAAATAAAGATTACGCTGTACT TGTCGCCCTGTGTAAGCCGACATCGGAGCTATCGGATACCCAGCGCAAGATCATCCCAAT CGACGATCACCTGGGCATTTCCATTGCTGGCCTCACGGCTGATGCCCGCGTCCTTAGCCG GTACTTGCGCTCCGAGTGCCTGAACTACAAGCACTCGTACGATACAACCTATCCAGTCTC GCGTCTGATCACTAACCTGGGCAACAAGATGCAGACGACCACTCAGCGCTACGATCGCCG TCCGTATGGAGTGGGCCTTTTGGTCGCCGGCTA…	FBgn0250843	CG4904	Pros35	Bait	yes	no	no	28.3	37.5	24.8531	29.8493	27.3512	3.72084	35.9	25.6	32.3649	22.7917	27.5783	-7.35907	25.7	31.3	38.2793	52.8013	45.5403	13.2002	5.2	3.2	6.92931	4.65809	5.7937	-6.39349
20	C8	GATCACGTCAAGTACATTTCGGAGCTGGCGCGATACACAAACGAGGTGACCACCACCGTC AAGGAGAATCCCTCTGATGCCGAGAACCGGATTACGGCCGACCTGGCTCTGCGCGGCCTT CAATTGCTGTCCGAGTGGACCAGTGTGGTCACCGAGTTGTACTCCTGGAAGCTCCTGCAT CCGACTGATCATCACCAGAACAAGGAGTGCCCCGTGGAGGCTGAGGAGTACGAGCGGGCC ACCCGCTACAATTACACCTCGGAAGAGAAGTTCGCGCTGATCGAGGTCATCGCCATGATA AAGGGACTGCAGGTGCTAATGGCGCGCATTGAAACCGTATTGTGCGAGGCTATCCGGCGT AACATCTATTCCGAGCTGCAGGACTTCGTGCAG…	FBgn0038320	CG4931	Sra-1	Bait	yes	no	no	18.2	19.3	15.9832	15.3624	15.6728	-1.03469	48.1	54.4	43.3636	48.4324	45.898	-1.22531	18.2	14.3	27.1083	24.1233	25.6158	4.72484	10	7.8	13.3256	11.3541	12.3398	-0.691445
20	C11	GACTCCTCGATAGCCATTTCCGGGGGTCGAGATAATGCCGTAATGTGCTGGGACATTCGA ACGCGTCGCCTGGATCCCGTTCAGGTGATGAAGGAGGCCCGGGACTGCATCACCACGGTG GCAACCAACGAGAATCGCATCTACGCCGCCTCCTTGGACGGATGTGTGAGGACCTACGAT ATTCGGGTGGGCGAACTTACCTGCGACAAAATTGGTGAACCCATCACATATCTGGCGCAG ACGCGCGACGAGCAATGTCTGGTGGCCGGCTGTCAGGATAGTGTGGTTCGTCTGCTGGAC TGTGAGACCGGCGGATTACTCTCCGAGTACAGGGGACATCGCGGCGATGACTACCACATC GAGTGCGGAATACTGTCAAACGATGCCCAAATA…	FBgn0028897	CG4935	CG4935	Bait	no	no	yes	21.2	21.3	18.6178	16.9544	17.7861	-0.174146	55.9	59	50.3955	52.5277	51.4616	0.6375	8.4	7.1	12.5115	11.9773	12.2444	-0.962978	10.3	9	13.7254	13.1009	13.4131	0.243436
20	E6	AACACTCGGCAGTTTCAGTAGCTCCTGCTCGAGTTACGAGTCGGGCAACTCGCTGGATGA TGAGTACATGGACATGTTCGAAATGGAATCAGCCGAGAATCACAATCTTGAGTTGCCCGA TGACTTGGAAGTGCTCCTCAGCGGACAGCTGAAATCGGAAAGCAATTTAGAGGAGATGTC CAACAAAAAAGGCTCCCTGCGTCGCTGCCTTAGCATGTATCCCAGTGAACAGCCAGAGGA AGCGGTTCAAGAACCAGATCAGGAGACCAACATGCCCATGAAGAAGATGCAACGGAAAAC TCTATCAATGAACGACGCCGAGATCATGAGAGCACTGGGAGATGAACCAGAGTTAATCGG AGATCTCAGCAAGCCATGTACCCTGCCCTGTTT…	FBgn0002673	CG4965	twe	Bait	yes	no	yes	20.6	27	18.0909	21.4915	19.7912	0.642344	58	52.4	52.2887	46.6518	49.4702	-0.0292521	8.4	8.9	12.5115	15.0138	13.7627	-0.317157	9.5	8	12.6593	11.6452	12.1523	-0.854833
20	F1	AGCTGTAGTTAAGGATGCTGCCCCAGCCCAAGGGATTGAACACAAAAAACGCAATGCCCC CCACTGTGCGAGGGCAATGAATGATGTAACCAGAAGAAGAGCAACAGCAGATGCACACGA ATCGAGTTAAATCATTAATTAATAACTATTATCATTATTATTATTATTTGTGTAATTCTT AAGTTGTTACAAGTAATTTATAGGCCCTAAGCGCATTCATCTAGCAATCGACTAACAACT TTACAAACCAGAAGCGAACCGTGAAACCCTTGAAGTGCACCTCTCCTTCTAGCTTTTCCA AATTTGATGCTCATCGAACTTCCATGCCGAATCCAACTAGACTTGTGTGCCATATAAATG CGTTGGATATTTGCATACGAATCGAGCAATTGC…	FBgn0011577	CG4974	dally	Bait	no	no	yes	21.4	26.1	18.7935	20.7751	19.7843	0.63953	57.1	54.3	51.4773	48.3433	49.9103	0.1181	8	7.9	11.9157	13.3269	12.6213	-0.802662	9.3	8.8	12.3928	12.8097	12.6013	-0.463725
21	C2	CTAAGGTTTCCCTTTGTCCTGCACTGCTTTTCACTGGACGCCTACGACTTTCAAAAGATT CTAGAGTTGGTGGTGCGCTACGATCATGGTTTTCTGGGCAGAGAGCTGATCAAGCACCTG GATGTGGTGGAGGAAATGTGCCTGGACTCGTTGATTTTCCGCAAGAGCTCACAGCTGTGG TGGGAGCTAAATCAAAGACTTCCCCGCTACAAGGAAGTCGATGCAGAAACAGAAGACAAG GAGAACTTTTCAACAGGCTCAAGCATCTGCCTTCGAAAGTTCTACGGACTGGCCAACCGG CGGCTGCTCCTTCTGTGTAAGAGTCTTTGCCTCGTGGATTCCTTTCCCCAAATATGGCAC CTGGCCGAGCACTCTTTCACCTTAGAGAGTAGC…	FBgn0038390	CG5083	Rbf2	Bait	no	no	yes	21.4	20.7	18.7935	16.4768	17.6351	-0.235624	54	59.9	48.6826	53.329	51.0058	0.484884	9.6	6.9	14.2989	11.6399	12.9694	-0.654589	9.9	9	13.1923	13.1009	13.1466	0.0112901
21	G6	TAAGAATCGCTATACCAATCGCGTAGTAACCTTGTGGTACCGGCCGCCTGAGCTGCTACT TGGTGACCGCAACTATGGTCCACCCGTGGACATGTGGGGAGCCGGCTGCATAATGGCCGA GATGTGGACACGCTCGCCCATCATGCAAGGCAATACGGAGCAGCAGCAGCTAACCTTTAT CTCGCAGCTATGCGGCTCCTTTACGCCGGACGTGTGGCCGGGAGTGGAGGAGCTGGAGCT GTACAAATCCATCGAGCTGCCAAAGAACCAGAAGCGTCGAGTCAAGGAGCGCCTGCGTCC GTATGTCAAGGATCAAACCGGCTGTGATCTATTGGACAAATTGCTGACCCTTGATCCCAA GAAACGCATCGATGCGGACACAGCTCTGAATCA…	FBgn0019949	CG5179	Cdk9	Bait	no	yes	yes	17.8	19.4	15.632	15.442	15.537	-1.09001	61.2	62	55.1736	55.1986	55.1861	1.88453	8.7	7.7	12.9584	12.9895	12.9739	-0.652667	8.6	8.1	11.46	11.7908	11.6254	-1.31376
22	B12	GCCTCACTCAAACTTGTCTGCGGACAGAATTCCTTGAGCGATCTGCACAGCTCTAGGTCA TCTTTGTCCTCGTTTGATGCGGGCACAGCCACTGGCGGACAAGGAGCCAGTACGGAGAGC GTGTATTCGTTGTGCCGGGTGATCCTCACCGATGGAGCCACCACCATAGTGCAGACAAGA CCTGGAGAAACAGTGGGAGAACTGGTCGAACGTTTGCTGGAAAAGAGGAACCTCGTGTAT CCCTACTATGACATAGTGTTCCAGGGCAGCACCAAGTCGATCGATGTGCAGCAGCCATCG CAAATCCTGGCCGGTAAGGAGGTGGTAATCGAGCGCCGTGTGGCTTTCAAGCTGGACCTG CCCGATCCGAAGGTGATCTCGGTGAAGAGTAAA…	FBgn0020278	CG5248	loco	Bait	yes	no	no	17.4	23	15.2807	18.3076	16.7941	-0.578096	60.5	56.4	54.5426	50.213	52.3778	0.944236	7	7.3	10.4263	12.3147	11.3705	-1.33472	11.1	9.7	14.7914	14.1198	14.4556	1.15151
22	D12	CTCTAAGGTTGACGATCTGCGCGGCACCCCCATGTCCGTGGGCAACCTGGAGGAGATCAT CGACGACAACCACGCCATCGTGTCCACATCGGTGGGCTCCGAGCACTATGTTAGCATCCT GTCCTTCGTGGACAAGGATCAGCTGGAACCAGGCTGCTCCGTGCTGCTCAACCACAAAGT ACACGCTGTAGTCGGAGTTCTCAGCGACGACACCGATCCAATGGTCACGGTGATGAAACT GGAAAAGGCTCCGCAAGAGACTTACGCAGATATCGGTGGCTTAGACACTCAGATCCAGGA GATCAAGGAGTCTGTTGAGCTGCCACTGACCCATCCCGAGTACTACGAGGAAATGGGAAT CAAGCCACCCAAGGGCGTCATCCTATATGGGCC…	FBgn0015282	CG5289	Pros26.4	Bait	yes	no	no	31.2	38.1	27.3998	30.3269	28.8634	4.33661	7.1	8.8	6.40086	7.83465	7.11775	-14.2096	58	51.4	86.3891	86.7089	86.549	30.6441	0.6	1	0.799536	1.45565	1.12759	-10.4579
22	G12	GATGTTTTGATGGAGGAGAACCGCATATACTTGATCTTTGAATTCCTATCGATGGACCTC AAGAAATACATGGATTCGCTGCCAGTTGATAAGCACATGGAGAGTGAATTGGTCCGTAGC TATTTGTACCAAATAACTAGCGCCATTCTTTTCTGCCATCGTCGGCGAGTACTTCACCGT GATCTTAAGCCGCAGAACTTACTAATCGACAAGAGTGGCCTCATAAAAGTCGCCGACTTT GGACTTGGCCGATCCTTTGGCATTCCGGTGCGCATTTATACGCACGAGATTGTTACCTTG TGGTACAGAGCGCCGGAGGTGCTACTGGGTTCACCCCGGTATTCCTGTCCCGTCGATATC TGGTCCATTGGATGCATATTCGCGGAGATGGCA…	FBgn0004106	CG5363	cdc2	Bait	yes	yes	yes	11.5	12.5	12.8402	11.8727	12.3564	-2.38516	17.9	16.6	20.0319	18.3824	19.2072	-10.1619	47.2	52.6	31.6904	35.9224	33.8064	8.2089	16.6	12.9	16.289	15.9643	16.1267	2.60708
23	A3	CTCCCATCTGAACAACTTCTCCTACGAGCAGCTGAACAATGCCAAGAATCGGGAGAACAA GAAGTCCGCCTGCCATCCGATGGCCAAGAATGTGATTGGCCAGCCGGGTGGTCAGTGTGG CGGCGTTCACATCAATCTGCAGACACAAACCCAGCTGAGCTCACACAATTTGAACAATCT GGCGAACGCCTCCAAGGACACCATCACCAATGTGCTGGACACGCATAATGAGAACTCGGT GCTCAAGGCGGAGAAGAGCTCGTTCGAGAAGAACCTGAAGAAGCATTCGATCTTCATCAA TGCGCTCTCGTGGAAGAAGCTCTCCACGTCGCACAACAAGAAGAAGATCGAGAACAAGAA CAAGTGCGCCAACCTGCCCACGGCCTGCTTCAA…	FBgn0027491	CG5387	Cdk5alpha	Bait	no	no	yes	16.6	20.1	18.5345	19.0913	18.8129	0.24398	41.4	48	46.3308	53.154	49.7424	0.0618625	26.6	19.7	17.8594	13.4538	15.6566	0.488484	12.3	9.6	12.0696	11.8804	11.975	-1.00925
23	B3	TAACAGTAGCGGTCAAAACAGCAGAACGGCTTCGTCAGCGTCCACAAGCAAAATAGTCAA CTATTCGTCACCAGTCTCGCCAGGAGTCGCAGCCGCCACCTCCTCATCCTCATCATCCAG CAGCAGCGGCATGAGTAGCAGCCAGGAGGACACCGTACTGGGATTATTTACGCCCAAAAA GGAGTTCCCCAATGCCAAGATGCTGCAGACCATCAGGGAGAAGCTAATGACGCCCGGCGG AGCCTGTGACCTTCTGGCCCTGGGCATCGCAGCGGAACCCACAGACCAGCAGCCCGTCAA GCTCATCCAACAGCGTTATCTGATCAGCGCACAGCCTAGTCACATATCGGCCGCCGTGGC TGCCAAGACTCCCGCCTCGTATCGCCACTTGGT…	FBgn0028978	CG5408	trbl	Bait	no	yes	yes	20.2	24.3	22.5541	23.0805	22.8173	1.8746	37.7	38.3	42.1901	42.4124	42.3013	-2.42955	25.3	24.8	16.9866	16.9368	16.9617	1.04362	13.2	9.7	12.9527	12.0041	12.4784	-0.57072
23	D5	ATACACAGGTAGCCCCAAAGCCTTTGCGCAGATAAACAGCAAGAGTGATAATCGAATCGA GACAAGATGTCGGATCGCAAGGCGGTGATCAAGAACGCTGACATGAGCGAGGAGATGCAG CAGGACGCTGTTGACTGCGCCACCCAGGCCCTGGAGAAGTACAACATCGAGAAGGACATC GCCGCCTTCATCAAGAAGGAGTTCGACAAGAAGTACAACCCCACCTGGCACTGCATCGTG GGCCGCAACTTCGGATCCTATGTGACCCACGAGACGCGCCACTTCATCTATTTCTACCTG GGCCAGGTGGCCATTCTGCTCTTCAAGAGCGGTTAAACGCATCTCGACGCCTGATAGCCG CTCTACCATGGCGCCCACCAAAGTTTTCCGGAG…	FBgn0026141	CG5450	Cdlc2	Bait	no	no	yes	15.9	19.3	17.753	18.3314	18.0422	-0.0698623	41.9	41.1	46.8903	45.5131	46.2017	-1.12362	25.5	25.2	17.1209	17.21	17.1654	1.13028	13	10.7	12.7565	13.2417	12.9991	-0.117211
23	D10	ATCTTCATATCAAGGGTCACCGAGGCGGGACCCGCTGATCTGGCTGGTCTTAAAGTGGGC GACAAAGTTATCAAAGTCAACGGCATTGTTGTCGTGGATGCGGATCACTACCAGGCGGTG CAGGTGTTAAAAGCCTGCGGTGCCGTACTTGTTTTGGTGGTACAGCGTGAGGTGACTCGC CTGATTGGCCACCCCGTGTTTAGCGAGGATGGTAGTGTGTCCCAAATCTCGGTCGAGACG CGACCACTGGTGGCGGATGCCCCTCCAGCTGCATCCATTAGCCACGAGCGTTACATCCCG GCACCCATTGAAATTGTGCCCCAACAGCAGCATCTACAGCAACAGCAACAGCAGCCCATT CAGCAGGTGGCCCCAACGCATAGCTATTCGGGC…	FBgn0261263	CG42614	scrib	Bait	no	no	yes	16.3	18.8	18.1996	17.8565	18.0281	-0.0756228	40.8	44.6	45.6593	49.3889	47.5241	-0.680853	25.9	25.5	17.3894	17.4148	17.4021	1.23098	13.8	9.4	13.5415	11.6329	12.5872	-0.475993
23	E7	GATATTTCCCAACCTGTCTATGCTGGATATGACCAACAATTGCCTGAAGGAGATTCCCGC CTCGTTGCACGAACTGAGCAGTCTGTCAGTGCTGAATATTAGTGGCAACGTCAACATCAC GGAACTGCCGCCGCACTTGGGACTGCTGTCGAGACTTTGGAATCTTAATACGCGCGGTTG CCTACTGCAGGAGCCACTGCGCTCTATGATCGAGAGCAAGAAGCACAAGACGATGGACAT TGTTGGATATCTTAAATCTATTTACGAAGATGCTCAGCCCTACGCACGGATGAAACTGAT GGTGGTTGGTGTGGCTGGAATTGGCAAGAGCACTCTGCTGGACTTACTGCGCCAGGGGGC GGGCTCAGGGTCCAGCTCCAGCTCTCATCGATC…	FBgn0038816	CG5483	Lrrk	Bait	no	yes	no	15.9	20.7	17.753	19.6612	18.7071	0.200879	39.3	50.9	43.9807	56.3653	50.173	0.206047	28.2	16.5	18.9337	11.2684	15.1011	0.252159	13.1	9.6	12.8546	11.8804	12.3675	-0.667355
23	F7	GTCTACGACAAGGACGAGGGTCTGCGCAAGGCCTTCCGCAACATCCCCGGCATTGAGACC ATCAACGTGGACAAGCTCAATCTGCTGAAGCTGGCCCCCGGCGGTCATGTCGGTCGCTTT GTCATCTGGACCGAGTCGGCTTTCGCCCGCCTGAACGATCTGTTCGGCACCTGGAAGAAG CCGTCCACCTTGAAGAAGGGCTACAACCTGCCCCAGCCCAAGATGGCCAACACCGATCTG TCGCGTCTGCTCAAGTCTGAGGAGATCCGCAAGGTGTTGCGCGATCCCCGCAAGCGTGTG TTCCGCAGCGTGCGCCGCCTGAACCCCCTGACCAACGTGCGCCAGCTGATCAAGCTTAAC CCCTATGCCGAGGTCCTCAAGCGTCGTGCCGCC…	FBgn0003279	CG5502	RpL4	Bait	yes	no	no	37.2	42	41.5353	39.8923	40.7138	9.16221	25.8	24.2	28.8728	26.7985	27.8356	-7.27291	28.1	27.5	18.8665	18.7807	18.8236	1.83564	7	5.5	6.86888	6.80648	6.83768	-5.48413
24	B5	TTGTAAATCTCTCGAATGCACCGCCCAGCGGCACCAGCGGCAGTAACAGCAACATCAGCA CCAGCAGCAACCACCAGCAGCAACAGCACCACCACCATCACCACCACAACCACAACAACA ACAATAATAATAACAACAACAACAGCAGCAGCTCAACCATAAATCCCGTCAACCTTTCAC TCGACCTTCGGACGAAAAGCGAGAACTCGGCGAGCAGAACCCTGGGATCCGGATCAGACC ACAGCGGCATCGACCTGGCAGTGACAGCGAGCGAAAGCACGAAACGGAAGGGCCTGTTCT TCGACTCGCACAAGGATGTGATGAAGCCGCTGTCCGATGGGTCGGACATCAACAGCTCGC CGGAGAACTACGTGGTAACGCCGCATCGGAAGC…	FBgn0011236	CG5575	ken	Bait	yes	no	no	16.1	18.1	17.9763	17.1917	17.584	-0.25646	37.9	34	42.4139	37.6507	40.0323	-3.18924	29.2	34.4	19.6051	23.493	21.549	2.99495	13.8	10.6	13.5415	13.1179	13.3297	0.170786
24	D9	GACTCAGGCCGTAGAGTTCCTGGCCGAATGGTCACTAACGCCCACGAATGTGGCGTTCCT TCGAGTGCAGACTGGCGTTATGGATCCCATGCAGGTGGGCGATAAGCCCAAGTGGTTCGC CCACGCTCTGACCCCCATCCGATTTTCGGTGTGGGACGATGGCAGCTCACTGAATGGAGC CCTGCGATCGCTGAAACAACTCGAGTGCCAGCCGACGGACGAGAGTGGTTCGGATTCAGA GGGAGCGGATAGTAGTAGCTCATCGTACAGCTCACTCAGTGATTTTGTATCGGAAATGGC CTCCTCCGATCTTTCGCCCAGCCTGCATGATGTCTTTGGGTCTTACAATCGGCCACATGT TGTTCCTCAGACTCTCTCCTCGAATTTGGATCC…	FBgn0030613	CG5627	rab3-GEF	Bait	no	no	yes	14.6	19.9	16.3015	18.9013	17.6014	-0.249363	51.5	48.4	57.6337	53.5969	55.6153	2.02823	15.7	20.7	10.5411	14.1368	12.3389	-0.922775	14.7	8.8	14.4246	10.8904	12.6575	-0.414751
24	E10	TCGGAAATTAAAGATTTCGAGGCTATTTCGGCGCTACCAACGATCGTTCGCGGTAACCTC GACACCCAACAGCAGCACTAGTGCACCAGATCCACACTTTCGCACGCAAACATGGGCGAC GTGATGAATATCGACAGCATAATATCGCGACTTCTCGAGGTGCGTGGGGCACGGCCAGGT AAAAACGTACAGCTCTCGGAGGGCGAGATCCGGGGACTTTGCTTGAAGTCGCGCGAGATC TTCCTGTCGCAGCCCATTCTGCTCGAGCTAGAGGCACCGTTGAAGATCTGCGGCGACATC CATGGACAGTACTACGATCTGTTGCGTCTGTTCGAGTACGGCGGCTTTCCGCCGGAATCG AATTACCTGTTCCTCGGCGACTACGTCGATCGC…	FBgn0004103	CG5650	Pp1-87B	Bait	yes	no	no	15.3	19.8	17.083	18.8063	17.9447	-0.109568	24.5	23.2	27.418	25.6911	26.5545	-7.70185	45.7	48	30.6833	32.7809	31.7321	7.32654	11.7	7.2	11.4808	8.91029	10.1956	-2.55923
24	E11	TTTATTATTGTGGTGGAGCACGATTTGTCTGTGCTGGATTACTTGTCTGACTTTATATGC TGCCTTTACGGAGTTCCCGGCTGCTACGGTGTGGTTACTATGCCTTTCTCTGTGCGCGAA GGCATCAACATTTTCCTCGATGGCTTTGTGCCCACCGAAAACATGCGATTCCGCACTGAG TCACTTACTTTCAAAGTATCTGAGTCCGCTACGGAGGAGGAGATCAAGCGCATGAACCAC TACGTATATCCCGCCATGGTCAAGACCCTGGGCAAGTTCGAGTTGACGGTGGAAAAGGGT CACTTCAGCGACTCCGAGATCCTGGTGCTCCTGGGCGAGAACGGTACAGGAAAGACGACG TTCATTCGCATGCTGGCCGGTAACCTCCAACCC…	FBgn0086706	CG5651	pix	Bait	yes	no	no	30.1	35.6	33.6078	33.8134	33.7106	6.31047	34.4	31.1	38.4971	34.4393	36.4682	-4.38257	18.8	22.1	12.6225	15.0929	13.8577	-0.276746	13.7	9.4	13.4434	11.6329	12.5381	-0.51873
24	G1	ATCAGTCGGGTGTTCAATACGATAGAACCAGCCCTGGATTCAAGGCGCTCTCTCGCATTG CCACTCTCTGTAACCGTGCCGAGTTCAAGGGAGGCCAAGATGGCGTCCCAATCCTCAAGA AAGAAGTCAGTGGAGATGCCTCCGAGGCTGCTCTGCTCAAGTGCATGGAACTGGCTCTGG GCGATGTGATGAACATTCGCAAGCGTAATAAGAAGATTGCCGAGGTGCCCTTCAACTCCA CCAACAAATACCAAGTGTCCATCCACGAAACCGAGGATACCAACGATCCCCGCTACTTGC TCGTAATGAAGGGAGCCCCCGAACGTATCTTGGAGCGCTGCTCTACCATTTTTATCAACG GCAAGGAGAAGGTTCTGGACGAGGAGATGAAGG…	FBgn0002921	CG5670	Atpalpha	Bait	yes	no	no	18	20.9	20.0977	19.8511	19.9744	0.716956	44.8	41.9	50.1357	46.399	48.2674	-0.432001	23.2	25.4	15.5766	17.3466	16.4616	0.830897	11	9.5	10.7939	11.7566	11.2753	-1.61873
24	G2	CAAACGCAAACAGCCTAATAGCAAAACTCTTTTACCAAGCTTGAATGATTCCACAAAAGA GGAAATAAAACGAAATCATATATTTAATCAACCGTCCATTAAGAAAACTGATTTAATCAA ATGGCAGAATAGTGAAGTTCATATCACCTCTGACACTCGAAGTATAAACGAAAATAAGAA CATCAATTACAATTCATACATCACATGTAAACAATCCTCTCCAAAATTCAACTGTGG	FBgn0026379	CG5671	Pten	Bait	yes	no	yes	17.2	16.7	19.2045	15.8619	17.5332	-0.277136	43.2	41.6	48.3452	46.0668	47.206	-0.787372	23.3	25.4	15.6438	17.3466	16.4952	0.845177	13.3	12.7	13.0509	15.7168	14.3838	1.08896
25	E1	CGCCATGGATATATTCAACTACCTCAAAGTGCGCGAAGCGGAATTCCCCATTGCCGACTA TATGCCCAGGCAGATCCATCTGACCACCTGGATGCGCACCCTGTTGGTCGACTGGATGGT GGAGGTGCAGGAAACGTTCGAGCTGAACCACGAGACTCTGTACCTAGCGGTTAAGATCGT CGATCTGTATCTCTGCCGCGAGGTGATCAACAAAGAGAAGCTGCAACTTCTGGGCGCCGC TGCCTTCTTTATTGCCTGCAAGTACGATGAGCGACAGCCGCCGCTTATAGAGGATTTTTT GTATATCTGCGATGGTGCTTATAATCACGACGAGCTGGTGCGAATGGAGCGGGAGACGCT GCGCGTTATCAAGTACGATCTGGGCATCCCGCT…	FBgn0015625	CG5814	CycB3	Bait	no	no	yes	16.2	19.6	18.0879	18.6164	18.3522	0.0563536	47.9	43.1	53.6049	47.7278	50.6664	0.371238	20.9	24.9	14.0324	17.0051	15.5187	0.429834	12.5	9.7	12.2659	12.0041	12.135	-0.869878
25	F5	CTGCACATTGCTGTCAATAAGGGCCATTTGAACGTAGTGAAGACGCTTCTAACGCTAGGT TGCCATCCTAGTTTGCAAGATTCCGAGGGCGATACACCCCTACACGATGCCATATCTAAG GAGCACGACGAGATGCTGTCCCTGTTGCTGGACTTCGGGGCCGACATCACGCTAAACAAC AATAATGGATTCAATGCATTGCATCATGCTGCTCTCAAGGGTAATCCTAGTGCCATGAAG ATCCTGCTGACCAAGACGAACCGTCCTTGGATTGTGGAAGAGAAGAAGGATGATGGCTAC ACAGCTCTGCACTTGGCAGCACTTAACAACCACGTTGAAATTGCTGAGCTACTAGTGCAT ATGGGTAAGGCCAATATGGATAGGCAAAATGTG…	FBgn0036558	CG5841	mib1	Bait	no	no	yes	20	21.7	22.3308	20.611	21.4709	1.32633	49.8	48.7	55.7312	53.9291	54.8302	1.76535	17.1	17	11.4811	11.6099	11.5455	-1.26028	10.7	10.2	10.4996	12.6229	11.5612	-1.36965
25	G2	CAAAATATATCAGTCATGGGCGATGCTGATCGTGCGATGAACGAACCAGAAGCCGCGAAA ACTGTGTCCGGAATCCAGGTGATTCCCGCCGAGGATGTGGCTTCCATTGAGGATATAATC ACAATCGATCCGGACTGCTACGAGCTTGATCTGAATCATCGCCGGATCGAGAAGCTGGAG AACTTCGAGCCGCTGACTCGAATCGAGCGCCTGTTTCTGCGCTGGAATCTGATCAAGAAA ATCGAGAACTTGTCCAGCCTGAAAACACTGATTGAGCTGGAGCTGTATGACAACCAGATC ACCAAGATTGAGAATTTGGACGACTTGCCCCACCTGGAGGTGCTGGACATTAGCTTCAAT CGTCTGACGAAGATAGAGAACCTTGACAAGCTG…	FBgn0028992	CG5851	sds22	Bait	no	no	yes	16.5	19.4	18.4229	18.4264	18.4247	0.085876	38.3	43.1	42.8616	47.7278	45.2947	-1.4273	30.4	25.4	20.4108	17.3466	18.8787	1.85905	12.1	10.3	11.8733	12.7467	12.31	-0.717436
25	H7	GAGAAACTAAAGGCCAAGATCGGTTACAGGGATGGCGAGATCTCCAGACTTCAGTTGCAG ATCGATCGCATGGAGAAGGAGCGCCGACTGCTACGCAACGAAATCCGGCATGCCCAGCTT GGTCAGCAGCACACCAAGGCTGAACTGCTGGACAAGCGGAAGGAGAACGATCGGCACGCC AAGTCGCTGCAAGAGGACGAGCAGAAGCTGGCGCGCCTGCGCAAGGATGTGGACAACCTG ATGAACGAGAAGAATGCGATTAGTGCGGCGCTGACCAAACGCAACGAGGAGTTCGATCGA CTCAAGCACAGCCAGGAGAACCTGCAAACGGTGTACGATCAGACCCAGAGGCAGTGCAGC CAGTATCAGGATGATATGCGTCTAATGGGCGTG…	FBgn0039490	CG5882	CG5882	Bait	no	no	yes	19.1	22.7	21.3259	21.5608	21.4434	1.31512	50	47.1	55.9551	52.1573	54.0562	1.50621	15.9	18.7	10.6754	12.7709	11.7231	-1.18472	11.7	9.3	11.4808	11.5091	11.495	-1.42737
26	A2	TATCGACACACCCCAATTACGGTTTCCATTTGGGTCAGGCCCAAGGCTTGGAGGACTACG CACCGCAAAGTCAGCTCCAGCTGAGTCCCGGCATGGACATGGATATCAAGCGTGTGCTGC ACTACTCCCAAAGCCTGGCAGCCATGGGCGGATCGCCCAATGGACCCGCCGGCCAGGGTG TGAACGGATCCTCGGGCATGGGTCACCACATGTCCAGTCACATGACCCCGCACCACATGC ACCAGGCGGTCTCCGCCCAACAGACCTTGTCGCCCAACAGTTCCATCGGATCCGCCGGCA GTCTGGGTAGCCAGAGCAGCCTGGGCAGCAATGGCAGTGGTCTCAACTCCAGTTCGGGTC ACCAGTCCGCCGGCATGCACAGTTTGGCCACAT…	FBgn0000411	CG5893	D	Bait	yes	no	no	15.1	18	16.6631	20.9719	18.8175	0.245845	52.8	56.4	50.702	49.4515	50.0767	0.173814	13.8	10.5	13.3555	11.8324	12.594	-0.814293	14.8	12.2	14.3135	12.9783	13.6459	0.446213
26	A6	TGCACTGCCATTAGTTGTAACCTCAATATACCTACCTAACGTAATTAGTGAACCAGTTCT GACACAGAACAGCATGTCCAACTCCCACTACAACAACTACCAGCAGCAGCAGCCGCACTC CAGCAACGGAGATCCGGAATACCAGCACCAGCAGATGGTGCACCAGCCGCAACGGTTCTC CAACGGCCATGGCATGAAGACCGTCGCTGTGCCAGACATGTGCCTGTTCTGCTTCGAGGT GCTTGACTGTGAGCTGAACAACGTCGATGGTCCATCGGTGCCGGTGTTTAGCAACGACGC CTACCCACTCTTTGTCACCTGGAAGATTGGGCGTGACAAGAGGCTGCGTGGCTGCATTGG TACTTTTAGTGCAATGGAACTGCACCATGGTCT…	FBgn0039136	CG5902	CG5902	Bait	yes	no	no	17.8	22.4	19.6426	26.0983	22.8705	1.89626	52.2	55.8	50.1258	48.9254	49.5256	-0.0107105	13.8	9.4	13.3555	10.5928	11.9742	-1.07794	12.7	10.2	12.2825	10.8507	11.5666	-1.36495
26	B4	GTGGAAAGGAGGACTCCAAGGAGTGGGTGCCAGTGACCAAGCTGGGACGCCTGGTGCGCG AGGGCAAGATCAAGTCTTTGGAGGAGATCTACCTGTACTCGCTTCCCATCAAAGAGTTCG AGATCATCGACTTCTTCCTGGGATCCTCGCTGAAGGATGAGGTGCTGAAGATCATGCCCG TCCAGAAGCAGACCCGTGCTGGTCAGCGTACCCGTTTCAAGGCCTTCGTTGCCATCGGCG ACAACAATGGCCACATTGGTCTGGGCGTTAAGTGCAGCAAGGAAGTGGCCACCGCCATCC GTGGTGCCATCATTCTGGCCAAGCTCTCCGTGGTGCCCGTGCGCCGTGGCTACTGGGGCA ACAAGATCGGCAAGCCCCACACCGTGCCCTGCA…	FBgn0004867	CG5920	sop	Bait	yes	no	no	43.4	46.1	47.8928	53.7112	50.802	13.2702	30	31.4	28.8079	27.5315	28.1697	-7.16105	18.5	16.9	17.9041	19.0446	18.4743	1.68706	6.9	4.4	6.67318	4.68071	5.67695	-6.49519
26	C5	TACAATTGCAAGCAGAAAGAGGATGAGCACCAGCAGCCGGATATTAATACTAAATCGAAC GTGAATTTGTTTTATAAGTTTTAAGTGTTTTGAGCCGCTGTCATGGCCAAATTGTATATT AGTTTAGTGTTTCCATGTAACATTATGTAGTTTTAGTTATAAGTGTACACAATGGATCAA TTGCAGTTCGGTCGCAGTCAGCCAGTCGTATAAAAGCTTCGCATTGGTTGGCCGATTGAC AAGCTCCCGTTGCAAGTGCCGGACAATTTTATATGTAAGCCATATAAAAGATAGTTGCCA AAATATACGCGCTTAACAACATTCGCGTCTGTCCACGGTGAGAGCTTGTCATGCCAAGCG GGAGCAGTAAGAACTTCGGCAGTCTTAAAAACT…	FBgn0000404	CG5940	CycA	Bait	yes	no	yes	6.7	6.8	7.39358	7.9227	7.65814	-4.29835	14.7	20.1	14.1159	17.6237	15.8698	-11.2793	40.7	25.7	39.389	28.9613	34.1751	8.36574	24.6	28.9	23.7913	30.7438	27.2676	12.3114
26	C6	ACATCGAACTGCTGCTAAACGGAGCCGGCGACCAGGTGTTCTTTCGCCACCGCGATGGCC CCTGGATGCCTACCCTGCGCCTCCTGCACAAGTTCCCCTACTTCGTGACCATGCAGCAAG TGGACAAAGGCGCCATCCGCTTCGTCCTGAGCGGAGCGAACGTCATGTGTCCCGGCCTCA CATCGCCAGGCGCCTGTATGACGCCGGCCGACAAGGACACCGTGGTGGCCATCATGGCTG AGGGCAAGGAGCACGCCCTGGCCGTTGGACTCCTCACGTTATCCACACAGGA	FBgn0029833	CG5941	CG5941	Bait	no	no	yes	13.7	14.1	15.1182	16.428	15.7731	-0.99387	51.5	56	49.4536	49.1008	49.2772	-0.0938836	18.6	14.7	18.0008	16.5654	17.2831	1.18035	13.1	12.6	12.6694	13.4039	13.0366	-0.084519
26	C12	CTATCTTCAGCCCAAGTCCGTGATGCCTTGCGATGTGGAGGGATGTCGGGGATTTGGCAA CGCCAAGCGCTTCAACCTCAACGTGCATGCTTTGCGGGAATGCTGTCCGTATGCGCCGGA AAATTGGCGTCAGTGGCGCTCCAAAACGGTGAAACCGCCGCGTGTGGCCCCCGAGAATAT CAGACGTGGATGGGCGAAGAAAACAAAGCGTGCCTGTTCGGAGGCCAAGCAAGCCATTAA GGAGGACTCCCAACAAGAGATTGTCTACCCGAAGGTCGCGGAAGTGGTGCAAGCCAAGCG AAAGACGTCTCCTTGTGAGGAGAAGGTTGTGAAAAAGCAGAAACAGATGCAGAAGGAGGA GGATGCGGAGCAGGTGCCGGATGAACGCTCCCT…	FBgn0002441	CG5954	l(3)mbt	Bait	no	no	yes	23.9	24.6	26.3741	28.6615	27.5178	3.7887	42	42.9	40.3311	37.6147	38.9729	-3.54395	21.7	21.7	21.001	24.4537	22.7273	3.49617	9.8	8.4	9.47785	8.93591	9.20688	-3.42043
26	D6	AGGACGAGAATAGCGAGTTACGGCAGTACTACATCGAAAAACTGGAGAAGCAGAAGGAGG ACTATGTGGAGCAGATTTCCAGCCTGCGACAAGATCATGAGGATGAGGTGCGCAAGCTGC GTCAATCCCACGAGCTGGACCTCGAGGGTATTCGTCAGGCTAAAATGGTGGAGTTGTCGG CGGTGCAGGATCATGGAAATTATCTGGACACATTGCGTCTGGCGTCCAGCAATCTTCAAG AACTTCGTGACGGGATGAGTGACAACCAGGAAAGGGAACGGCAGTTGGAGGCGCGAGAAC GTCGCCTGGCCGACCAGGAAAGGCGTCTAAAGATGGACGAGGAGACGGCCGACGATGAGA AGCGCCGCCTGATGGAACTGGTGAGCACCTTGG…	FBgn0036206	CG5964	CG5964	Bait	no	no	yes	15.9	20.6	17.546	24.0011	20.7735	1.04236	55.7	53	53.4868	46.4704	49.9786	0.140943	12.2	12.8	11.807	14.4243	13.1157	-0.592374	13.7	11.6	13.2496	12.3401	12.7949	-0.295106
26	D9	GAAACCCAACAGAATAACCTGCCATCTCCCTCACGCAACAAATACCAAAACGCCAGACGA GTGCTCAACAGCGCCGAGACACAAAACTTGCCAGGACGTGAGTCCCAGCTCCAAGAGCTA CGTGAATTCTTCAGCAATCACCTGGAAAGCCAGACTTCCGGCAGCCTCTATGTCTCCGGT CAGCCAGGAACAGGCAAGACCGCCTGCCTATCGCTACTGCTGAGAGATCCCGACTTCTCC AAGCGTCTGCAACGTGTGTACATTAACTGCACCAGCATAGCAAGTGTAGGAGCAGTTTAC AAGAAACTATGCACCGAACTGCAGCTCAAAGTCAGCGGTCGCACAGAGAGAGATCACTTG GAGGCCATTCAGCGTCACCTAAAGACAGCAAAG…	FBgn0035918	CG5971	Cdc6	Bait	no	no	yes	20.5	25	22.6222	29.1276	25.8749	3.11967	48.9	49.4	46.957	43.3139	45.1354	-1.48063	14.9	12.7	14.42	14.3116	14.3658	-0.0605873	12.8	10.3	12.3792	10.9571	11.6682	-1.2765
26	G10	ACCACAAAAACTCCATGAACGAAAAATGAATCTTGCAAACGGGAAGAAAACATTTGTGAC ATGTGTAAAAAGTTTCAAACTGCTGCTATATCATATTGTGCTATAAATTATTACTACTAC TATTTATATAATTGGTTGAGTGTGCTGTGTGTAACCATTTTTGTCATCAGCAAAGCGAAA TAGTTGCACGTTCGAGCGTTTTTCAACTACATAACTATATGCATTAACAAATGTAATGAG AGTTGCCAATATAAAGTAATTTAAACAACAACAAAATGCTAAAACGAAACATTTTAAGCC TATTTTTTTATCTATATATAAATATTATATATCGAAGCAAATACATTTATACATTTTCCT AATATCCACCAAACTAAGAAACACGACGACGAT…	FBgn0004638	CG6033	drk	Bait	yes	no	no	15.1	18.8	16.6631	21.9039	19.2835	0.435621	56.5	56.6	54.255	49.6268	51.9409	0.797972	13.5	11	13.0651	12.3959	12.7305	-0.756205	12.3	11.3	11.8957	12.0209	11.9583	-1.02379
26	H8	TACAAGAGTACGGGAATCACCCACAATGAGGGCGGATGGCCAAAGGACATCAACATGCAT GACCCGGAGCAGACGGTGCGATACAAGCGGAAAATCGAGAAAGACGAGAATTATATCACC CAGGTGATGAATCTGACCAAGCCCATGGAGCACTACATCCACCAAAACAATGCGGTCAAC ATCTATGAGAACTACTTCGAAAATCTCGATCCAGCTCCACTGCCCGAGCCTTGTAAGTCG CGCACGGTCAATGTGTACAGGGATCCCAATCCCATAAAGGTGCCAGTGAAGCATTTGTCC TGGTCACCGGATGGCGGCATCAAAATGGCCGTCAGTCATTGCGACATGCGGTTCCAGGGC GACAAGTCCAACCAGAAGTGCAACTCGTACATA…	FBgn0036195	CG6053	CG6053	Bait	no	no	yes	17.5	17.4	19.3116	20.2728	19.7922	0.642749	53.2	55.7	51.0861	48.8377	49.9619	0.135368	12.2	12.3	11.807	13.8609	12.8339	-0.712212	14.6	12.2	14.1201	12.9783	13.5492	0.361971
27	C2	CACTCACCTGATCATCCCGAATGCAGGACTTGGCTTTGCCATTGGAATGGTGGACTCGTC GATGATGCCGGAACTGGGCTATCTGGTGGACATCCGACACTCGGCGGTCTACGGCAGCGT TTACGCCCTGGGTGATGTGGCCTTCTGTGTTGGCTTCGCCGTGGGTCCCGCCTTATCTGG ATCGCTGGTGAAGAGCATCGGCTTCGAGTGGATGTTGTTTGGAATTGCCATACTCTGCTT TATGTATGCTCCATTGCTGACGCTGCTCAAGAATCCGCCGACCAGCGACGAGAAGAAGGT ACGTATGGCCAGAGAGGCGGCTGAGGCTGCTGCAGCCGCTGCTGCCGCTTCAGGGGAATT CTCTGGAATACCCCAGATGACCGCATCCTGCCC…	FBgn0260964	CG33528	Vmat	Bait	yes	no	no	13	16.3	14.3458	18.9912	16.6685	-0.629262	56.5	59	54.255	51.7312	52.9931	1.15025	12.9	10.9	12.4845	12.2832	12.3838	-0.903674	13.7	11	13.2496	11.7018	12.4757	-0.573094
27	D3	CAGCAAAAATCCCTTCAAGCAGCAGTTGGACAGCAATCAACAGAATGGCAATATGGAGCC GGATTGCGGCATCATGGGCGTCGGCAAGGAGCCACCGGTACCGCCGCCGCCCACCTACCA GTCGCAGACCTACGCAGGACGACAGGCTCCGCCGCCAGCGGATCAGTACCGCGAGGAGGA TCCACGCGCTGCCGGGTCCTGGGCCGCCGCCAAATCCTGGATGGTCAGCTGGCGGGGATC CAATCGCCTGGTGCTCGTCATCGTGGCCATAGCCCTGCTCCTCGACAACATGCTGCTGAC CACAGTGGGTGAGTTTAACTACACTTATACCTGATGGGGATACCTTAAGATAGATACCAT ACATATATTACGACGCATAAATCTTATTCCCTG…	FBgn0260964	CG33528	Vmat	Bait	yes	no	no	20.7	18.6	22.8429	21.6709	22.2569	1.6464	49.2	55.9	47.245	49.0131	48.1291	-0.478303	14.7	11.7	14.2265	13.1847	13.7056	-0.34143	12.5	11.7	12.0891	12.4464	12.2678	-0.754227
27	D9	GTAAACAATACGCGATGGAAGGAGATGGAGCCGCATGACGTGGTTATGGAGTGCGCCAAC CTATCGCTGCCCGTCCTCTTGCCCGAGACGAGCAACGAAGACGGCAGCTATGCGTATCCC ATGACGCCAGGATACAGTCGCATGACTTCAAATACCTCGAATACGGACTACAGCTATCAG CTGAGGGAGTTTCAGCAATCGAGAAATGTCTACACCCGCTTCGATTCGTTTGCCTCGGGT GATGATGTGGGTCCGATCTGGAGTCCGCATAACGAGATTGCCACGACCAGTAGCGGCATA CCGCTTACACCCACCACATCGTTTATTTTGCCACTACAACCGGCTATGAACTCTCAGCTT ATGGTTGGCATGACTGGCTCCTCACCGCCCGAA…	FBgn0026317	CG6147	Tsc1	Bait	yes	no	yes	16.4	12.2	18.0977	14.2143	16.156	-0.837948	50.4	56.5	48.3973	49.5392	48.9683	-0.197324	16.7	15.1	16.1621	17.0162	16.5891	0.885138	13.8	13.7	13.3464	14.574	13.9602	0.719973
27	E7	CAAATTTGAGGATTCTGAAGCGGGCACAGTCGCAGCAGCCGCAGCAGCACCATCAGCAAC AGTTGCAACTAGAACAGCAACAACAGCAGCAGCAGCAGCTGGGAATCGACTTTACGCCAA ATTTGAATTCGTGGACGAATTTCTCCTTTACCAAGAACTTCATAGCAAATGTGTTTTGCT AAACTTTTCTTTGAGTCAATCACACACACTTCCTTTTAAAACTCTCAATTAATGCATTTC CGCGCAAAAGGCCCGGTTACCGGGAACACCGAATAGTATAGGAGGCTCTGTGGAGTTTAA GGACTCGCGCTTTGGGTAACAGAAACTTTGGAGACTTGCCAGTAAATGAAAGCATGCCAA TTGCATTTAACAAGTTCATTTGTTATAAAACTA…	FBgn0036534	CG6169	Dcp2	Bait	yes	no	no	13.6	11.2	15.0079	13.0492	14.0285	-1.70428	35.1	44.6	33.7053	39.1053	36.4053	-4.40364	31	25.1	30.0014	28.2852	29.1433	6.22534	16.6	15.4	16.0543	16.3825	16.2184	2.68699
27	E8	CCTATGGATCGTTACCCTACGCGCGATACGGCCATTCCGCTGCCGCCGGAAAAGCTGACC AGCAATGCCGCTCGTCTGCAGGTGCTGCGCGCGGAGACGAAGCTATCGGTGCCGTCGTTT AAGGTGTGTTATGCCTACGATGCCCAAATGCTTCTGCACTGCAATCTCAATGATACGGGG CATCCGGAGCAGCCGTCGCGCATCCAGCACATCCACAAGATGCACGACGACTACGGTCTG CTGAAGCAGATGAAGCAACTGTCCCCCAGGGCGGCCACCACAGACGAGGTGTGCCTGGCC CACACTCGCGCCCATGTGAATACAGTGCGTCGATTGCTGGGCCGCGAGCCGAAGGAACTG CATGACGCTGCTGGGATCTACAACTCGGTGTAT…	FBgn0026428	CG6170	HDAC6	Bait	no	no	yes	16.9	15.7	18.6495	18.2921	18.4708	0.104665	50.4	57.4	48.3973	50.3283	49.3628	-0.0652185	16	12.1	15.4846	13.6355	14.56	0.0220258	14.1	12.1	13.6365	12.872	13.2542	0.105035
27	E12	AGGTGAATATGTCTCAGCTGCCAGGATTTTTCTCCATCGTTTTAGCCGAAAAAGTTCTGT TCGTGGGACAAACAGTGCTGGTCTTCAAAATGGGGCGCAACGTAAAAGTTAAAAACAAAA CCGACCCACTGGCGGCAAAACTGGCTGAATTGGATTCAGATGATATCTATCAGCTGTGGA GCGGCAGGGAGTCCGAGTTCTTCAAAATGGTCGTTGATTTGAGCAACGAGGACACCATCA ATGTGTTTCGCCTCGAGAAGGTTATTATCGATATCAAGAATTACGTTAGCGCCCGGCTGT CGGAGATCGCTGTGAACGAAGTGGATCTGGAGCGGCAAATGGGACTGATTAAGGACTTCT TTTTGCTAGGCAGAGGAGAGTTCTACTTGGAGT…	FBgn0026431	CG6176	Grip75	Bait	no	no	yes	15.8	17.2	17.4356	20.0398	18.7377	0.213346	46.8	49	44.9404	42.9632	43.9518	-1.87693	18.6	17.3	18.0008	19.4953	18.7481	1.80351	14.9	13.2	14.4102	14.0421	14.2262	0.951647
27	G1	CAACAGCCTCACAGAGAAACCGGAGAAATGTATGCCGCCAAAAACTCCAACGAAAACTGC GGTTCTCCCGGTGCACGTTGACGGAAATACGCCTCAAAACATCGATTCCGCACTAGAAAC TCCATTAATGTTTTCGCGTCGCAGCTCTATGGACTCATTGGTTGGCGACGACGAAACGGT TGCCTGCGAGGACAATGGATCCGTGATCAGTGAATACAGCCGGATGCAGAGTGGTGTTAT TTCCCCCTCAGAGCTGCCCGATTCACCCACCCAGAGTATGCCTCAATCTCCGAGAAGGGA CAGAAAAGTGTCCACTCAAAATAACTTGGACACACCTGAACAGAAGCCCAGTACTGTGTT TGAGGACAAGTTGAACAGATTCCACGTGGAGCA…	FBgn0026598	CG6193	Apc2	Bait	no	no	yes	21	18.3	23.1739	21.3214	22.2476	1.64263	50.6	55.7	48.5894	48.8377	48.7136	-0.2826	13.2	11.1	12.7748	12.5086	12.6417	-0.793988	12.7	12.5	12.2825	13.2975	12.79	-0.299334
27	G9	GAGAAGATGGAGATTGATCAGCAGCTTCGCGCCATCCAGGAATCCTCCATGGGCTCCACA CAGAGCTTCCCAGTGACGCGGCGCTCTGAGCGCGGCTACAGCAGTGACATTGAGTCGGTG CGCTCTATGCGCGGCGGTGGTGGCGGCCAGCGTGGTCGTGTACGCGGACGTGGTGGTGGC GGTCCTGGAGGTGGCAATGGCCTGAACCAGCGCTACCACAACAATCGCCGCGACGAGGAT GACTACAACTCGCGGGGCGATCATCAGCGTGACCAGCAGCGTGGCTACAACGATCGCGGC GGTGGTGACAACACTGGCAGCTATCGTGGAGGCGGTGGTGGCGCCGGTGGTCCTGGCAAC AACAGGCGCGGCGGAATCAACCGCCGGCCGCCA…	FBgn0028734	CG6203	Fmr1	Bait	no	no	yes	22.2	18.9	24.4981	22.0204	23.2593	2.05458	46.9	53	45.0364	46.4704	45.7534	-1.27372	15.8	14	15.291	15.7766	15.5338	0.436243	11.9	10.8	11.5088	11.489	11.4989	-1.42393
27	G10	CTTCACGCTGGACAAACTACCGGAAGATCTGCACTTAAATGAGAGTCAGAAAACTGCATT CAAGGAAGCTTTATGCAGGGAGTTTAGCATCATTCAAGGACCTCCAGGCACCGGAAAAAC ACACCTTTCAGTGCAGTTGGTTAACAGTTTGATACAGAATGCTAAAGCCCTGGGCACGGG ACCCATCATTGTGCTGACCTATACCAACAATTCGCTGGACAAATTCCTGGTAAAAATTTC GCGGTACACCCAAGAAATTCTTCGCTTTGGTAATCAGTCGCGAGATCCGCAAATATCAAA GTTTAATTTGAGTACCACGATCAAGCCAGAATTGGTTCCACCGCGCCTGAAGCGAATTTG GTGGCTAGTCAATTGTGAGTACAAGGAAAAATT…	FBgn0039165	CG6204	CG6204	Bait	no	no	yes	18.5	16.1	20.4151	18.7582	19.5866	0.559044	52.6	57.1	50.5099	50.0652	50.2876	0.244412	12.8	12.7	12.3877	14.3116	13.3496	-0.492841	13.9	11.9	13.4431	12.6592	13.0511	-0.07187
27	H9	ACTTGGAGTCTGATCAAGGAGCACTTTAGTTTGGAGACGCGCCTGGATATGCTGCCGCAC TGTTACGCCAAGTTCGACAAGCCCTTCTTCGCCAATCTGTGCAAAAAGCTGTCGCAGAAC GCCGAAAATGGAGACGAACTGGCGCGCAGCTTGTTTCGCGAAGCTGGCGTTCATCTGGCC AGAATGATCCTTGCCCTGCTGCCCAATGTGCACCAGGATCTGGTCAAGTCCGGGGACCTA AGCGTAGTGTGCGTAGGATCCGTGTGGTCCAGCTGGGATCTGCTGCAGGAGGCCTTCATC AGTGAACTCGCTAAGACAACCATCGACTTCGACCTCAAGCTGGTGCGCATCACCAAGAGC AGTGCCTACGGAGCCTGCTACCTGGGTGCGGAT…	FBgn0038321	CG6218	CG6218	Bait	yes	no	no	18.5	16.5	20.4151	19.2242	19.8197	0.653932	51.1	56.9	49.0695	49.8899	49.4797	-0.0260807	13.6	12	13.1619	13.5228	13.3423	-0.495946	13.8	11.8	13.3464	12.5528	12.9496	-0.160322
28	C12	GAGTGGCCAGACATTAAAAAGGAGCCCATGTCGCAGTCGCAACCACAGCCTTTTAACGGT TTGCTACCCCCTCCTGCGCCTCCCGGCCACGATTACAAGCTAAATAGCCATCCGCGCGAC AAAGAAAGTCCCAAGAAAGAGCGACTAACGCCAACCAAAAAGGATAAGCACCGTCCTGTC ATGCCCCCAGTGGGCAGTGGGAACAGTTCCTCCGGCTCGGGATCATCAAAGCCGATGCTA CCGCCTCACAAGAAGCAGATACCCCATGGCGGGGACCTGTTGACCAATCCTGGAGAGAGT GGAAGCCTAAAACGGCCCAACGAGATCTCGGGAAGTCAGTATGGACTAAATAAGCTGGAT GAAATAGATAACAGTAATATGCCTCGAGAAAAG…	FBgn0025455	CG6292	CycT	Bait	no	no	yes	13	12.7	14.3458	14.7968	14.5713	-1.48326	41.4	44.8	39.755	39.2806	39.5178	-3.36151	36.4	33.7	35.2275	37.9765	36.602	9.39806	8	7.9	7.73702	8.40401	8.07052	-4.41026
28	D4	CGAATCTCGTTACTTATTCGCCAGCCGTGGATATATACGGTCTTGGGGCCACGCTGTATA CCATGCTGGTGGGTCATCGGCCGTACAGACAGAACGAAGACGATGTGGATCATTCCGCAG CGGCCCATCACGAGCTTCGAAAGCGAATGCGCCGGGGAACGTTTAATCAGCGTTCTATGC GCTGGGAGAGTGCAAGTCCTGCGTTCCGACATTTGGTTAGCTGGTGTCTGCAGCGGGATC CGGCTGATCGGCCCACATTGTCAGATATTCTCGACAGCGAGTGGCTGCAGTACGGCTCAA ATGATCCGGACGTGGATATCATTCTGCCACAACAGATGGTTGTGGACCTCAGCGAAGACA CTATGGAACAACCGACGGGAGGTATGTTCGACG…	FBgn0020412	CG6297	JIL-1	Bait	no	yes	no	11.8	11.6	13.0215	13.5152	13.2684	-2.01382	54.2	58.8	52.0464	51.5558	51.8011	0.751156	18.2	15	17.6137	16.9035	17.2586	1.16992	13.2	11.7	12.7661	12.4464	12.6063	-0.45938
28	E2	AAGCTAGAGACCATTCACGAGGACGCTTGCATGGCGAATAACCCAACGAATCCGGATTGT TACAATGGGAATACCAACAACGAACAGATCGCGGCCGTGCCACAGATACCACTGTCGGAT GATGGCAGCAATATGAACGGAAATGCAGCGCGATTAGCCCGCAAACGAAACTACCAAGAG GAGGAAGCCCTTCCAACGGTAGTGGTGGTGCCGACTCCCACCCCAGTAGGAAATAACGTC CAGGAAGCGCCGCCCATCAGGGAAGTTACCGCCCCACGTACTCTGCCGCCCAAAAAGTCC AAGCTGCGAGGCATTACCACGCGTCGCAACTCCCAGCTGGAGGAGGATCATCAGCCAGTG ACAACACCAGTGGCCGTCCCCATGATCGTGGAC…	FBgn0000662	CG6315	fl(2)d	Bait	yes	no	no	17.4	17.1	19.2012	19.9233	19.5623	0.549115	53.5	60	51.3742	52.608	51.9911	0.814767	12.6	10.2	12.1941	11.4944	11.8442	-1.1332	14.2	11.1	13.7332	11.8082	12.7707	-0.316157
28	G10	AAGAAAACGAAGTTGCTTCCCAACAAGTCCAAGGCACAGAATGGCAAACCAGCTAAAGAC GACGAGCCCTTTACCGTGGAATCCTCACTGGCTGCACTGGATTACCGAGATTCGGATGAT CGCAGCTTTGCCTCTTTAAAGGGCGCCGTGTCCGAGGCCACATTGCGAGCCATTAAGGAG ATGGGTTTTACCGAGATGACTGAAATTCAGTCGAAATCGCTGACACCCCTACTAAAGGGA CGGGATCTGGTGGGTGCTGCCCAGACGGGTTCCGGCAAAACCCTGGCCTTCCTGATACCC GCCGTCGAGCTGATAAACAAGCTGAGGTTTATGCCACGCAATGGTACCGGCGTGATCATC ATCTCACCTACCCGAGAGTTGTCCATGCAAACT…	FBgn0025140	CG6375	pit	Bait	yes	no	no	15.7	13.6	17.3253	15.8454	16.5853	-0.663117	54.3	57.8	52.1424	50.679	51.4107	0.620448	16.2	16.5	15.6782	18.5938	17.136	1.11777	12.1	10.2	11.7022	10.8507	11.2765	-1.61768
28	G11	AACTGTAAACACACACATGGGCCCAATAGCAGTTTATTCATAGAAGCCAAATCATCCCAC AAAACAAACAACCAACCACTTAACAGAGTCAACTACAAGTACATAAATAATTATTTAAAC TCTCTCCTAGTAGTTATATATTTAACTAAACGATAGATAAAAGCAACAAACAAATGCAAA TCATACAATTGTAAAAAAAAATCAATAAATAAACGAAGGAGAACCGCAACAAGCCGAAAC CACTGTATAATTGTACGTTTAATTTTTATAAGAGAAAACACACTTGTTAGGTACTTTTCT TTCTTTCCAAAAACAAACACATGAAAAAAAGAGAAAATAAATATTACAAAAACGAAGGAA ACTTTAAAATAAACAAAATAAATTTTTAAAACC…	FBgn0011766	CG6376	E2f	Bait	yes	no	yes	19.2	16.2	21.1876	18.8747	20.0311	0.740043	50.7	58.2	48.6854	51.0297	49.8576	0.100436	15.7	10.7	15.1943	12.0578	13.626	-0.375271	11.6	12.2	11.2187	12.9783	12.0985	-0.90166
28	H8	GTTAGAGAGCGTTGAATCTGCCTTTAACCTGGCAAGCTCGGAGATTATCCAAAAGGCGAC TGATTGCGAGCGACTTTCGAAAGAGCTATCCACATCCCAGAATGCCTTTGGACAACTTCA GGAAAGGTACGACGCTCTGGACCAACAGTGGCAAGCTCAACAAGCGGGCATCACAACCCT ACATGAAAAGCACGAGCACGTGCAGGAGAAATACCAGAAATTGCAGGAGGAGTATGAGCA GTTAGAAAGCAGGGCAAGAAGTGCCTCCAGCGCTGAGTTTCAACGGCTTCAAAATGACAA CACGAAGTTTCAAGCCGATATCGCATCCCTCAATGAACGATTGGAGGAGGCCCAAAACAT GCTTACGGAAGTCCAAAACTCTGAATCTACTGT…	FBgn0040232	CG6392	cmet	Bait	no	no	yes	18.4	17.5	20.3048	20.3893	20.347	0.868685	49.8	55.9	47.8212	49.0131	48.4171	-0.381849	16.4	12.6	15.8717	14.1989	15.0353	0.224198	12.7	11.4	12.2825	12.1273	12.2049	-0.808979
29	D9	ACTCGATTGTGTTGAGGAACGACATTTCCCTGATCAAGACCCCAACGGTTGCCTTCACCG CCCTTATTAACAAGGTTGAGCTGCCCGCCATCGCCGGTACCTACTCCACTTACACTGGAC AGCAGGCTATTGCCTCCGGATGGGGCAAGACCTCCGATTCCGCCACCAGCGTCGCTAACA CTCTGCAGTACGAAGTCTTCGAGGTTGTGTCCGTCTCTCAATGCCAGAACACTTATGGCT CTCTGGTAGCCACCAACAACGTGATCTGCGTTGCTACCCCCAACAAAGTGTCCACCTGCA ACGGCGACTCCGGCGGCCCACTGGTCCTGGTCAGCGACAGTAAGCTCATCGGTGTCACCT CCTTCGTGTCGAGCGCTGGTTGTGAGTCCGGTG…	FBgn0035665	CG6483	Jon65Aiii	Bait	yes	no	no	17.2	17.6	18.9805	20.5058	19.7432	0.622788	52.8	56.8	50.702	49.8022	50.2521	0.232528	14	10.9	13.549	12.2832	12.9161	-0.677255	13.2	11.7	12.7661	12.4464	12.6063	-0.45938
29	E6	ACCATCAAGTATTGGAAATGGCAAGGGATTGCCTGCACAAATCGGAGGCCAAGTTGATAA CCTCGCAATACTTTTATGAGCTGAGTGAAAATCTGGAGCGTTTGCTTGTGGAGACAAAGG AGAAATCTCCCGAGGCGGCAGCTGAACTAAATGGTGTGATTAAAAAGCTGCTGTTGATTA TTTCGAGACCAGCTCGATTGCTGGAATGCCTAGAATTCGATCCGCAAGAATTCTATGAGC TACTGGAGGCTGCTGAAGGACATGCCAAGGCAATGCCTGTGATAAAGGCGGACATTCCGC AATACATCATCCACAAGCTGGGCCTAAACCGTGATCCAATCGCTGAACTGCAGCAGGAAT TAAGGGAAACACAGCAGATGTGCTCGGAGCAAG…	FBgn0036511	CG6498	CG6498	Bait	no	yes	no	20.5	14.2	25.7149	18.8692	22.2921	1.66072	55.4	57.5	51.8129	53.177	52.4949	0.983471	13.4	16.7	10.9463	12.7839	11.8651	-1.12434	9.4	9.7	10.6039	12.2163	11.4101	-1.5013
29	E10	GACTAGCTACAATGGCATTCCCAGCGGTCCGCAAAAGGTGCCCATTTGCGTGATCAACGC GGTCACTCCCATACCCACCATGTACACGTGGGCACCAACACAGCAGAACTTCATGGTGGA GGATGAGACGGTGCTGCACAATATACCCTATATGGGCGACGAGGTCCTCGATAAGGATGG CAAGTTCATAGAGGAACTGATCAAAAACTACGATGGCAAGGTTCACGGCGACAAGGATCC CTCGTTCATGGACGATGCCATCTTCGTAGAACTGGTGCACGCCCTTATGCGCTCCTACAG CAAGGAACTGGAGGAAGCCGCTCCGGGTACAGCGACTGCCATTAAAACAGAGACGTTGGC GAAATCAAAACAGGGCGAAGATGATGGGGTAGT…	FBgn0000629	CG6502	E(z)	Bait	no	no	yes	19.2	13.7	24.0842	18.2048	21.1445	1.19342	56.4	55.1	52.7481	50.9575	51.8528	0.768466	10.2	16.9	8.33223	12.937	10.6346	-1.64775	11.3	11.4	12.7473	14.3573	13.5523	0.364649
29	F7	AAACGCGATATGATTCGAGCTGCTGATTTCAACTTTGTTAAAGTTATTGGCAAGGGATCC TTTGGCAAAGTCCTGCTGGCCGAGCGTCGTGGCACGGATGAGCTGTATGCCGTGAAGGTC CTGCGAAAGGATGTCATTATCCAAACGGACGATATGGAGCTGCCAATGAATGAGAAGAAA ATTCTAGCCCTATCCGGACGTCCTCCTTTCCTCGTCTCCATGCACTCATGTTTCCAGACT ATGGACCGATTATTCTTCGTAATGGAGTACTGTAAGGGTGGAGATCTTATGTACCATATG CAGCAGTATGGAAGGTTCAAGGAG	FBgn0004784	CG6518	inaC	Bait	no	yes	no	14.4	13	18.0631	17.2746	17.6689	-0.22188	54.4	57.3	50.8776	52.9921	51.9348	0.795937	14.4	14.7	11.7632	11.2529	11.508	-1.27622	12.4	10.9	13.9881	13.7276	13.8579	0.630833
29	G1	GAAAAGTATCGGGACATCTTCGATTGGCATCAGCTTGATGCCTACGCCAGTAAACAAAGA ACGGCTGCCTATGCAACGATTGCAAAGTATGCTGATCGGGAGTATCAGCAACTACACGAC TACAGGCACTCGCAGGAGTATCAAACGCTCAAGGATATCATCGAGCAGAACCGCCAGACG GCGGAGAAGGTGACCCAGCGCGAGAACCAGGACCGGCGCGTCATATCCGTGCAGATGAAA CGTTACGCTAGTTTGGATGAGCAGCAGCTAAATCAGATTGAGGAGAAGCTGACAGAGTAT CTGCGCCTGGCATTGACCAATTATATGGCATACTGTCGACTGGACAGTGGCTTTTCCAGT GCGGCCATATATCGCATCATTTCGCTGTGGTTC…	FBgn0045035	CG6535	tefu	Bait	no	no	yes	15.6	15.6	19.5684	20.7296	20.149	0.788038	56.4	57	52.7481	52.7146	52.7314	1.06263	14.6	15.2	11.9265	11.6356	11.7811	-1.16007	11.2	9.4	12.6344	11.8385	12.2365	-0.781499
30	B1	AATGGAAACGAGAATGGTAAGGCGGATGTAGGAGATGGGGATTGCAGCTGCTCCGAGCAA ACTTATCGCAAGGAGCAGCGATTGAGGCACGTCTGTCGGCGTCACAAGAGAAGGCAACTG AGGAGGCGCACCAGCAGTTGTGGCGAGTCCAAGCACGAGCGGTGCAGCGAGATCTGTCGC TCCAAGAGCAACATTGAGATTCGAAGGCGGAAGTCCAGGGAACGGTATGCCAGCTCTAGT GAGTGGGAGGAGGAAAGTGCGGAGGACTCCTGCGAAAACTGTTGCTACCACAAGCGACAA AAGGATCGGGTGGTTAATCGCAAGCGTTCCACATCCTCTAGGAAGTCAAAAAACCGAGAC AGCAGCGATCCGGACGAGAAAAATCACTCGGAA…	FBgn0260487	CG42534	CG42534	Bait	no	no	yes	12.5	-	15.6798	-	15.6798	-1.03185	55.1	-	51.5323	-	51.5323	0.661156	17.8	-	14.5406	-	14.5406	0.0137424	12.6	-	14.2137	-	14.2137	0.940825
30	C1	AATTTGGACGTGTCTACTTGGCGCGGGAGCGCCACTCGCACTATCTGGTGGCCATGAAGG TGATGTTCAAAGAGGAGCTGCGCAAGGGCTGCGTGCAGCGTCAGGTTCTACGCGAGATCG AGATCCAGTCGCGACTGAAGCACCCGCACATCCTGCGCCTGCTCACTTGGTTCCACGACG AGAGCCGCATCTATCTGGCCCTGGAAATTGCGTCCGAGGGCGAGCTGTTCAAGCACCTGC GTGGCGCACCCAATCATCGATTCGATGAACCGCGGTCTGCGAAGTACACCTACCAAGTGG CGAATGCCCTCAACTACTGTCACCTGAACAACGTGATCCATCGGGATCTGAAGCCGGAGA ACATTCTGCTAACCAGCACGGACGACCTTAAGC…	FBgn0024227	CG6620	ial	Bait	no	yes	no	6.6	6.9	8.27894	9.16884	8.72389	-3.86437	16.2	20.9	15.1511	19.3287	17.2399	-10.8206	42.5	37.1	34.7176	28.4001	31.5589	7.25286	17.3	17.9	19.5157	22.5435	21.0296	6.8778
30	C3	TCAGAGAAAACAGACTTGACGCCCACGGACAAGGTGTTTATGATGAATCTGGATCAGTCG GAATTCGTTGGCTTCTCCTACATGAATCCCGAATATGTTTTCAGCCCATAGATCCGATCT GATCCGATCTAATTTCCATTCTTCGCGTTGTGTCCCCTAAGTCTATTTTGATATTGATTA CTAAAAAGACATCTTGTTAATCTTTGTTAAGTTTTCTGTTTGATTTTCAACCATTATATG TATCTATATTTATTGAATTGTTAAGTTTTTAGTTAATTTTAAGATCTAGAAACTGTGAAA CAGAGCTTTAGTTATGGAATATTCGAATACTGTTCAAAGGCACGTCCTTACCTCAAGCCA ACAAAAAAAGCAATAAAAGCAACATGTCAAATA…	FBgn0003091	CG6622	Pkc53E	Bait	no	no	yes	12.6	13.4	15.8053	17.8062	16.8057	-0.573377	58.3	57.1	54.5251	52.8071	53.6661	1.37559	14.6	15.3	11.9265	11.7122	11.8193	-1.14379	12.2	11.6	13.7625	14.6092	14.1859	0.916527
30	C10	GTGGTTGGAGACATGAGTTTGGGCAGTCGTCGCGCTGGCCAGGCTGGCGGCTGCTGCGGC CGTTGTGGCGGACGAAGATGAGGCTGCCGCGGCAGTCGTGGAGCCCGAACCGACCACGGG AAGTGAGTGATTCAGATTGGCGCGCTTCTCCTGAACAGGCACCGTGCATATGGTTTCCCG CCGCTTCTCCAGCTTGCGGTGGCGCTGACTTGAGCCCAACTGGGCGGTGGAGATGCTGGA GAGGGCACCGCCCGTTCCGGCAGCACCACTGACCAGTGCAATGCCGGAGGAGCCAGTGGC GGCACCCGTTGCGTGTCCCGTCGAGCTGTTCACCATGGTATTGGCCGAACTGGCGCCGTA GTAGCGGTTCTCCTTCTGGTTCATGCTCAGCAG…	FBgn0030945	CG6632	Ing3	Bait	no	no	yes	12.5	12.1	15.6798	16.0787	15.8793	-0.950636	56.2	53.7	52.5611	49.6627	51.1119	0.5204	16.3	20.6	13.3152	15.7693	14.5423	0.0144713	12.4	10.9	13.9881	13.7276	13.8579	0.630833
30	G8	AAGGATTTTGACTCCATCTTGCGGTGGGCTCGCAATGTTGACGGAATGGTCGGATCTCTG GACAAGCAGCCACGAGTCTACTTCGCCCGCATCCTTGGCGTCTCAACGCAGCGGGTTAAC ATTACTTGTGAACGCCAGTTACCGGACAACACCACCTACACCCTGATCTTCCGTCCATTG CGAGCAGTGATGCGTTATCAGTACCGAGCACTTCAGCAGCTGTCGTTCACCAGGCACAGT GATGTTCAGCGGATCCTGTTTCCCGGTGAAATTCCCAATACACCTTTGGCCAGTGGAGTA CTTCAGCTAAACAACAAGTTAATTTCGACCAATCCGGAGCAAATGCAAGCGGTTCGACAG ATAGCGTTGAGCCCACGTCTAAAAGCTCCCTAC…	FBgn0033889	CG6701	CG6701	Bait	no	no	yes	16.3	13	20.4465	17.2746	18.8606	0.263378	52.3	56.4	48.9136	52.1597	50.5366	0.327801	17.1	17.8	13.9687	13.6259	13.7973	-0.302409	10.8	9.9	12.1832	12.4682	12.3257	-0.703767
31	C5	CTCGAATTAGCGTAAAGGAACGACCAGGAGAGCACCAAGATGACCTCGTACGTGCGTGCC ATGTACGACTTTACCGGGGAGCCGGGCTCCTCGGAGCTCTCCATCGCGACTGGCGACGTG CTCTCGGTGACCCGGAGCGATGTGGGTGAAGGCTGGTGGGAGGGCAAGAATGCCCGTGGC CAGATTGGCCTCTTCCCGGCTGCGTACGTGGAGGTGATGTCGGCGGCCGAAGCCCAGAAG CTGAGCGCCAGTGGAGCGACGTCGGTGCCACAGGTTCCGGATCCCTTCGCCTCGCCCCCT TTGCCGCGTTACGATCAGACGGCGGATGATGATGGCAGCAACTGGGATGATGAGGACGAT TGGAGCGACGACAATGACACGTACTCGGAAATT…	FBgn0040475	CG6757	SH3PX1	Bait	yes	no	no	11	11.8	13.7982	15.68	14.7391	-1.4149	50	47.4	46.7625	43.8364	45.2994	-1.42571	24.9	27	20.3405	20.6685	20.5045	2.55063	11.3	10.8	12.7473	13.6017	13.1745	0.0355439
31	C7	TTCTATTAAAGCCGCAAAGTCCTACTACATACACTTCAATAGGATTTATACATGCTTTGC TAGGAAATCTAGACCCCGCCATCGAAGCTTTCCACAAGAGTTTGGCCCTGAACAGAGACT GCATAGTGACGTCTACGATCCTTAAGAGTTGTATCGAAGACCTTATGGACGACTCGGCTA CTATTGATGAGATCTGCAGCGCGGCCTTGCGAGACGTGGCCAAGAATATCACGGCCAACA GTCGCCGGGTGTTGAACTCGGACAAGTTTAATGGGATGAAGCTAAAGTTCGATGAGGAAG AGGAGTTTGCCAACTCCGATTCCAACATGGTAGTGGAAATGAGCTTCGATACCTAGAAAA AATGTATACCAACTTATGTCAATCATTAATGTT…	FBgn0025781	CG6759	cdc16	Bait	no	no	yes	13.8	12.1	17.3105	16.0787	16.6946	-0.618618	22.9	24	21.4172	22.1956	21.8064	-9.2916	57.9	57.8	47.2977	44.246	45.7718	13.2987	4.3	4.4	4.85072	5.54142	5.19607	-6.91406
31	D4	AAGCGTTTCAACTTCGAGACCGGACGCATTGAGTTGTACGCCGAGAAGGTGGCCGCTCGT GGCCTGTGCGCCATTGCCCAGGCTGAGTCGCTGAGGTACAAGCTCACCGGAGGACTGGCC GTCCGTCGTGCTTGCTATGGTGTGCTCCGCTACATCATGGAGTCGGGAGCCAAGGGCTGC GAGGTCGTCGTGTCCGGCAAACTGCGTGGTCAGCGTGCCAAGTCGATGAAATTCGTCGAT GGCCTGATGATCCATTCGGGAGATCCGTGCAACGACTATGTCGAGACCGCCACCCGTCAT GTGCTCCTCCGCCAGGGAGTGCTTGGTATCAAGGTCAAGGTCATGTTGCCCTACGACCCC AAGAACAAGATCGGCCCCAAGAAGCCGCTGCCC…	FBgn0002622	CG6779	RpS3	Bait	yes	no	no	37.8	34.8	47.4158	46.2429	46.8293	11.6525	28.5	28.4	26.6546	26.2648	26.4597	-7.73359	27.6	31.1	22.546	23.8071	23.1766	3.68726	5	4.3	5.64038	5.41547	5.52793	-6.625
31	E3	TCCTGACCTAACTGGTCTCTCCTTGGTGCTGGAATACCAGCCGGACACTCTGTACAACCG CCTCAAGAGCGAGGTTAATCCCCTGAGCCGCCAGCAGGTGCGTAAGTTTGCACACCAAAT GTTCAAGGGGATTGCATATCTGCATGAAGCGGGTCTCATGCACCGGGATATTAAACCCGC CAATCTGCTTATCAGCGATACAGATATGCTTAAGATTGCCGATTTCGGACTGGCCCGTCT GTACTTCCCTGAAGACGAGTCGCGCCTTTATTCGCCTCAGGTCTC	FBgn0038902	CG6800	CG6800	Bait	no	no	yes	14.1	16.2	17.6868	21.5268	19.6068	0.567272	52.3	52.6	48.9136	48.6454	48.7795	-0.260526	16.9	16	13.8054	12.248	13.0267	-0.630217	12.5	11	14.1009	13.8535	13.9772	0.734814
31	F6	AGAAGCAGTTCGACATGAATCGTAGCCGGGCCAATAACTTGGACAGCAGCAGAAGCGGGT CTGCCAACAACAAAAACACCACGGACAGCACGAAAAATGTGGTTTCCCCGCAACACAATC AACGCAAGCTGCAAGCCTCCATGGAGCGCCTACAGGTGCAACAGGTGAACACAAGTCGCC GGGCAGCCGGCTCCAACTGGATGGCCGCTGCTGGCGGTGGAGCAGCAGCAGCAGCTGGAA GTGAAAACCAGGATGCCAAGGCGACGGAGTCAGCACCACTAAGCAAATCGGCACGCATGC GCATGAAAAAGAAGGCACACCGCAATCGCATTTTGGCCATGGACTGCGAGATGGTGGGCG TGGGACACAACACACGGGACGACATGCTGGCAC…	FBgn0036405	CG6833	CG6833	Bait	no	no	yes	11.7	11.6	14.6763	15.4143	15.0453	-1.29023	57.1	58.1	53.4028	53.7319	53.5673	1.34253	18.2	17	14.8673	13.0135	13.9404	-0.241544	11.4	10.8	12.8601	13.6017	13.2309	0.0846746
31	F12	CAAGCAAGATGAAACAGAACCCGTTCGTGTCGTCGTCGCGCAGGAAGAACCGCAAGCGTC ACTTCCAGGCTCCCTCCCACATTCGCAGGCGCCTCATGTCCGCTCCCCTCTCCAAGGAGC TGCGCCAGAAGTACAATGTGCGTTCCATGCCCATCCGCCGCGACGATGAGGTCCAGGTGA TCCGCGGCCACTTCAAGGGCAACCAGGTGGGCAAGGTGGTCCAGGCCTACCGCAAAAAGT TCGTCGTCTACGTCGAGAAGATCCAGCGCGAGAACGCCAACGGCACCAACGTCTACGTGG GCATCCATCCCAGCAAGGTGCTGATCGTCAAGCTGAAGCTCGACAAGGACCGCAAGGCCA TCCTGGAGCGTCGCGGCAAGGGTCGTCTGGCCG…	FBgn0036825	CG6846	RpL26	Bait	yes	no	no	44.5	42.1	55.8201	55.9432	55.8817	15.3387	27	30.5	25.2518	28.2069	26.7293	-7.64332	23.6	22.5	19.2785	17.2238	18.2511	1.59212	3.8	3.6	4.28669	4.53389	4.41029	-7.59852
31	H5	CATGAAGTAGGTCGGAAGTCGGTGAAGGGAAGTCCGGTGAAGAATCCTCACAAGCGCCGC TCTCATGAGTTGAGTTTTTCGGATGCACCTAGCAACGAATCATTGTACCGCAATGAAACT GTAGCCATTTCCCCTCCTAAAAAGCAACGGGTTGAGGACACTACTCTGCCCAGAAGTGCA GCGCCGGCAAATGCATCTGCAAGAAGCAGTAGTGCCCACGCCTGGCCACACGCCCAATCC AAGAAGTTTAAGCTAGCACAAACCATGTCACTGATGAAGAAGCCCGCCACACCACGAAAA GTCAGGGACACTAGCATTCAGCCTTCCGTCAAGCTCTATGACTCGGAGCTGTATATGCAG ACGTGCATCAACCCGGATCCATTTGCAGCAACT…	FBgn0000140	CG6875	asp	Bait	no	no	yes	12.3	11.8	15.4289	15.68	15.5545	-1.08288	56.4	57.1	52.7481	52.8071	52.7776	1.07811	15.9	17.9	12.9885	13.7025	13.3455	-0.494616	13	11	14.665	13.8535	14.2593	0.980468
31	H11	AAAAGTCTTCCCAGAAAAATGCGGAGACCCAGTCGCAGCAGTTTCTCAAGAGTCTGTCCA GCGTGGAATCGAAGCTGTCCGAGCAGATCAACTACTTGACCCAGGTGTCCACGGGTCAGC CACACGAGGGTTCCGGCTATGCATCCGCCAAAGTGCTCCAAATGGCTTGGCATCGCATTC AGCACGCTAGGTCCAGAGTGCGTGAACTTGAGGAAACTAAGGCCAAACACTCACATGCAG CTCGTCAGCAGTTGAAGCGTCAGCAGGAACATGCCGCCGCCCAGCAACAGCAGCAGCAAC AACAACAGCAGCAGCAGCAACAACAACAGATGCAACAGGCGGCACAACAGCAGCAACAAC AAACCGGAGGAGGAAATGCCGGCAGCGGAGATC…	FBgn0036811	CG6884	MED11	Bait	yes	no	no	26.8	21.3	33.6175	28.3038	30.9607	5.19066	7.6	9.9	7.1079	9.1557	8.1318	-13.8701	63.7	67.3	52.0356	51.5182	51.7769	15.8531	0.9	0.8	1.01527	1.00753	1.0114	-10.5591
32	A11	CTCCAAACTAGTCCTGCCTACGCCGCAGATTTCCGACATGGAACTACAGCAGGTAGTCAA GCTGGGACGCGCCAGTGAGATGGCAAAGGAAATTGCCGGTGAGAGCGGCATAGAGACGAC GGATGCTTTGCTAGCCGACTACTCCATTACACCCCAGGTAGCAGCCACTCCACGTACTCC GGCTCCGTACACCGATCGCATCATGCAGGAGGCCCAAAACATGATGGCCCTCACCCACAC AGAGACGCCACTCAAAGGTGGCCTGAACACACCGCTGCACGAGTCAGACTTCTCCGGCGT GCTGCCCAAGGCGGCCTCCATCGCCACGCCTAACACAGTGATTGCCACGCCGTTTAGAAC CCAACGCGAGGGCGGAGCAGCCACTCCCGGCGG…	FBgn0035136	CG6905	CG6905	Bait	no	no	yes	11.7	9.9	14.6763	13.1553	13.9158	-1.75017	43	43.2	40.2158	39.9521	40.0839	-3.17196	32.6	35.2	26.6305	26.9456	26.7881	5.22349	10.4	9.7	11.732	12.2163	11.9741	-1.00999
32	C2	CAGTGATCTCGACTTCATAGGCTGGTACACAACCGGCGACAATCCCACTGCCGATGACAT TAAGATCCAAAGACAGATAGCCGCCATCAACGAGTGCCCCATCATGCTACAGCTGAATCC GCTCTCCCGCAGCGTCGACCACCTTCCCCTGAAGCTATTCGAGTCCCTAATCGATCTGGT GGACGGCGAGGCCACCATGCTGTTCGTGCCCCTCACCTACACACTGGCCACCGAGGAGGC GGAGCGCATTGGTGTGGATCATGTGGCGCGCATGACCTCGAACGAGTCCGGCGAGAAGAG CGTGGTGGCGGAGCATTTGGTGGCCCAGGACAGTGCCATTAAGATGCTAAATACACGCAT CAAGATCGTGCTGCAGTACATACGCGATGTGGA…	FBgn0028837	CG6932	CSN6	Bait	yes	no	yes	40.1	32.9	50.3009	43.7181	47.0095	11.7259	22.2	27.4	20.7626	25.34	23.0513	-8.8748	30.6	33	24.9967	25.2615	25.1291	4.51782	5	4.5	5.64038	5.66736	5.65387	-6.51529
32	D9	ATAAAACGACCACATACGAGGCACCCGAGTGCATACGCTGGGATGAGCATCCTCCGGAGC CACGACAGGTTCAACTCCAGCGGAATGCCAGCCTGGGTTTTGGATTCGTGGCCGGGAGTG AACGTCCCGTAATCGTGCGATTTGTGACGGAAGGTGGTCCCAGCATCGGAAAACTGCAGC CGGGCGATCAGATCCTGGCGGTGAATGGCGAGGATGTGAAGGATGCGCCGCGCGATCATG TCATCCAGCTGGTGCGAGCCTGTGAGTCGCAGGTAAATCTCCTGGTGTGCCAACCTATGG CGCACTGCGTGCTGCCTGGCAGAAAATCCACACTTCTTT	FBgn0261859	CG42788	CG42788	Bait	yes	no	no	14.1	15.4	17.6868	20.4638	19.0753	0.350829	57.9	55.2	54.151	51.0499	52.6005	1.0188	13.1	17.4	10.7012	13.3197	12.0105	-1.06249	12	9.5	13.5369	11.9644	12.7507	-0.333602
32	E5	AGTCGTTCCTAACCAACAAACCCACGCCACTGTCCCAGGAGCCCGTGAAAACCACCGCCG ATGAACCGCAATCGCTGTTGACTTTGAAGAAGAAGACTGTTCAGTACAGCACCAAGGATA TGCGTGTGAGCTGTGAGGCCATTCCGGAGGAGATCGCCGGCTCCACACCACCGTCGCAGG CCGCAGCCTTGGCCCTGCAGCCGGAAAGCGGCACCCTACCTCCCAAGCAGCATTCGGCGG ACGATGTCAGCAGTCATGTGGCTGGAGGAAGTAACTTGCAAGCAGGAGGGTCCACGCTAA AGCTGGGTAAACCACCGCTGTCGCCGGGGCAACCGCCTCTGCTGGGCACTGGTCGAGTGA CCAGCTTTGGTGGCACCTCTGTTCCGCAGCCCG…	FBgn0005198	CG6975	gig	Bait	no	no	yes	23.3	22.9	29.2272	30.4299	29.8286	4.72965	48	45.7	44.892	42.2642	43.5781	-2.00205	15.6	22.1	12.7434	16.9176	14.8305	0.13707	10.4	7.2	11.732	9.06777	10.3999	-2.38126
32	H6	GTGATCTGGTAAAGAGCACGCTGGGTCCGAAGGGTATGGACAAGATCCTGGTGGCCACCG GACGCAACGCCGGTCATGTTGAGGTGACCAACGATGGTGCCACCATTCTGCGTGCCGTCG GTGTAGACAATCCGGCCGCCAAGATTCTGGTCGATATGTCGCGTGTGCAGGACGAGGAAG TGGGCGATGGCACCACCTCGGTCACCGTTCTGGCATCGGAACTGCTGCGCGAGGCGGAGA AACTAGTCGAACAGAAGCTGCACCCACAGATCATCGTCTCTGGCTGGCGTCAGGCCACCC AGGTGGCACTGGAGGCGCTCACCGCCGCCGCTCAGGACAACTCGTCCAGTGACGAGAAGT TCCGCAACGACCTGCTGAACATTGCCCGCACCA…	FBgn0030086	CG7033	CG7033	Bait	yes	no	no	19	17.1	21.5648	22.3307	21.9477	1.52051	41.9	43.4	37.3955	38.6987	38.0471	-3.85391	25	23.5	34.2079	31.1973	32.7026	7.73936	11.2	11.1	10.3119	9.90681	10.1094	-2.63432
33	B2	AAGTTCAAGCAAGAACGAGAGGCCGTCATTAATGATGCTGCCATCTCTACCACCCAGCGA CCTCCCACATACGACTACATTGTTCAGCAGACCATCGGTCTCGGTTATTTCGCCAAGGTG CACGCCACGCCGCCGAGGAGCTCACAGGTTCTGGCCGCCGGAGCAGAACCCTATTTGGGC TTCTTTCAGGCGGAGGAGGGTTATAAAACGATGTCGCTGGGTGAGGTTGCCAAAGACGTA ATCGGAATAGCTTACAAGAACCTGCTGGGCGGAATCTTTCGACGCGCTCCAGAGCCCCTG CCATCGCCCGAGGAATCACCACTGCCGGTGCCCACGAAAGAAGCACCGATGCGGATTCGC TGTCGTCTATATGACGGCAAGAGAGATGGACTG…	FBgn0027505	CG7061	rab3-GAP	Bait	yes	no	no	13.8	15	15.6628	19.5884	17.6256	-0.239512	50.1	51.2	44.714	45.6538	45.1839	-1.46439	15.9	14.1	21.7562	18.7184	20.2373	2.43697	15.9	14	14.6392	12.4951	13.5672	0.377606
33	B8	CCTCTGGAATTGTTCATGTGCTCCGTGCTGAAGCGACAGGGCTACGGCGAGGGTTTCCGT TGGCTGGCGCAGTATATCGATTAAGTCAGCATTAGCAACCACCACCAGCACCATATTTTC AAGAACACCACTCAACACTCAAAACCGAAAACTTGGCTACAAAATTTCCAAAAATGATTA GAGACCGCAGAAAGAACAGAACCCAAGGGATGTGAACCCAGCCCAATTCAAACCGTCAGA CCTTAAGCAAAACG	FBgn0038947	CG7073	sar1	Bait	yes	no	no	15.5	14.3	17.5923	18.6742	18.1333	-0.0327808	52.2	50.9	46.5882	45.3863	45.9873	-1.19541	13.2	13.1	18.0618	17.3908	17.7263	1.36886	15.9	16.4	14.6392	14.6371	14.6382	1.31051
33	C9	GAGAAGAACGATGCCAAGTACCCGCAGCTGATATACGAGGCGAAAGTGTACGAACAGCTG GCCCGCTGTCCGGGCTTCCCGACTCTACTTCATTATGGATGCGAGAAGAACTATAATGCC ATGGTTATGGACCTATTAGGTCCTTCCCTAGAAGAACTTTTTAACCTCTGCAAACGCCGA TTCTCGCTGAAGACCGTACTCATGTTGACAGACCAGCTGCTAATGCGAATTGAGTGTGTC CACGAACGTGGGTTCATTCATCGTGACATTAAACCAGATAACTTCCTAATGGGTCTGGAT CGCCACTGCAACAAGCTGTACCTCATCGATTTTGGCCTGTCCAAGAGATACAAGGACATA GAGTCAGAGATTCATATACCATACCGCACGGAT…	FBgn0032650	CG7094	CG7094	Bait	no	yes	no	14.6	13	16.5708	16.9766	16.7737	-0.586412	58.8	60.7	52.4787	54.1247	53.3017	1.2536	8.3	8.3	11.357	11.0186	11.1878	-1.41242	14.4	13.6	13.2582	12.1381	12.6981	-0.379367
33	D3	CCAGGTTGATGAAATGGAGGATCTTGAGATGCTAGAGGAGAACATTGAGAACATACTGCC CAGCATCGACTGGGACGACGATCTCACCTTTGGCTGGCCCACCGACCTGGACAAGGAGTC GTGCATTGTGAACGCTAAGCCGAGCGTTTTCGTGTGTCCCTTCTGCGCCAACGGATTCCC CGGCAGTCTGAGCCTGGTGCGGCACCTGGAGCAGGTTCACGAACGCAGTGCCCTGGACTG CTGCTACTGTGGCAAGAGCCATGGCAGCCGAGAAGCCCTGCGGTCCCATCTGCAACGTGT TCACATCCTCTTGCGCGGTCATGTGTGCGGTATTTGCCAGGCGGACTTCGCCACTGCTGA TCACCTAAAGAAGCACGTTAACAGTCTGCACCT…	FBgn0030963	CG7101	CG7101	Bait	yes	no	no	14.3	15.3	16.2303	19.9801	18.1052	-0.0442019	51	54.1	45.5173	48.2397	46.8785	-0.897027	16.6	12.6	22.714	16.727	19.7205	2.21716	13.5	13.6	12.4295	12.1381	12.2838	-0.740261
33	D8	GATAACCGTCAGATCGTGTCCGGCTCTCGGGACAAGACCATCAAGCTGTGGAACACCCTG GCTGAGTGCAAGTTCACCATCCAGGAGGATGGCCACACCGACTGGGTGTCGTGCGTGCGC TTCTCGCCCAACCACTCCAACCCGATCATCGTGTCCTGCGGCTGGGATCGCACCGTCAAG GTCTGGAACTTGGCTAACTGCAAGTTGAAGAACAACCACCACGGCCACAACGGCTACCTG AACACGGTGACCGTCTCGCCCGATGGCTCCCTGTGCACCTCAGGTGGCAAGGACTCCAAG GCCCTGCTGTGGGACCTCAATGACGGCAAGAACCTGTACACTCTGGAGCACAACGACATC ATCAACGCCCTGTGCTTCTCGCCCAACCGCTAC…	FBgn0020618	CG7111	Rack1	Bait	yes	no	no	13.3	14.4	15.0953	18.8048	16.9501	-0.514588	52.7	50.3	47.0345	44.8513	45.9429	-1.21027	16.4	16.5	22.4404	21.9045	22.1724	3.26012	13.4	13.7	12.3375	12.2273	12.2824	-0.741489
33	E12	TTAACAAGACACCACAAGAGGCATATCGGCCGCTGGTCGCTGGCGAGATTCCTGCCTACA CGCGCTTTTGTGACGCCAGCTACGGACCTAGCAACTTTAAGATTTCGTTGCTGGACTGCC TGAATGCTGTGCACAAAGGCCTGCAGGCGGGATTCTTTAATTTCAACGACTTTGATGCTG AGGAGTATGAGTATTTCGAGCGCGTGGAGAACGGCGACTTTAACTGGATTGTGCCCCAAA AGTTTATAGCGTTTTGCGGGCCCCATCAGAAGAGCAAGACGCTGCCGAATGGATATCCGT GCCATGCACCTGAGCGCTACTTTAGCTATTTTCGGGATAATAATGTGACAACAGTGATTC GGCTGAATGCCAAAGTCTATCACGCATCGTCCT…	FBgn0031952	CG7134	cdc14	Bait	no	no	yes	19.1	14.3	21.6783	18.6742	20.1762	0.799139	53.5	56.1	47.7485	50.023	48.8858	-0.224948	10.4	9.6	14.2305	12.7444	13.4874	-0.434223	13.1	14.9	12.0613	13.2983	12.6798	-0.395334
33	G2	TATTTCAAGAGATTCGATGCGGCAGTCATCCAACGGCGTAAGGAGTACATCCTGCAATTA TTAGACTTTGCAGCGCAGCATCCGGCGCTGTACAAGTGCTCAACCTTCACACAGTTCTTC CAGGAGACACCCTCGCCAAACGGATCGCCACTTAAGAAGCTATATGTGGAGCGATCCCTG CGGCTGCAGACGGAAGACAATGGCTGCGGAAGTGGCGGTTCGGAAACAGGAACTTGCGCT GGTGCCATAGCCGACATTTGCGATAAACTAGACTTGCCCTATGACCCACACGACGCGGGG GGCATCACGCCTCTAGATCCGCGCTGTGATAAGGAGCAAACGAACAACGAATCCCAGGCC AAAGAAACTGAAATCGAATTAGAAACGAAACAG…	FBgn0038588	CG7156	CG7156	Bait	no	yes	no	19.1	13.4	21.6783	17.4989	19.5886	0.559842	51.8	58.5	46.2312	52.163	49.1971	-0.120689	11.7	10.6	16.0093	14.072	15.0406	0.226456	13	13	11.9692	11.6026	11.7859	-1.17398
33	G10	CCGAATATCCTTACAGTGAGTGCAAGGGTCCTGCACAGATCTACAAAAAGGTGATATCGG GCATTAAGCCAGCGGCGTTGGCTAAGGTGGAGGATCCCAACGTGCGCGACATTATCGAAC GGTGCATTGAACTTAAAAAGGAGGATCGCCCCAGCTGCAATGAACTGCTAGAATCGGAGT TCTTTGACGAAGATATCGGTATACGAGTGGAGCCAACTGCTTCGGAGCAGTTCCTTTCTG ATCCGAGCATCAGCATCATCGAGTTCCGACTGCGGTTTATGGATCCCAAGAAGCGCTCGT CCCGTCATAAGGAAAACGAGGCAATTCAGTTTGAGTACAACATCAGGCATGACGAGTACG AACAGATTGCGCAAGAAATGATGAAGGAAAATA…	FBgn0037098	CG7177	Wnk	Bait	yes	no	no	19.9	17.2	22.5862	22.4613	22.5238	1.75508	57.1	59.9	50.9615	53.4114	52.1864	0.880178	6.9	6.3	9.44138	8.36352	8.90245	-2.38456	12.3	12	11.3247	10.7101	11.0174	-1.84339
33	H4	GTACACTTTCTTTCAGGACGCCAACTATGTGTATTTGGTGCTCGAGCTGGCCCATAATGG GGAGCTTCATCGCTATATGAACCACATCGCCAGACCCTTCACAGAGACGGAAGCTGCTTC CATTCTGAAGCAGGTGGTGGCGGGACTTTTGTACCTGCACTCCCACAACATCATGCACCG CGACATTTCGCTGTCCAACCTACTGCTTAGCAGGGAAATGCACGTCAAGATAGCCGATTT TGGACTGGCCACCCAATTAAAGCGACCTGATGAGCGCCATATGACCATGTGTGGAACTCC GAACTATATTTCGCCTGAGGTGGTATCGCGAACGTCTCACGGACTGCCCGCGGACGTCTG GAGCGTTGGATGCATGCTGTACACCCTGCTGGT…	FBgn0026371	CG7186	SAK	Bait	no	yes	no	15.2	15.2	17.2518	19.8495	18.5507	0.13719	56.4	55.4	50.3367	49.3988	49.8678	0.103854	8.7	8.9	11.9044	11.8151	11.8597	-1.12661	15.2	14.5	13.9947	12.9413	13.468	0.291266
34	A12	CGAGTTAATCACAAACCGATCCTGATGACCGGTCCATTGAATCTCACACTGGTGGTCAAT TCCACAGGCAGCATGCACTGCAAATATCTATCGGACTTGACCAGCAAGAAGGCGTGGATC TTTGTGCCCTGCCATGGCATGACCAACTGCTCCAACAATCGATCCATCATTGCCGAGGAT AAGGATCAGTTGGACTTCGTGAACGTTAGGATGGAGCAGGAGGGCTGGTACACGTGCGTC GAAAGCAACAGCCTGGGTCAATCCAATAGCACTGCATATCTGCGAGTGGTGCGAAGTCTT CACGTCTTGGAAGCCGGAGTTGCCAGTGGTTCACTTCACTCGACCAGCTTCGTGTATATC TTCGTCTTTGGCGGACTTATTTTCATCTTTATG…	FBgn0010389	CG7223	htl	Bait	no	yes	no	16.6	12.7	18.8408	16.5848	17.7128	-0.204	55.9	56.8	49.8905	50.6472	50.2688	0.238133	11.2	12	15.3251	15.9305	15.6278	0.476235	12.7	13.6	11.693	12.1381	11.9155	-1.06105
34	B10	CATCTGGTCTTCGAGTTCTGCGAGCTGACCGTGCTGCACGAACTGGAGCGGCATCCACAG GGCTGCCCGGAGCACCTGACCAAACAGATCTGCTACCAGACCCTGCTGGGCGTGGCCTAC TGCCACAAGCAGGGCTGCCTACACCGCGACATCAAGCCGGAGAACATTCTGCTGACGGCC CAGGGTCAGGTGAAGCTGTGTGACTTCGGCTTCGCCCGGATGCTCAGTCCGGGCGAGAAT TACACGGACTACGTGGCCACCAGATGGTACCGGGCGCCGGAGCTGCTGGTGGGCGACACT CAGTACGGCACTCCGGTGGACGTCTGGGCCATCGGTTGCCTCTTCGCCGAGCTGGTCCGG GGCGAGGCCCTCTGGCCAGGACGTAGCGATGTG…	FBgn0031730	CG7236	CG7236	Bait	no	yes	yes	15.1	16	17.1383	20.8942	19.0163	0.326789	57.8	55.8	51.5862	49.7555	50.6709	0.37274	9	8.6	12.3148	11.4169	11.8659	-1.124	14.7	14.1	13.5344	12.5843	13.0594	-0.0647143
34	D1	CAATCTAAACCAGACAACTGCGGCAGGAGGTGAACCAGTTGTTTTGGAGCAATCCCTGGA GGAAGGCGAGGAAATAGTGGTCCCCGATGCCATAGAAGAGGTGATTGAGGAGCTGCTCCA GGCACTGCGAAGCGGAGGAAACGATATACGCTGGAGCGCCGCCAAAGGATTAGGCAGAGT CACCAATCGCCTTCCCAAGGAGCTGGCCGATGAGGTTATAGGGTCTGTGATTGATATACT CAACCCGCTGGAACCCCACGAGGCCTGGCATGGTGCATGCCTGGCTTTGGCAGAACTGGC AAAAAGGGGATTGCTGCTGCCACATCGATTGGAGGAGCTAGTACCCCTCCTTATGCAGGC GCTCTTCTACGACGAGATGAAGGGCTACATGTC…	FBgn0027509	CG7261	CG7261	Bait	no	no	yes	17.6	11.8	19.9758	15.4095	17.6926	-0.212208	55.9	60.6	49.8905	54.0356	51.963	0.805376	9.9	9.9	13.5463	13.1427	13.3445	-0.495029	13	13.4	11.9692	11.9596	11.9644	-1.0185
34	D7	GCAATATCAAGGTGAAGGTGGCCTACAAGCAGGGCCTAGGCTCCGGCATTGTCTCCGATG ATGCCATCAAAGCGCCAACGGGCCAACTGCGCGTCGGTGCGGTTGTGGAGGTGCGTCATC CAGATCGCAAGGAACTCGTGGAGGCTACCATTACGAAGATCCAGGATTGTTCGCAGTACA CGGTGGTCTTCGACGATGGAGACATCACCACGCTCAGGCGAACGGCTCTGTGCCTCAAGA GCGGCAGGCATTTTAACGAGAGCGAGACGCTAGACCAGCTGCCACTCACCCATCCGGAGC ACTTTGGCAATCCCGTGGTGGGTGGTCGAAGGGGCAGACGGCGTGGTCACCTGAACGAGG ATAGTTCCGAGGACGACGACGAAAGCGATGCCA…	FBgn0085451	CG34422	CG34422	Bait	yes	no	yes	12.8	8.6	14.5278	11.2307	12.8792	-2.17227	60	54	53.5497	48.1505	50.8501	0.432752	10	11.6	13.6832	15.3995	14.5413	0.0140683	13.9	19.6	12.7978	17.4931	15.1455	1.7524
34	E1	GCCTACTAGTTACGAAATGGCGGGCAATTTTTGGCAGAGTTCGCACTCGCAGCAGTGGAT TTTGGACAAACCCGATCTGCTCCGGGAGCGTCAGCACGATTTGTTGGCCCTTAACGAGGA TGAATACCAAAAGGTGTTTATTTTCTTCGCAAATGTGATCCAGGTGCTCGGCGAGCAGCT AAAGCTGAGGCAACAGGTCATCGCCACGGCGACGGTTTACTTCAAGAGATTCTATGCGAG GAACTCCCTGAAGAACATCGATCCTCTGCTGCTGGCGCCCACTTGCATCTTGCTGGCCTC GAAGGTGGAGGAGTTCGGTGTCATTTCCAATTCACGACTGATCTCGATCTGCCAGTCGGC CATTAAGACAAAGTTCAGCTATGCGTACGCTCA…	FBgn0004597	CG7281	CycC	Bait	no	no	yes	22.9	19.5	25.9912	25.4649	25.728	3.05988	52.6	50	46.9452	44.5838	45.7645	-1.26999	9.6	10.8	13.1358	14.3375	13.7366	-0.328221	11.9	14.4	10.9564	12.8521	11.9042	-1.07088
34	E2	TTGAAGCACATTCCTCGTCCCAAGATGAAGGTGTGCATCCTTGGCGATCAGCAGCATTGC GACGAAGCCAAGGCCAACAACGTCGACTTCATGGATGCCGAGGCTCTGAAGAAGCTGAAC AAGAACAAGAAGCTGGTGAAGAAGCTGGCCAAGTCCTATGATGCCTTCCTGGCCTCTGAG TCGCTGATCAAGCAGATTCCTCGTTTGCTTGGCCCTGGCTTGAACAAGGCCGGCAAGTTC CCTGCCCTGCTGTCGCATCAGGAGTCTATGATTGGCAAGATCGAGGAGGTTAAGTCGACC ATCAAGTTCCAGATGAAGAAGGTGCTCTGCCTGTCCGTCGCCGTCGGCCACGTTGGCATG AAGTCCGACGAGCTGGCCCAAAACGTCAACTTG…	FBgn0036213	CG7283	RpL10Ab	Bait	yes	no	no	57	54.8	64.6943	71.5628	68.1285	20.3258	18.8	20.2	16.7789	18.0119	17.3954	-10.7685	18.4	18.3	25.177	24.294	24.7355	4.3504	4.6	4.7	4.23525	4.19477	4.21501	-7.76861
34	F8	CTCTTCTGTGATGAGGAGAACGCATTCTGGATGCTGGCCAGCCTGTGCGAGAACTTACTA CCGGACTACTACAAGGATAAAGTGGTGGGCGCCCAAATCGATCAGGGTGTGCTTAATGAG CTAGTGGAGACGCATTTGCCTGATTTGCACGGCCATCTGGAGCAGTTGGGTGTGATTAAG ATGATTTCCATTTCCTGGTTCCTTACCATCTTCATGAGCGTGATCAGCTACGAGAGCTCG CTGCACATCCTGGACTGCTTCTTCTACGAGGGCGCCAAGATCATTTTTATGATTTCACTG CAGATCATTGAATGGAACAGGGACAAACTGTTGATCTGCCAAGATGATGGCGAAGCCATG CTAGTTTTGCAGAACTACCTGGAGGGAGTCTAC…	FBgn0037074	CG7324	CG7324	Bait	no	no	yes	19.1	13.7	21.6783	17.8907	19.7845	0.639608	54.2	55.3	48.3732	49.3097	48.8415	-0.239779	8.6	10.1	11.7675	13.4082	12.5879	-0.816888	14.2	14.8	13.074	13.2091	13.1416	0.00688644
34	H11	CAAAACGCAAGATATCCACTAGCTCGCAGGCCTCCAGTGCCTCCATCGCCTCCAGTGCTA CCTTGGTGGCCGCTCAAGTTCTCGCAGATCAGAAGTCACGCCGCTTCATCTACAGCTGTA CCAGCTGCACACACCACTACGACGACAACCTGATCCTGTCCAGACACTTCCAGCTGGAGC ATGTCGAGAAATCGAAAAGGAAGCGAGGCAAAACCAAGGCTGCTGCTGAAGAACCCATGG TTACTCCTCCCTTGATCATTGATCCCTTGGAAATGGGCCAACTTAAGCCCTGCGCCCAGT TGCTTGTCCAAGGAGAATCCGTGCTGCAATTATGCCTCGCCTGTAATTCACAGTTTGTGG ATGTGGTACGCTTTCAGGAGCATCTTAGCCAGC…	FBgn0036522	CG7372	CG7372	Bait	yes	no	no	13.2	12	14.9818	15.6707	15.3263	-1.17582	63.3	59.5	56.4949	53.0547	54.7748	1.74682	7.1	8.7	9.71504	11.5496	10.6323	-1.64871	13.4	14.7	12.3375	13.1198	12.7286	-0.352779
35	A4	GTATCTGTCCCTGCAGAACTCCGCGGATGCCGGGCGACGGTCTCGAAGCATCTCCAGGAT GCACCAGAGTCTCATTCAGGCGCAGGAACTGGGCGACGAAAAAATGCAGATCGTCAATCA TATGCAGGAGATAATCGACGGCAAGCTGCGCCAGCTGGACACCGACCAGCAGAACCTGGA CCTGAAGGAGGACCGCGATCGGTATGCGCTCCTGGACGATGGCACGCCTTCGAAGCTGCA ACGCCTGCAGAGCCCGATGAGGGAGCAGGGCAACCAAGCGGGCACTGGCAACGGTGGCCT AAATGGAAACGGCCTGCTTTCGGCCAAAGATCTGTACGCCTTGGGCGGCTATGCAGGTGG TGTTGTGCCTGGTTCTAATGCCATGACCTCCGG…	FBgn0038546	CG7379	CG7379	Bait	no	no	yes	10.7	-	12.1444	-	12.1444	-2.47152	56.2	-	50.1582	-	50.1582	0.201099	18.5	-	25.3138	-	25.3138	4.5964	12.3	-	11.3247	-	11.3247	-1.5757
35	B10	AAAAGAGGTCCTGGACATTCGCCAATGAGGGCCAGCTCATGGAGTTCCGCGTGGAGCAGA ACAGCAAGTACATCGAGTCGCACGAGGAGGAGGCGCAGGGTCGCGACCTCAATGAGCACT TTCTCACGTCGGCGGAGGAGCGCCTGTTGCTGAAGCAGTACGAGATCTACCTGTTCGATT TCTGCCGCCGCTTCGAACCGACGATGCCCAAGTGCGTTGTGGGCACGGCCTTCCACTACT TCAAGCGGTTCTATCTGAACAACTCCC	FBgn0022936	CG7405	CycH	Bait	no	no	yes	15.5	16	17.5923	20.8942	19.2433	0.419225	56.5	52.1	50.426	46.4563	48.4411	-0.373811	11.5	11.9	15.7356	15.7978	15.7667	0.535306	12.7	13.7	11.693	12.2273	11.9601	-1.02218
35	C1	TAAGTACGTCTCGTAGCCCTGCAGCTCTGTCTGCCGATCCATGTTTAGATCCCGGCATAG GTTCGTGTACTCGGCGTTGATCATCTCCAGGCGGTCGTCGCTGGTCGCCACCAATCCGCT GACCACCTCAGCTCCCAGTTCCTGCGGGTCAGGCTCGCTCATGTCTGCGAATGATGTCTC TGTCCCGGCTGATTGCGTATGCTTGCAGCGGCGGCCGCTGCTTCTGGCGACAGCCTGGAG TCGGAAATCGGAGACGGAGGCGCCTGAATTGGAGCTAGCCGGCTAACCGGGGCGTTGCGG GCCTGGCGCCGCTGTTTACGTCTAGTGGCCTGGCGCCTAGTGGCTGCCGGTGTATGCTGC GCTTGCCGCCGCGCTCCTCGCGGACATGTAACT…	FBgn0015799	CG7413	Rbf	Bait	no	no	yes	28.4	27.5	32.2336	35.912	34.0728	6.45795	48.7	47.6	43.4645	42.4438	42.9541	-2.21096	6.7	7.6	9.16772	10.0893	9.62852	-2.0757	11.8	11.7	10.8643	10.4423	10.6533	-2.1605
35	D4	CCCGAAGTAAGAACAGAACAGCAATTAATTGTAAGATTAGTCAAAATGAAGACAAAATAA AAAGTATAAGAATCAATTAACCACATACAATTAACATACGAGAAAACAAACGAAAAGGCA GAAACTTGTGCACGAGCATGACCAAAAAGGAGCGACAAACACGAGGAAGTGAAATGTTTG AGCACTAAAAGAACGGATATGAATGAAACATTGAACAGACAAGCAGCAAACAAACCAAGC AAGCAAAGACAGACAGACAGAAAGAAGATGATCACAGACACCACATAAATTTAAATATTT ACTGCAAATTGCATCTAGCTTGATGTTTGCGTTTGTTAGTTTGTTATATGTTTACATATA TATTATATATAGACACGGCGATGTATTGATATG…	FBgn0014362	CG7437	mub	Bait	no	no	yes	16.8	13.5	19.0678	17.6295	18.3487	0.0549263	52.9	53.4	47.213	47.6155	47.4142	-0.717637	14.5	14.4	19.8406	19.1166	19.4786	2.11425	12.1	13.5	11.1406	12.0488	11.5947	-1.34052
35	D6	TACTATGGTGAAGAACGGGTCGTGGCGCATGGATGGCATGAAGTTTCTGGAGCCCAAGCC CAAGGCGCACAAGTGTGCGGTCTTGTATTGCGATCCGAGGAGTGGTCGCAAAATGAACTA TACCCAGCTGAATGACTTCGGGAACCTAATAATATCCCAAGGCAAGGCAGTCAACATAAG CTTGGATTCTGATGTGACATACAGACCGTTCACGGATGACGAACGCAGCCTAGACACTAT TTTCGCGGATCTGAAGCGCAGCCAGCACGATCTGGCAATTGTGATTATTCCTCAGTTTAG AATTTCTTACGATACAATTAAGCAGAAGGCCGAGCTGCAGCATGGAATTTTGACGCAATG CATTAAGCAGTTCACCGTGGAACGAAAGTGTAA…	FBgn0087035	CG7439	AGO2	Bait	yes	no	no	26.5	22.5	30.0772	29.3825	29.7299	4.68946	46.9	49	41.858	43.6921	42.7751	-2.27092	11	13.9	15.0515	18.4528	16.7522	0.954495	12.4	10.9	11.4168	9.7283	10.5725	-2.23087
35	F2	GAGATGACCAAGTTCCACTCGGACGAGTACGTCCGGTTCTTGCGATCCATTCGGCCGGAC AACATGTCGGAGTACAACAAGCAGATGCAGCGTTTCAATGTCGGCGAAGATTGTCCCGTC TTCGATGGACTATACGAGTTTTGCCAACTCTCCGCCGGAGGATCCGTAGCTGCGGCCGTA AAACTGAATAAGCAAGCCTCGGAGATCTGCATCAATTGGGGCGGTGGGCTGCATCACGCC AAAAAATCGGAAGCCTCGGGCTTCTGCTACGTCAACGACATTGTTCTGGGAATTCTGGAA CTGCTTAAATACCATCAGCGTGTTCTCTACATAGATATAGACGTCCATCACGGCGATGGC GTGGAGGAGGCGTTCTATACCACCGATCGTGTG…	FBgn0015805	CG7471	Rpd3	Bait	no	no	yes	15.2	13.3	17.2518	17.3683	17.3101	-0.367993	33.6	30	29.9878	26.7503	28.3691	-7.09431	29.6	33.4	40.5022	44.3399	42.421	11.8733	14	14.4	12.8899	12.8521	12.871	-0.228796
35	F5	ATAAAATAGGCTTCCCCAAAGGCGTGAGGGATCAGATTCTATATGGCGCCATGCAGCGCT ACGATCCGGATTGCTTGCTACAATCCCTGACCGCGGAAGGCGGTGCAGATGATGGAGAAA CGGCTCCGCCTGCCGTCGAAGAAGTGGTCCTGGAAAGCGAAGATGGTCCTCAGGACGAGG AAATGAAACCCATAGAGAGCCAGCCGCCACAAAAAGGGAAGGAGCAGTCAAAGTTCTCCC CCAGCGACTACAAAAACGGAGATGTGTTCGAAACGCACTGCTGGTCACAAACCCTCAAGG ATGTGGAGGTGCAGGCTCTGCTTCCCAAGGATCATCAAACGGCGAAGAAGCTGCACATTT CAATTCAGGCCCAGCACATCAAAGTGAGCAGCA…	FBgn0051251	CG31251	CG31251	Bait	no	no	yes	20.7	15.4	23.4942	20.1107	21.8025	1.46136	51.7	54.1	46.142	48.2397	47.1908	-0.792438	8.6	11.5	11.7675	15.2667	13.5171	-0.421597	14.1	12.9	12.982	11.5133	12.2476	-0.771762
35	F10	GACACTGGAAGGCATCAAGCAGTTCTTCGTCGCCGTGGAGCGCGAGGAATGGAAATTCGA TACCCTGTGCGATCTGTACGATACTCTGACCATTACCCAGGCCGTCATCTTCTGCAACAC GAAACGCAAGGTGGACTGGCTGACGGAGAAGATGCGCGAGGCTAACTTTACAGTCAGCTC GATGCACGGCGATATGCCGCAAAAGGAGCGTGACGAGATCATGAAGGAGTTCCGAGCCGG CCAGTCGCGAGTGCTCATCACCACCGATGTGTGGGCTCGGGGTATCGATGTACAGCAGGT GTCGCTGGTCATCAACTACGATTTGCCCAACAACCGTGAGCTGTACATCCATCGCATCGG TCGTTCTGGTCGTTTCGGACGCAAAGGTGTTGC…	FBgn0037573	CG7483	eIF4AIII	Bait	yes	no	no	32.7	27.1	34.4712	33.2112	33.8412	6.36364	34.2	36.5	35.2068	37.8344	36.5206	-4.36504	15.2	19.9	16.696	19.0066	17.8513	1.42204	11.7	11.9	8.84031	8.6933	8.7668	-3.80376
35	G3	ATTGCTGAATAGCACGAAAACCCACAATTTGTTCTTGGTGAACGTGCGCAGCTTGACCGG CGCCGCCCACACCAACGATGCAGTGGCTCCGACCACGCGCCCACCGGCCGCAGAATCGAG GAATCCCGGAGAGGAGCAACGATCACTGCACATCGCGGTAATTGGAGTGCCCAATGTGGG AAAGAGCACGTTCATCAACAACACGGTGAACCACCGAGTGTGTCCCACCTCGGCCAAGGT GCACACCACTCGGCAGTCGAACACGGCCATTTACACCACCGGCCAGACGCAGTTGGTCTT TTACGATACGCCGGGCCTGGTCACGCAACATGAGATTCGTCGGCACCACCTGGACCAGAA CTTTAAGAGTGCCTACCGCCATGCCATACAGCA…	FBgn0038106	CG7488	CG7488	Bait	no	no	yes	16.7	10.7	17.6046	13.1129	15.3587	-1.1626	45.5	48.7	46.8394	50.4804	48.6599	-0.300569	14.2	15.6	15.5976	14.8997	15.2486	0.314932	18.5	20.2	13.9783	14.7567	14.3675	1.07473
35	G4	GTCATCTGGAGAACAACCCGCAGCTGGAGAAGCTGCTACCCCACATCAAGGGCAACGTGG GATTCGTGTTCACCAAGGGCGATCTCGCCGAGGTGCGCGACAAGCTGCTGGAGTCCAAGG TGCGCGCCCCCGCCCGTCCCGGCGCTATTGCCCCTCTGCACGTCATCATCCCGGCGCAGA ACACCGGCTTGGGACCCGAGAAGACCAGTTTCTTCCAGGCCCTGTCCATCCCGACCAAAA TTTCCAAGGGAACAATTGAAATCATCAACGATGTGCCCATCCTGAAGCCTGGCGACAAGG TCGGCGCCTCCGAGGCGACACTGCTCAACATGTTGAACATCTCGCCCTTCTCGTACGGTC TGATTGTCAACCAGGTCTACGACTCCGGCTCGA…	FBgn0000100	CG7490	RpLP0	Bait	yes	no	no	46.5	44.3	49.0187	54.2899	51.6543	13.6173	31	26.4	31.9126	27.3651	29.6389	-6.66916	15	21.1	16.4763	20.1528	18.3145	1.61909	6.5	5.6	4.91128	4.09096	4.50112	-7.5194
35	H8	GGCCTGTGTCACATATTGTCGCGTCCCTGCCCCAAACCGCAGCCCCAGATGTGGGACTTG GGTCCGGAGCTGCGCGATAAGTACGAGATTCCGCGCTCGGAGATTCAGCTGCTGCGCAAA CTGGGACGCGGCAACTTTGGCGAGGTCTTCTACGGCAAATGGCGCAACAGCATCGATGTG GCGGTCAAAACGCTGCGCGAAGGCACCATGTCCACGGCTGCTTTCCTTCAGGAGGCCGCG ATTATGAAGAAGTTCCGAC	FBgn0003501	CG7524	Src64B	Bait	no	yes	no	14.7	15.5	15.4962	18.9953	17.2458	-0.394173	49.9	46.8	51.3689	48.5109	49.9399	0.128009	13.6	16.4	14.9385	15.6638	15.3011	0.337271	18.1	17.7	13.676	12.9304	13.3032	0.14769
36	A12	CAGCTTATCTGGAAAATCCTGCCGTTGGCCTGAACAATCAATCACTGGACATTCTGCAGC GCGGTCGCTGGTCGATGGAGTCCACAGTCGTGGAAGTAGGTGTCTCCTCGACTGATCTGC CACGCAACAATAACATCATCGATATGGTCCAAGATGCCGTGACCGCTGCTCTTTCGCATA CAGGAGCACGCAACTATACGGTGGTTCAGCTGCCCACGGTTTATACCAATGAGAATGGCG AGACGAGCCAGCAGAGAACAGCCGAAGCTATAACAAGTGAGGGAGCAGCCAGTGGAGCTG CAAGTAATGCTAGTGGTGAAACCACAGCTGCTACTGTGATTATCGAGGATGTTATCGAAA CGGACGACGAAGTGGCCGATGGAGCATCAGATC…	FBgn0035793	CG7546	CG7546	Bait	yes	no	no	16.3	17.7	17.1829	21.6914	19.4372	0.498182	47.6	46.8	49.0012	48.5109	48.7561	-0.268367	14.1	14.2	15.4877	13.5625	14.5251	0.00717695	17.6	17.4	13.2982	12.7112	13.0047	-0.112298
36	B5	CTGCATCAAGCACATTCCCATCGCGGGCCGCAATATCACCTCGTTCATCCAGAGCCTGCT ACGCGAACGGGAGGTGGGCATTCCGCCGGAACAGAGCCTCGAGACTGCTAAAGCGATCAA GGAGAAGCACTGCTACATCTGTCCCGATATCGCCAAAGAATTTGCCAAGTACGACACGGA GCCGGGCAAGTGGATACGCAACTTTAGCGGCGTTAACACGGTAACCAAGGCGCCGTTCAA TGTGGACGTGGGCTACGAGCGATTCCTGGGACCCGAGATCTTCTTCCATCCCGAGTTCTC AAACCCCGACTTTACCATTCCACTGTCGGAAATAGTGGATAATGTCATCCAAAACTGCCC AATCGATGTGCGGCGTCCTCTATACAATAACAT…	FBgn0011744	CG7558	Arp66B	Bait	no	no	yes	17.4	16.5	18.3425	20.2208	19.2817	0.434856	43.9	42.8	45.1923	44.3647	44.7785	-1.60013	19.1	19.7	20.9798	18.8156	19.8977	2.29253	15.8	16.3	11.9382	11.9076	11.9229	-1.05462
36	C6	TTGCATCGTAGTCTTGAAAAGGTTTTTTTCATTGATTTAATTAGAGCCACTGAAAGCGGT TGGCCAGCCAGAAAAACGATAAAAGGGATTCCATACCAGTCTGCGCCCAGCGCCCCCCGA AACGCGGTAGTACAGAAATATCAAAAAAAGAACCACAGCCGGAAAAGGGCAAAAGTTTTA TTCCGACGACGACGAAGAGCAGAGGACAGCAGCAGACAGATTGAAAAACAGCGAAATGGA CAAAAATCTGATGATGCCGAAGCGTTCGCGCATCGATGTCAAGGGCAACTTTGCCAACGG ACCGCTGCAAGCACGCCCACTGGTGGCCCTACTCGATGGACGCGACTGCTCCATCGAGAT GCCCATCCTAAAGGATGTGGCCACGGTGGCCTT…	FBgn0020496	CG7583	CtBP	Bait	yes	no	no	19.1	15.9	20.1346	19.4855	19.8101	0.650022	44.3	40.3	45.6041	41.7733	43.6887	-1.96502	20.8	26	22.8472	24.8328	23.84	3.96945	12.4	13.5	9.36922	9.86214	9.61568	-3.06434
36	C11	CAAGTATGGGACCACTGTTAGCTCGACGCCGTCGCATACGACGAGGACCTCAAAACGCGC TTCGGGAACTGGTACCTCTGGCGATCGCTACTCGAGGTCGCCCAGAACAAGTTCGCGGTA CATGGAGTCATCACCGCCATCGCCAGTCGGAGCTTCCGGTTCGCATCACTATCATCATCG CCGTTCGCCAAGGATGCGCCAGAGGACCAGAGGCGACAGTCGTCGCCGGTCGCCCAGTTC GGCCAGCAGCGAAAGTTCTGCCTCTCGCAGCCGATCACCAACGTCAAGAGATCTAAAGCA CAAGCGCGAAGAGTACATTAAGAAGATCAGTGAGACTAGCCTATTTGCCGAGCTGGTAAA GGATCGTCACAAAAGGCAGAAGGCGCTGAAGGA…	FBgn0037093	CG7597	CG7597	Bait	yes	yes	yes	14.8	9.8	15.6017	12.0099	13.8058	-1.79497	49.2	42.3	50.6483	43.8464	47.2474	-0.773509	12.2	25.3	13.4007	24.1642	18.7825	1.81813	17.7	17.2	13.3738	12.5651	12.9695	-0.143023
36	D9	AAGGAGGTGGATATTCGTAGGCGAATTCTGCGCGACTACAATAAACGTGAGGAGGACTTT GCCTCCCTGGCGGAGTACAATGACTATCTGGAGGAGATCGAGGACATTGTGTACAATCTG TGCAACAACATCGACATCATCGAGACAAACAAGCGTATTGAGGCCTACAAGCGTGATAAC CGTGAGGTCATTCAGCGGAATAAAACCCGCGTGGGACGCGATGAGTACGCGTTGGAGGAG ATGCTGGAGCTGGAGAAAGTTCAGGAGGAGGCGCGTAGGAAGGAGCTGGAGGAACTGGAG AACGAGCACAAGAAGAAGAAGGCCCGCGACAAGCAGGCGCTGATCGAGGAGCTGATGTAC AGCGGCAAGGATGCCGCCCAAATTGTCACCGAG…	FBgn0024956	CG7614	Mat1	Bait	no	no	yes	15.3	15.9	16.1287	19.4855	17.8071	-0.165585	50.6	49.9	52.0895	51.7243	51.9069	0.786585	11.2	12.6	12.3023	12.0343	12.1683	-0.995339	19.1	17.8	14.4316	13.0034	13.7175	0.508583
36	D12	GGCGTCGTGGAGTACCGTGTCAAGTGGAAGGGCTGGAACCAGCGCTACAACACCTGGGAACCGGAGGTAAACATCCTGGATCGCCGCCTCATCGACATCTACGAACAAACGAACAAATCCTCCGGAACTCCCTCCAAGCGAGGCATTAAGAAGAAGGAGAAAGAACCCGATCCGGAGCCGGAATCCGAGGAGGATGAGTACACCTTCACCGAAAACGATGTGGACACGCATCAAGCCACCACCTCATCGGCTACCCACGATAAGGAGTCGAAGAAGGAGAAGAAGCACCATCACCACCACCACCATCATCACCACATCAAGTCCGAACGCAACAGTGGACGGCGCTCGGAATCTCCGCTGACCCACCATCATCATCACCACCACCACGAGTCCAAGCGT…	FBgn0003042	CG32443	Pc	Bait	no	no	yes	16.7	13.2	17.6046	16.1767	16.8906	-0.538799	43.8	44.3	45.0894	45.9195	45.5044	-1.35707	19	20.8	20.87	19.8662	20.3681	2.49262	16	16.8	12.0893	12.2729	12.1811	-0.829719
36	E1	AGTGCTGGCCACTCTTACTAGCGATGCAGGACGGATTTTCTCAAAGATGCATCTGGTTCA GCCGAAGGGCGAGATAAACCTCCTGACCGGAATCCGAATTGCCCATCTGGTGCTGAAGCA TCGCCAAGGCAAGAACCACAAAATGCGCATCGTGGTCTTTGTGGGCTCCCCCATCAATCA CGAGGAGGGCGATCTAGTGAAGCAGGCCAAGCGCCTCAAGAAGGAGAAGGTCAACGTAGA CATAGTTAGCTTCGGTGATCATGGCAACAACAACGAGATTCTCACAGCATTCATCAACGC GCTTAATGGCAAGGACGGCACCGGCTCCCATTTGGTCAGCGTGCCTCGGGGATCAGTTTT GTCGGATGCCCTGCTGTCGTCACCCATCATTCA…	FBgn0015283	CG7619	Pros54	Bait	yes	no	no	22.4	16.2	23.6133	19.8532	21.7333	1.43317	47.5	43.1	48.8983	44.6757	46.787	-0.927659	12.8	21.8	14.0598	20.8213	17.4406	1.24732	14.8	15.8	11.1826	11.5424	11.3625	-1.54278
36	E2	AAATGAGAACATAACACGGCGCTCCAGGTTGCCTTCCGATGCCGAGATGTCGAATCAGAT TCCGTCCGTTTACTTGGCGTGGGTCTGGGCCTTCCTCAGCTGGGTGAGGATGTTGGACAA CTCCTCACGCTTCCTCTTGGCACGGATGTGGGTGCCCAGGCGGCGCTTGAGGAACTTCAG GGCCCTCTTATCCTTGGACACCTTCAGCAACTCCATGGTGCGCTTCTCATAGGGAGCGTG GCCAACGACCTCGCGGACCAAGTCGCGCATGAACTTGGTGTGG	FBgn0002579	CG7622	RpL36	Bait	yes	no	no	39.7	32	41.8504	39.2161	40.5333	9.08872	37.3	40.7	38.398	42.1879	40.293	-3.10197	13.8	16.3	15.1582	15.5682	15.3632	0.363681	8.2	9.9	6.19577	7.23224	6.71401	-5.59186
36	F4	CCACTCCAAGAGACAGAGACGCCACTGCGTAATGAATTACCCTCCACCTCGAAGACGAAG CCGGATGCAGACTTCATTACCCCCCAAGTACGAACAATTGGTTCCACACTGGCGGGAAAA AGTCGGAGTGCGGTGTCCAATGACTTCCGTGCGCAGAAAGTGCTCTTCCAAACACCTATG ACCGTGAGTCGTGCTGCTCCAGTGGCCTCCGATAGCATAAGCTTCTCCCTGTGCGACACC ATCACAGAAAGCCCGGACATTCCGGAGCCTCCGAAAAAGGCAGAACCACCAAAGAGTCAG CATCCTTCCAAAAAGTCCCTAGATCATGTTTTCCGGGAGTCGGACAAGGATAACGTGCCA GACAAAGTGGATAATGTGGAACCAAAGGAGCTG…	FBgn0000063	CG7643	ald	Bait	no	yes	yes	18.2	15.9	19.1858	19.4855	19.3357	0.456852	46.8	47.8	48.1777	49.5475	48.8626	-0.232707	15.6	16.3	17.1354	15.5682	16.3518	0.784195	15.2	16	11.4848	11.6885	11.5867	-1.34751
36	G2	AGACTGGACAGAATCACACTGCTCCCAAGCCGGAGACCTCTCCCAAGGAGCGTCGATCCG GATTTCCCACCATTCTGTCACCCGCAGTTTTGGATGAGGCGCGTCGCAATTTCGAGCACT TGATGCATGGAGTTGCGCAGATTCCGGTGCGCCGTGGCTTTCCCGATTTTGCCCATGGCC TGGTTTTCCACTCGACGGCCAAGGATGACCTTCACAACTTCGCCATATCGAACAGTGCCA TTGAACAAGTGATGACCACCCAGTTGTTTGGGAAGAAGGAGCAGGTGCCCGTAGAAGATT TCATCACCAACAATGTGCCCATCAAGTTCACTGAGACTCCGCTGGCACACCATTGCCAAC CGCCCCCAGTTTGCGGCAATATTCGGTCTGTTT…	FBgn0038538			Bait	yes	no	no	14.8	17.9	15.6017	21.9365	18.7691	0.226135	48.8	46.8	50.2365	48.5109	49.3737	-0.0615623	13.6	14.3	14.9385	13.658	14.2983	-0.0893188	19	17.1	14.3561	12.492	13.4241	0.25296
36	H2	AGAAGGACCCAGAGAGAGTTCCAACTCGGGCAGCTATAAAGTCCAGCAAACGGAGCAAGA ACAACGAAGGGAATCGGAGAACGAGCATCCATCCGTTTACCGCCAGCAGGACGAGGAGTT TCATCCGATAAAAAAGGAGGAGCCCCAGAAAACCCCACCCATATCCAAGCAACCCCGTCC GCGGAATACCCCAAGATCGCAAAGTCAGCCGGCTATTAACAACCGACGACGTCCAGGAAC CCCGCCGCCTCACACAGTCGCACCTGGAAACGGAACCGCAAGCAGCAGGAGCATGACCTC CATACCCGCCAATCTGTCTAGCAATAATGTTGCTGGTGCAGCAACCTTACCAGGAGCTGC GGCACCGCCAGAGAAATATACATGGCCGAACTC…	FBgn0023083	CG7693	fray	Bait	no	yes	no	16.3	18	17.1829	22.0591	19.621	0.573037	48.7	47.4	50.1336	49.1329	49.6332	0.0253216	13.1	11.9	14.3893	11.3658	12.8775	-0.69366	18.5	18.8	13.9783	13.7339	13.8561	0.629302
36	H9	CTGTCGAAAAAGTCCAAGTCGGATCCGAATGCTCCATCCATCGACAGAATTCCCCTGCCG GAACTGAAGGATTCGGACAAGTTGCTAAAGCTTAAGGCTCTCAGGGAAGCCAGCAAGCGT TTAGCCCTCAGCAAGGATCAACTGCCCTCTGCCGTCTTCTACACGGTGCTTAATTCCCAT CAGGGCGTAACCTGTGCCGAGATTTCAGACGATTCCACGATGTTGGCCTGTGGATTTGGC GATTCTAGCGTGAGGATTTGGTCATTGACGCCCGCGAAGCTGCGTACGCTGAAGGATGCA GATTCCCTTCGCGAACTGGACAAGGAATCGGCGGATATCAATGTGCGTATGCTGGATGAC CGAAGTGGTGAGGTAACCAGGAGCTTAATGGGT…	FBgn0010356	CG7704	Taf5	Bait	yes	no	no	15.4	10.7	16.2342	13.1129	14.6735	-1.44162	59.6	57.2	61.3545	59.2911	60.3228	3.60438	6.1	11.3	6.70037	10.7927	8.74654	-2.45088	16.8	18.8	12.6938	13.7339	13.2139	0.0698724
37	C4	AACAAGCATTTCCTCAATCTGGCTCGCGAACTGGACATCATGGAGCCCAAAACGCCTGAG GACATTTACAAGTCGCATTTGGACAACTCGCGCTCCCGCTTTGCATCCATCCAGGTAGAC TCTGCCAAGCAAAATCTGGCCGCTAGCTTTGTAAATGGTTTTGTTAACGCCGGTTTCGGT GTGGACAAGTTGCTGTCGGAAGACGGAAACAAATGGTTGTACAAGAACAAGGAGCACGGC ATGCTCTCGGCCACCGCATCGCTGGGTTTGATACTTCTGTGGGATGTGGATGGTGGTCTG ACCATGATCGATAAGTACTTGTACTCCACCGATGACAACATCAAGTCCGGCGCTTTGCTG GCTTGCGGAATCGTCAACTGCGGCATCCGTAAC…	FBgn0028695	CG7762	Rpn1	Bait	no	no	yes	35.8	29.8	37.7392	36.52	37.1296	7.70271	40.5	39	41.6922	40.4258	41.059	-2.84549	12.9	19.6	14.1696	18.7201	16.4449	0.82378	9.9	8.3	7.48026	6.06339	6.77183	-5.54149
37	E11	GGTGGAAACACCAAGCTCCGTGCTCTGCGCCTGGAAACCGGAAACTTCGCCTGGGCCTCC GAGGGAGTGGCGCGCAAGACCCGTATCGCCGATGTTGTGTACAACGCCTCCAACAACGAG CTGGTGCGAACCAAGACCTTGGTGAAGAACAGCATCGTGGTCATCGATGCCACGCCCTTC CGCCAGTGGTACGAGGCTCACTACGTGCTGCCCCTGGGACGCAAGCGTAACCCCAAGCAC GCCCAGAAAGAGGACGAGAACGACGTGCTGACCAAGAAGCGCAGCGAAAAGGTTATGAAG AAGTACCTGGAGC	FBgn0039713	CG7808	RpS8	Bait	yes	no	no	41.2	34.3	43.4317	42.0348	42.7332	9.98456	31.9	32.6	32.8391	33.7918	33.3154	-5.43818	16.5	18.2	18.124	17.3829	17.7534	1.38041	7.9	10.8	5.9691	7.88971	6.92941	-5.40423
37	F5	AAGCTGATTCTAATCGGAGACGGGGGAACTGGGAAAACCACATTGGTCAAGCGACATCTG ACCGGCGAGTTCAAGATGCAATACAATGCGACCTTGGGTGTGGAGGTCGAGCAATTACTG TTTAACACCAACAGAGGAGTTTTCCGCATCGATGTTTGGGACACTGCCGGTCAGGAGAGG TACGGTGGCCTGCGCGATGGGTACTTCGTCCAATCACAATGTGCCATAATAATGTTCGAT GTGGCCTCGTCAAATACATATAATAATGTGAAAAGATGGCACCGCGACTTGGTGAGAGTA TGCGGCAACATACCGATTGTCATTTGTGGCAACAAGGTGGATATCATGCATAAAAAGACT TGGAAAAAGGGTGTTGACTTTGATCGCAAGACA…	FBgn0036497	CG7815	ran-like	Bait	no	no	yes	15.7	15.2	16.5504	18.6277	17.589	-0.254395	49.5	46.4	50.9571	48.0963	49.5267	-0.010338	14	15.7	15.3779	14.9952	15.1865	0.288522	16.9	18.8	12.7693	13.7339	13.2516	0.10278
37	F10	AGATGAACTTGACCACCAGTCCTGCTCCTTCGGAATCCACGCCTGCGAAGCGCACAAGAA GTGCAAGCAATGTGAGCAGCTCCAGAGTATCGAGGTCGAGAACTCCAAGCATAAATACAA AGCCAATACAGATTCCGGACGTGGACTCAGTCGATCTTACTGCCATGGATGATGACCAGG ATGCGGACATCACTGTGCCACCGCCAGAAGTCAAAGAAAACTGGATGGAAAGCTTTGAGC CAGCCACCAGCGACGATTTGGCGGTGCATCCAAAGAAGGTCGGAGAACTACGCGATTGGC TGCGTCACTGCGAAGCGGTGCGCAAGAAGTTCCCGGCTCAAATGTGTCTACTTACCGGGC CCACTGGTGCTGGCAAAACCACCACGTTGCGAG…	FBgn0025808	CG7825	Rad17	Bait	no	no	yes	17.1	17	18.0262	20.8336	19.4299	0.495225	49.8	50.3	51.266	52.1389	51.7024	0.718127	12.4	12.1	13.6204	11.5568	12.5886	-0.816565	17.5	17.2	13.2227	12.5651	12.8939	-0.208838
37	F11	TTATTCTTATCCATAACGCCGCCGCTATTCGTATCCTCTAATCTATACATGGGGATGATG TTTGTTGGTTTTGCGCTGATTAATGAATCTTTACTTGGTTTGTTGGCTCCTATGTATTAC GCTATATGTACTTGACATATATATACTCTTGCTTATATATATTTATATAGATGAATATAT ATATGTTGCGTTATTTGTTCATGCGATTTGGATAGTTTGAAATTGTGTTTTTGTGTCGGA TTTTGGTTGCTTGTGATTTGTAGGTTTTTTTTTATAAATTAAATATTTTTTTTTGTGTAT TTTGCATTCATTTCGTTATCCTTTGCGTCGTTGTTGTTGCCTTATTACTTGTTTTTGTTT GAATTTCCTTTCGTGATTACCAGTTAATATAGA…	FBgn0259168	CG42273	mnb	Bait	no	yes	no	15.7	15.5	16.5504	18.9953	17.7729	-0.179539	48.3	46.3	49.7218	47.9927	48.8572	-0.234496	17.2	15.3	18.8928	14.6131	16.753	0.954848	15.5	18.9	11.7115	13.807	12.7593	-0.326111
37	G6	AGCTTTTTAAATCGACACAGGGCGATCGGAGATCCTTCGCAGTGACTGGCAACAAACTGG AGGCTGCGCCCAGCATCAGCAATCTGCAGGATTCCTTTATGTGCGACCTTTCCTTTGTGC CCGAAACGCAGCCTGAAGCTGTAGCAAAATCAGGGGCGATACAGAAGTTTGATATTTTTC TGGACGACACGCAGCCAAAGCTCACTAAGTCAAAACCAGTAGCTTTAATGGTCTCCAGCT TTGACTTAGACTGCACGCTGCCCGAAACGCAACAGGTGGCAATTAAGGAGCCAGGGACTC AACAGGAAAATATTGGGCACTCCCATATGATTGCCTCGTTTATGAAAGATTGCACAGAAA TAGGCAGCTGTCCTTCACAGATGCCGGCTTCCG…	FBgn0025458	CG7838	BubR1	Bait	no	yes	yes	22.5	17.1	23.7187	20.9561	22.3374	1.6792	41.7	38.3	42.9275	39.7002	41.3139	-2.76016	16.4	25.6	18.0141	24.4507	21.2324	2.86027	14.4	13.3	10.8804	9.71604	10.2982	-2.46982
37	H12	ATTTTGTCACTGGGCTTACAGGAGAATTCACTCGGCCAGCTAGCAGAAGTCGATCGAACA AAGATATTTAAGCAGCTACATGAACTCGACTTACACCGCACGAACATTATGGATTTTGAC CAGGTGACAAAGTTGGGCAACCTCACGACTTTGCGCTTACTGAATATCATGGAGAATGGT ATCGAGGAGATAAAACTTCCCGACTGTGATTCACAAGAAAAGCTTAATATTTTTGTCTCG CTGGAGCAGCTGAACCTGCTTCACAATCCCATTTGGAATGAGGTAGGGCAGCGTTTTTTT GGCACTAAAAAATTTACTGTCATAATGTTATCCTCGCAGGCTGATGCGTTTAACGAGCTG GACAAGCTGCCACAGCTGAAACGCCTGAGTAAG…	FBgn0033055	CG7861	tbce	Bait	yes	no	no	16.1	13.6	16.9721	16.6669	16.8195	-0.567771	49.7	51.1	51.163	52.9681	52.0656	0.839717	11.7	13.5	12.8515	12.8939	12.8727	-0.695705	19	17.7	14.3561	12.9304	13.6432	0.443859
38	A6	TACACAGCTGGATTTTTGTTGGTTGCCAGCAGTCCAGCATCACGCACACCCACACGAGCA AATGTAGATAAAAGTGAGAAAACACTCACGCACGCACACACACAGGCACACGTTTGGTCG TGGGCAAGCATTTAATTTCGTTAGTGCCCAGTAAAACAGAGTTGAGCGAAAAGGCGATAG CAACTTGCACAAATTGTAAGCAGTGCAGAGAGTCAGTGAAGAGGGGATCGAGTGAGAGCG GCGTTTAGTGCCAACACCCAAGCGCTGATCTCGCAGCTACAAACAATAAACAAACAGTGA AAGTAACAGTAAACGCAAGCGCTGCAATTTGGCTTCCATTGATTGCATTTAGTACTCAGT CTCGGCGGCAGCACAACTACTCATCCAACAATG…	FBgn0004603	CG7873	Src42A	Bait	no	no	yes	18.4	14.7	19.3967	18.0149	18.7058	0.200356	49	49.8	50.4424	51.6206	51.0315	0.493493	13.3	13.4	14.609	12.7984	13.7037	-0.342229	15.6	18.5	11.7871	13.5148	12.6509	-0.420469
38	B8	CGGATCTGCACAAGATAATCGTGTCGCCACAGCACCTGTCCGCCGACCACATCAAGGTGT TCCTGTACCAGATCCTGCGCGGCCTCAAATATCTGCACTCGGCCCGCATCCTGCATCGCG ACATCAAGCCGGGCAATCTGCTGGTCAACTCGAATTGCGTGCTCAAGATCTGTGACTTTG GATTGGCCCGCGTCGAGGAGCCGGATCAGGCCAAGCACATGACCCAAGAGGTGGTCACCC AGTACTATCGCGCACCGGAGATTCTGATGGGCGCTCGCCACTACTCGTCGGCGGTGGATG TATGGTCGGTGGGCTGCATTTTTGGCGAGCTGCTGGGCCGTCGCATCCTCTTCCAGGCAC AGAATCCTGTGCAGCAGCTGGAGCTGATTACCG…	FBgn0011817	CG7892	nmo	Bait	no	yes	no	24.9	15.5	26.2487	18.9953	22.622	1.79509	42.2	45.9	43.4423	47.578	45.5101	-1.35516	14.5	16.2	15.9271	15.4727	15.6999	0.506901	15.3	17.7	11.5604	12.9304	12.2454	-0.773724
38	C11	GTTCGGATGTGATAAGGCTAGGTGGTCTGGATGCCGTGCTCTTTGAGTGCCGCACCAGTG ATTTGGAAACTCTGCGACACTGCGCTAGTGCACTGGCAAATTTATCTCTATATGGTGGAG CCGAGAATCAGGAGGAGATGATCCTACGCAAGGTGCCCATGTGGTTGTTCCCATTGGCCT TCCACAACGATGATAACATCAAGTACTATGCCTGCTTGGCCATTGCAGTGCTGGTAGCCA ACAAGGAGATTGAAGCCGAGGTGCTGAAGTCTGGATGCTTGGATTTGGTGGAACCCTTTG TCACCTCCCACGACCCCTCGGCTTTTGCGAGATCCAATCTGGCACATGCCCACGGGCAAA GCAAACATTGGCTGAAAAGATTGGTTCCAGTTT…	FBgn0085402	CG34373	Ect4	Bait	yes	no	no	21.8	14	22.9808	17.1571	20.0689	0.755447	44	49.8	45.2952	51.6206	48.4579	-0.368193	11.3	12.5	12.4122	11.9388	12.1755	-0.992291	18.8	19.4	14.2049	14.1723	14.1886	0.918925
38	E3	AAGGGTATCGACAACAGAGTGCGTCGCCGCTTCAAGGGACAGTATCTGATGCCCAACATC GGTTACGGATCGAACAAGCGCACCCGCCACATGCTGCCCACCGGATTCAAGAAGTTCCTG GTGCACAACGTGCGCGAGCTGGAGGTCCTGCTCATGCAGAACCGCGTTTACTGCGGCGAG ATCGCCCACGGCGTCTCCTCCAAGAAGCGCAAGGAGATTGTCGAGCGCGCCAAGCAGCTG TCGGTCCGCCTCACCAACCCCAACGGTCGCCTGCGTTCTCAAGAGAACGAGTAAGCTTAA GATTCTTGAGAGTTCTTGTAACGTGGTCGGAATACACATTTGT	FBgn0002626	CG7939	RpL32	Bait	yes	no	no	38.7	36.1	40.7962	44.2407	42.5185	9.89711	32.3	32	33.2508	33.1699	33.2103	-5.47336	21.2	23.6	23.2865	22.5405	22.9135	3.57537	6.7	6.8	5.0624	4.9676	5.015	-7.07178
38	E6	CCCCTAAAAGGTTTCCATCCGGAAGAGCACACAGCCCACATGGAGACGGGGAGGCGGGGA AACTGCTGCATGGCAGCGTCTTCTCGAAGCGCTTCTTCGGCTCCTTTCAGTGGGAGGAGT TCGCCTGCGGCTGCGGAGCAGCCTTCGTCAACATCGCGGTCACCTATCCCATCTACAAGA TGATCTTCCGTCAGATGCTGCACGGCGTGCCCATCACCTCGGCCTTTGCACAGCTGCGTC ACGAGGGACTGGGCTTCCTGTACCGCGGCATGCTGCCGCCGCTCGCCCAGAAGACCATAT CCCTGTCCATCATGTTCGGTGTGTTCGACGGGACGAGGAGGTACCTCGTGGAGGACTACC GCCTGAACGACTACGGGGCCAAGGTGCTAGCGG…	FBgn0039741	CG7943	CG7943	Bait	yes	no	no	18.9	13.9	20.9735	19.7519	20.3627	0.875062	46.1	49.8	49.6207	50.6021	50.1114	0.185407	11.4	10.2	12.2432	13.3071	12.7752	-0.73721	18.7	20.8	13.2146	12.0447	12.6297	-0.438989
38	E9	ATTGAGACGGGATCCATTACCGAGATCTTTGGCGAGTTCCGCTGCGGAAAGACCCAATTG TGCCACACTCTGGCAGTAACCTGCCAGCTGCCCATCAGCCAGAAGGGCGGCGAGGGCAAG TGCATGTACATCGACACGGAGAACACCTTCCGTCCGGAGCGTTTGGCTGCCATCGCGCAA AGGTACAAACTGAATGAATCCGAGGTGCTGGACAATGTGGCCTTCACCCGTGCCCACAAC TCAGATCAGCAGACCAAGCTCATCCAGATGGCGGCGGGCATGCTCTTTGAGTCCAGATAC GCTTTGCTGATTGTGGACAGTGCCATGGCGCTCTACAGATCCGATTATATTGGTCGCGGG GAGCTGGCCGCCAGGCAAAACCATTTGGGCTTA…	FBgn0003479	CG7948	spn-A	Bait	no	no	yes	21	11.8	23.3038	16.7678	20.0358	0.741962	45.2	51.9	48.6519	52.7359	50.6939	0.380453	14	9.4	15.0355	12.2634	13.6495	-0.365306	15.3	21.6	10.812	12.508	11.66	-1.28365
38	F8	TAGCAACCACATTAAGTACGCCATTACAAACGGGGACCACGGCATCATCCGTACGCTGGA CCTACCCATTTATCTGACACGCGTCAAGGGCAACCAAGTGTTCTGCTTGGACCGGGAGTG CCGCACCCGTGTGCTCCACATCGATCCTACGGAGTACAAGTTTAAGCTTGCCCTGATTCA ACGCAAGTACGATGAAGTACTGCATATGGTGAGAAATGCCCGCCTAGTGGGTCAGAGCAT CATTGCTTACCTGCAGCAAAAGGGTTATCCAGAGGTGGCACTGCATTTTGTCAAGGATGA GAAAACCCGATTTGGACTCGCTCTGGAGTGCGGTAACATCGAAATTGCTCTCGAAGCAGC CAAGGCTCTCGATGACAAGGATTGCTGGGATCG…	FBgn0025725	CG7961	alphaCop	Bait	yes	no	no	12.8	9.3	14.2042	13.2153	13.7098	-1.83407	39	38.4	41.9784	39.0185	40.4984	-3.03317	21.7	19.3	23.305	25.1792	24.2421	4.14051	19.8	25.2	13.992	14.5926	14.2923	1.00925
38	G6	CCAGGAGTCCCAAGTACCCCAGGAAATCGGTGCCCACCAGGAACCGCATGGACGCGTACA ACATCATCAAGTACCCACTGACCACCGAGGCGGCCATGAAGAAGATCGAGGACAACAACA CCCTGGTCTTCCTCACACACCTGCGCGCCAACAAGAACCACGTGCGTGCCGCAGTGCGCA AGCTCTACGACATCAAGGTGGCCAAGGTGAACGTGCTCATCCGGCCCGATGGCCAGAAGA AGGCCTATGTGCGCCTGGCGCGCGACTACGACGCCCTGGACATTGCCAACAAGATCGGCA TCATATAAGCGCTGCAATCTGCGGTAACGTGTGGAATGGGCATCGCGTTCTACATTTTAT ATGTAGATTCTTTTCTATAAACAAAGTAATGCT…	FBgn0026372	CG7977	RpL23A	Bait	yes	no	no	37.2	38.1	41.2811	54.1402	47.7106	12.0114	33.9	34.6	36.4889	35.1573	35.8231	-4.59856	19.2	15.4	20.6201	20.0912	20.3556	2.48731	8.3	9.8	5.86532	5.67491	5.77012	-6.41404
39	C5	TTACGATTGACAAGGAACAAGGGTTCAACTGAAAATGGCCAACCGCACGGTGAAGGAGGC CAAAAACGTGCACGGCACCAATCCGCAGTACCTCATCGAGAAGATCATCCGTTCGAGGAT ATACGACTCTAAGTACTGGAAGGAGCAATGCTTTGCTCTCACTGCGGAGCTTCTGGTGGA CAAGGCAATGGAGCTGCGATTCGTCGGAGGCGTCTACGGCGGCAACATCAAGCCCACCCA GTTCCTCTGCCTCACACTCAAGATGCTGCAGATTCAGCCGGAAAAGGACATCGTAGTGGA GTTTATCAAGAACGAGGAGTTCAAGTACGTTCGAGCATTGGGAGCCTTCTATCTACGGCT CACAGGAGCTGCCCTGGACTGCTACAAGTACCT…	FBgn0050342	CG30342	Prp38	Bait	yes	no	no	13.8	10.6	15.314	15.0626	15.1883	-1.23201	47	47	50.5894	47.757	49.1732	-0.128713	16	13.5	17.1834	17.6124	17.3979	1.22918	17.7	22.8	12.508	13.2029	12.8554	-0.242357
39	E12	GCTACAGAAAGCTAGATTCGCCCACGGATTCGGGCATTGAGTCGGGCAACGAGAAGAACG AGTGCAAGGCGGTGAGTTCGGGGGGAAGTTCCTCGTGCTCCAGTCCGCGTTCCAGTGTGG ATGATGCGCTGGACTGCAGCGATGCCGCCGCCAATCACAATCAGGTGGTGCAGCATCCGC AGCTGAGTGTGGTGTCCGTGTCACCAGTTCGCTCGCCCCAGCCCTCCACCAGCAGCCATC TGAAGCGACAGATTGTGGAGGATATGCCCGTGCTGAAGCGCGTGCTGCAGGCTCCCCCTC TGTACGATACCAACTCGCTGATGGACGAGGCCTACAAGCCGCACAAGAAATTCCGGGCCC TGCGGCATCGCGAGTTCGAGACCGCCGAGGCGG…	FBgn0000568	CG8127	Eip75B	Bait	yes	no	no	17.9	15	19.8638	21.315	20.5894	0.967376	44.6	48.2	48.0061	48.9763	48.4912	-0.357053	14.8	12.1	15.8947	15.7859	15.8403	0.566611	17.2	19.8	12.1546	11.4656	11.8101	-1.15285
39	H6	TTGAATTCATGGAGGCAATACCGGATACGGTCAACAGTGCTGCTGATTTGATTGCCGTGC TGTACAGACGCCACAATCACCTCAACAAGCAGGTCTTTGTCACCAACTTTGTGCGCAACA TCATACAGTGGGTGGACTTCACATTGCAGCTGTTTGAACCAGCCAAGACAACCGGATCGA AGGCCTCACGCCTAGAGGAATGCCTAACCGGAATGACAGCCACCCGGCTGTTTGTACGAC TCAAGACATCTACGCTGCTGCTTGAGGAGAACTACAGTGATCTACACCGGCCTCTTGTGG AGGCGATAACCGCCCAGGATGCCATGGTGTCGCTGGTCAAGCTGCTGGACTGCATGAGCC AGTGGATGTTGGAACAATCGACCGAAACGAATA…	FBgn0030674	CG8184	CG8184	Bait	yes	no	no	18	14.1	19.9747	20.0361	20.0054	0.729579	44.2	49	47.5756	49.7892	48.6824	-0.293046	13.6	10.3	14.6059	13.4376	14.0218	-0.206945	19	21.2	13.4266	12.2763	12.8515	-0.245776
40	A4	CAACACTAACACAATGATGCCCATTGTAACGTCCTCGAATTCGGCCACCAGCAATAGCAC TGCGGCCACGCCCACGCCGGCCTCGGGGGCGGCAGCGACAGGTGGAGTGGGATCTGTTTC CCAGGGTCCAGCGACCGTTTCGGCGTCAGCGGCCAACACCAATCACTCGCACCAGCACAG CCACCAACACCACCACCATGTGGCCAACAACATGACCACCGACGGTGCCCGCTTGTCCAG CAACAATTCGGCGGTGGTGGCGAGCTCAGCGATTAACCACCACCATCACCACACCCCCGG CAGTGGAGTGGCGCCCACCGTCAACAAGAACGTGCTTAG	FBgn0260934	CG8201	par-1	Bait	no	yes	no	18.5	12	20.5296	17.052	18.7908	0.234972	45.6	47.7	49.0825	48.4682	48.7754	-0.261911	12.8	12	13.7467	15.6555	14.7011	0.0820288	17.7	23	12.508	13.3187	12.9133	-0.191917
40	A6	TACCTAGGCTAAACTCCAAGGGACGCGACCTGCTGCAAAAGCTGCTCATCTGCCGGCCAA ATCAGCGAATTAGCGCGGAGGCGGCGATGCAGCATCCCTACTTTACGGACAGCAGCTCTT CGGGACATTGAGGTCGGAAGGTTCTTTCCAAGCCACTGTTTTCACGACCTTTGATTAGAC TTAAGCCAAAATGCGAGACTTTGTCCAGCAAAGATCTTTTAATTATATATGTATGTCCTT GCAGTAGAGTTCGATTATAGTATAAGATAAAAAGTTCTTTATAATTTCATTAGTTTGATT TACCAAAGCAAAAGGTTTGATTTATGACAATCCCTACCAATGTGACACTTAATATAGCCA TTTGAGCTGCCAAATTAACATTTATCGATAAAA…	FBgn0013762	CG8203	Cdk5	Bait	no	no	yes	16.1	10	17.8663	14.21	16.0382	-0.885933	48.1	50.9	51.7734	51.7198	51.7466	0.732911	12.6	10.6	13.5319	13.829	13.6805	-0.35212	18.1	24.1	12.7906	13.9556	13.3731	0.208614
40	B5	GATGACTACATGGAGATGAGCCGGGATTCTGATCCCGATGCCTGCACCGCCATATTCTCA CCCACACGCCTCGAGGGCGAGTCCTCAGACTTTCCGGATTTCTCTAGCGAAACCACTTTC AATTTCCCAGGGGCGCGACAGTCGCCTACGCTGAGTAACAATCTCAACAGCGGATCGAGT AAGCCGCTCCGCAAGAAGAACGGCATGCCAACTGTGGATGTGGCAGATCAGGCGCCGGAG GAGATACCTATGCTGCATCGCAGCTCCACTGGATCGGATGGAAGTCCGGAACAGGGAAGG CGCTTCAATCAGGCCCTTAAGCAGCAGTATGTCACGCCCACACCGTCCCCTCGCCATCAT GTGGAGACCAAACTCAATGGGGAGCCATCCGAA…	FBgn0032006	CG8222	Pvr	Bait	no	yes	no	19.6	18.9	21.7503	26.8569	24.3036	2.47984	50.6	52.1	54.4643	52.9391	53.7017	1.38752	10.8	7.9	11.5988	10.3065	10.9527	-1.51245	16.5	18.3	11.66	10.597	11.1285	-1.74659
40	E3	GAGACTGGTGTGCTGAAGCCCGGTACCGTTGTGGTCTTCGCCCCTGCTAACATCACCACT GAGGTCAAGTCCGTGGAGATGCACCACGAGGCCCTGCAGGAGGCCGTTCCCGGAGACAAC GTTGGCTTCAACGTCAAGAACGTGTCCGTGAAGGAGCTGCGTCGTGGCTACGTTGCCGGT GACTCCAAGGCTAACCCCCCCAAGGGAGCCGCCGACTTCACCGCCCAGGTCATCGTGCTG AACCACCCCGGTCAGATTGCCAACGGCTACACCCCCGTGTTGGATTGCCACACCGCTCAC ATTGCTTGCAAGTTCGCTGAGATCAAGGAGAAGGTCGACCGTCGTTCCGGCAAGACCACC GAGGAGAACCCCAAGTTCATCAAGTCTGGCGAT…	FBgn0000556	CG8280	Ef1alpha48D	Bait	yes	no	no	9	7.2	9.98736	10.2312	10.1093	-3.30022	51.9	52.9	55.8636	53.752	54.8078	1.75786	17.3	16.5	18.5796	21.5263	20.0529	2.35854	18.7	20.4	13.2146	11.8131	12.5139	-0.539869
41	C9	ATCAAGAACAACCAGAACATCGGATACACGAAGCTGCACCACCACCCAACCAGCAACAAA CATGAGCAGAAAACAGAGAGCTTGAGCTAGAAGATCAGCGGAGGAGGGATGCAGCGAGAT ATAAGGGAAGGCAGCACCAAGTAGAATGTCAAATGCGGATTTGATTTTATATACAGTCTA GTGTAGTTATAAACCGAAGTAAACAACAGTAATAACTCTGGCATTATTATTTGTAAAAAC TAGGGCAGAGCAGATCAATCAGTCAGCCACTGCAAGCAAAAAATATATATCGATATATGT AAACATATTCAAGTTGTGTCCGTTTCTGTCCACCCCCTCCTCCTAGATGTATGTTATTAT TTCGTTAACTGTGTTGTCAAGTGTAGAGTCGGC…	FBgn0014020	CG8416	Rho1	Bait	yes	no	no	19.3	12	21.4173	17.052	19.2347	0.415726	38.3	41.4	41.225	42.0668	41.6459	-2.64899	13	11.4	13.9615	14.8727	14.4171	-0.0387728	21	25.9	14.84	14.998	14.919	1.55512
41	H2	GGACTAAATGTGTCCTCTTCGCATTTTAACGCGGTAATCGCGTATATTAATGCATATTAA TGTATGGAGTCGTCGGATGTCGGGGACTCGGTAAATTAGTATGCCGGCAGCAACAGCAAC AACAATAATCATTTGGGGATTTAAGCAAGGACAAAGCGCATCGAAGCATTGATTCAATAT AGCCAGAATGGCCAACAGCAACACCACAAAATGCCAACAGTTACCACCTTCCGCGAAGGA TCTTTGTTAAAGCACTAGTTTTGTTTAAATCTCCGCCTGATTAAACCCATAACAAGAAAC GTATTTAATTGTGTCATAATTTGAGCCTGTATCTAGCGGGCTATCTTAGTGGGCATCCTC GCATTTGTGTTGATGGCTGCCGGAAAAGTGTAC…	FBgn0261599	CG8495	RpS29	Bait	yes	no	no	36.7	35.9	40.7262	51.014	45.8701	11.2619	35.6	35.6	38.3188	36.1734	37.2461	-4.12213	15.2	13.8	16.3242	18.0038	17.164	1.12969	9.1	11.6	6.43065	6.71724	6.57395	-5.71385
41	H10	CTGGGCAGTAGCTTTGTCTACCAGTCCATGTCCCCGCCCACGTCGCCGGTGGAGTCTGCG AACCAGAATGTCAATGTCATGCAGCCCGTTGCTGCAACTCCTGCTCCCGCTTCTGCTCCT TTGCCCCAGCAGTCGTATCCGCAACCCTTCATTACGTACAACTCTAAGGCCGGAATGACT TCCGATGAAGCCATGTACTTCCTCTTGCAGCCCACGGTAGCCAGTCCAACCCCATCTCCA CCTGTGGCTCCACCACCGACAAGCACAGGTAGTCGGGCCAGCAAGGTGCGAGTGGCACCA CTGGCTCCGTCACCTGCCGCTATGGAAGTCCAGGGCAAGGTACCTATCAACCGGGTTCAA CCCAAGGTGAAGGAAGTAAAGCGCTCGGCCCAC…	FBgn0261283	CG8522	HLH106	Bait	yes	no	no	14.8	16.8	15.4793	15.1522	15.3157	-1.1801	53.4	54.7	52.5344	54.352	53.4432	1.30096	8.7	11.5	9.136	12.4836	10.8098	-1.57323	19	14.7	17.1453	14.8921	16.0187	2.51304
42	C3	AAAGGTGCAAACAGAAAAGACGAATGCCATCATCGCTCTCCGATGATGGAATTGCCGGCA GAAAGCCGGCCAAAATTAATAAGTATAGCGAACTTAGCTACGGCAGCGAATCCAGCATGC CGTTCGAAATGAAACAGCAGAGCAATGACAATCAGAATAACAATGACAATGCTGAGGGTA GTGGATTTGATCGACAGGAGAGCGCCAACGAGTATGTTATCGGTGGCTATCATCCGGTGG CCATTGGCGATGTATTCGTAAACCGCTATCATGTCTTCAAAAAGCTGGGCTGGGGTCACT TCTCCACCGTGTGGCTATGCTATGATACCCAGATGGATCGCTACTGTGCCGTCAAGGTGT CCAAGTCGGCGCAGGTCTACAAGGAAACTGGTA…	FBgn0030697	CG8565	CG8565	Bait	no	yes	no	14.7	19.9	15.3747	17.9481	16.6614	-0.632133	55.6	52.2	54.6987	51.8679	53.2833	1.24743	11.2	12.7	11.7613	13.7862	12.7737	-0.737817	14.6	12.5	13.1748	12.6634	12.9191	-0.186893
42	C12	AGTATCAGGTGAAGATCGCTGCAATGACAGTGAACGGTTCCGGACCCTTCACGGAATGGA ATCGTGCTAACACCTTGGAAAACGATCTGGACGAGACCCAAGTTCCGGGCAAACCAATTT GGATTAGCATTCATCCTGGAGCCAACAACATTGCCCTGCATTGGGGTCCCCCACAGCATC CGGAAATCAAGATACGCAACTACGTGCTGGGCTGGGGCCGTGGCATTCCCGATGAGAACA CCATAGAGCTAAAGGAGACTGAGCGCTATCATATACTCAAGAATCTAGAATCGAATATGG ATTATGTGGTGTCGCTAAGGGCTAGAAATGTTAAAGGTGACGGTCCGCCTATATATGACA ACATTAAGACACGCGACGAGGAGCCCGTGGACG…	FBgn0011592	CG8581	fra	Bait	yes	no	no	16.5	24	17.2573	21.646	19.4517	0.504078	53.7	50	52.8295	49.6819	51.2557	0.568554	12.6	12.6	13.2314	13.6776	13.4545	-0.448222	14.2	11.4	12.8138	11.549	12.1814	-0.829439
42	E11	GATGGGACTCAAGAAACAATCGGCCGATGGGCTGATGGCCCTGCTGCGGGGTTTAGCTGA AGCCTATCAGCTGCTCTCGAACTTCCAGTGCAAGGCGGCCATAAAGCAGCTGGAGACGAC GATACCAAAGCACCACCTGAACTCCAGCTGGGTGCAGTCGCTCATCGGACTGGCCAGGTA CGAGATGCGTGAGTATGAGGCGGCGGTGGCGATATTTGAGACCATCCACAAGACAGAGCC ATGTCGCTTGGACTACATGGAGATATACTCGTCATCCCTGTGGCATTTGCAGCGCGAGGT TGAGCTGTCAGCTCTCGCCCAGGATCTGATTAACCAGGACAAAACCAGCCCGGTTACCTG GTGTGTGTCCGGCAATTGCTTTTCGCTGCAAAA…	FBgn0012058	CG8610	Cdc27	Bait	no	no	yes	16	15.2	16.7344	13.7091	15.2217	-1.21838	19	19.5	18.692	19.3759	19.034	-10.2199	55.4	56.5	58.1763	61.3323	59.7543	19.2464	7.6	6.6	6.85812	6.68626	6.77219	-5.54118
42	F4	GTTCATGAGCAAGATCAACAGGCCGCCGCTATCGCTTCAGCGCATCGCTCGCTTCTTCAA GGCCGCCAACCAGCCGGAGTCTACCATCGTGGTCGTCGGCACCGTCACCGACGATGCCCG CCTCCTGGTGGTGCCCAAGCTCACCGTGTGCGCCCTGCACGTCACGCAGACCGCCAGGGA GCGCATCCTGAAGGCCGGCGGTGAGGTCCTGACCTTCGATCAACTGGCTCTCCGATCGCC CACCGGCAAGAACACGCTGCTGCTGCAGGGCAGGCGTACCGCCCGCACCGCCTGCAAGCA CTTCGGCAAGGCTCCCGGTGTGCCCCACTCGCACACCCGCCCCTATGTCCGCTCTAAGGG ACGCAAGTTCGAGCGTGCTCGTGGTCGTCGCTC…	FBgn0035753	CG8615	RpL18	Bait	yes	no	no	46.8	49.5	48.948	44.6449	46.7964	11.6391	31.7	31	31.1861	30.8028	30.9945	-6.21528	14.7	13.1	15.4367	14.2204	14.8285	0.136241	5.3	5.5	4.78263	5.57188	5.17726	-6.93045
42	G2	TACACGTACAAACGATTCGAGGTGCGAAATTTGGAGTGAATCCAGCAGAGCAGGAACTGG AGCAGGAGCAGTAGCAGTAGCAGCTTGAAGGTTGCCGCACTTTGCCACCCATTTTATCAC CACCACAGCCGTCGTCTCTCTAACACCATCACCACCAAGAGCATTCTCCACGCTAAACGA AATCCCCGATTTTCCTTTTTGAATGTCTTACCTACATGTGTATTTAAATACTAGCTAACA TTTGTGATTCCAAACAAGAGAAGAATATGATAACGCGAACAAACGATGTATTGTATGTAA AAAAGTCTTAGAGCGTCGCCCGCGCCTCGGGCTAGGTTAAACGCTATACTAATCCTCAAA TGTCCTTCCATTGGCTTTGTTCAATCCCTAATC…	FBgn0003744	CG8637	trc	Bait	no	no	yes	19.7	20.6	20.6042	18.5795	19.5918	0.561161	48.5	52.7	47.7138	52.3647	50.0393	0.161266	15.2	12.2	15.9617	13.2434	14.6026	0.0401242	13.8	12.5	12.4529	12.6634	12.5581	-0.501303
42	G11	ACATGGCTCTTTTGAGGATACCACGCTAATGGGCAGCCTTCTGGAAACGACGGTAAATGC CTCCACGGGACCATCTTCCTCCTTAAATCAGCTAACACAGCGCTTGAATTGGTTGTGTCC TCGATGCACCGTTTGCTACACCTGCAATATGTCATCAGGGTCCAAGGTCAAGTGCCAGAA GTGTCAGAAGAACTATCACAGCACCTGCTTGGGCACTAGCAAGAGACTTCTTGGAGCTGA TCGTCCGTTAATATGCGTCAATTGCTTAAAATGCAAGTCTTGCTCCACCACAAAAGTATC GAAATTTGTGGGTAACTTGCCGATGTGTACGGGTTGCTTTAAGTTGCGCAAGAAGGGCAA CTTTTGTCCAATATGCCAGAGATGCTATGATGA…	FBgn0003862	CG8651	trx	Bait	yes	no	no	17.6	19.8	18.4078	17.8579	18.1329	-0.0329415	45.4	44.4	44.6641	44.1175	44.3908	-1.72994	22.3	21.7	23.4176	23.5559	23.4867	3.8192	12	10.9	10.8286	11.0425	10.9355	-1.91468
42	H1	GAGCAGTCAGTAGATGGGTCCAATCACGTCCAGCCACAGCTAGTGCAGCAAGAGCAGCAA CAACTGCAGCCGCAACAGCAGCAGCAACAACAGCAGCAGCAACAACAGTCGCAACAGCAG CAGCAGCCGCAGCAGCAGTCGCAACAGCAGCACCCACAACGACAGCCACAACTGGCGCAG ATGGATCAAACAGCATCGACGCCATCTGGCAGCAAGTACAATACGAATCGAAATGTCTCG GCAGCAGCGGCTAATAATGCCAAGTGCGTTTGCTTTGCAAATCCCTCAGTTTGCCTCAAC TGTCTGATGAAGAAGGAGGTGCACGCCTCCAGGGCAGGAACACCTGGCTATCGGCCGCCC GAGGTTCTGCTCAAGTACCCAGATCAGACCACT…	FBgn0028360	CG32742	l(1)G0148	Bait	no	yes	no	14.4	14.3	15.0609	12.8974	13.9792	-1.72437	50.1	49.9	49.2879	49.5825	49.4352	-0.0409842	19.8	20.3	20.7923	22.0362	21.4142	2.93761	12.9	12.7	11.6408	12.866	12.2534	-0.76677
43	B2	ATTTTGCTGGAAAAGATCAACCACTGGTGGCTCTCGTTCTGCCAACAAATGATCATGATT CGCAGCATATTCTTGTATATGGATCGAACTTATGTGCTGCAAAATTCGACCGTTCACTCG ATTTGGGACATGGGGCTGGACCTTTTTCGCATCCATTTTGCTCAAAACAGCGTTGTCCAA AAGCGAACCGTCGACGGTTTACTAACGCTTATTGAAAAAGAACGACAAGGCTCCACCGTG GACCGTGGTTTGCTGAAGAGCTTGGTTCGCATGTTATGCGACCTGCAGATCTACACCAGC TCCTTTGAGGAGAAGTTCCTCGACGCAACCAATCAATTGTATAAGGCTGAGAGTCAACGC AAGATGCAAGAACTGGAAGTTCCCGAGTACTTA…	FBgn0033260	CG8711	Cul-4	Bait	yes	no	yes	27.7	30.8	28.9714	27.779	28.3752	4.13783	27.4	29.5	26.9558	29.3123	28.1341	-7.17299	33.2	27.2	34.8638	29.5263	32.1951	7.52348	8.7	8.2	7.85074	8.30717	8.07896	-4.40291
43	B9	ATATAACGAGCTCTCCTACCGCAAGATCGTGGACCAAGGCGAGAGGATGACGGCACTGAA GAAAGCGCTCATCTGCACAGTCCTCGCCTCTGCCGGACAGCAGCGTTCCCGCATGCTGGC CACTCTGTTCAAGGATGAACGCTGTCAGCACTTGCCGGCCTATGGAATTTTGGAAAAGAT GTACTTGGAGCGCATCATTCGGCGCTCCGAGCTACAGGAGTTCGAGGCCCTGCTGCAGGA CCACCAAAAGGCTGCCACCTCCGATGGATCCTCGATCTTGGATCGGGCTGTTTTCGAGCA CAATCTGTTGTCGGCTAGTAAGCTGTACAACAACATAACTTTTGAGGAGCTAGGCGCTCT GCTGGACATACCCGCGGTGAAAGCAGAGAAGAT…	FBgn0027054	CG8725	CSN4	Bait	yes	no	no	33.2	38.1	34.7238	34.363	34.5434	6.64959	30.6	32.4	30.104	32.1939	31.1489	-6.16356	25.5	18.4	26.7779	19.9737	23.3758	3.77201	7.4	8.4	6.67764	8.50979	7.59371	-4.82558
43	C12	ACAAAATGACCCAATATCTGCCGCCGAATCTGCTGGCGCTGTTCGCGGCACGGGAGCCCA TCCCGTTCATGCCGCCGGTGGACAAGCTGCCGCACGAGAAGAAGTCTCGCGGCTACCTGG GAGTGGCCAAGTTCATGGCCGATTTCGAGGATCCCAAGGACACGCCGCTGCCGAAAACGG TGGAAACGCGTCAGGAGCGGCTGGAGCGACGCCGGCGCGAGAAGGCCGAGCAAGTGGCCT ACAAGCTGGAGCGTGAGATAGCGCTGTGGGACCCCACAGAGATCAAAAATGCCACGGAGG ACCCGTTTCGCACGCTGTTCATTGCACGCATCAACTACGACACGTCCGAGTCGAAGCTGC GGCGTGAGTTCGAGTTCTACGGGCCCATCAAGA…	FBgn0016978	CG8749	snRNP-U1-70K	Bait	yes	no	no	15.6	17.4	16.316	15.6933	16.0047	-0.899564	41.5	46.2	40.8273	45.9061	43.3667	-2.07284	26.9	21.3	28.2481	23.1217	25.6849	4.75424	13.1	12.7	11.8212	12.866	12.3436	-0.688168
43	E11	CTACATTGACGGCAGCAATACCAACTCATCGGCCGTCGCGCTTATGGAAGCTGGCAACAA CTACATAGTGACGACCAACGCGTCACCAACTGCAGCACCTTCGCCGATCAACCAGCAGCC CCAATCGCAACCAACTGGGACTCAGCATCAGCATCCATTGCTGCAATTGCATCAAACCGG GGAGAACACTCCGCCGGGCAATGAAGCTACGGCCACGGCGAACAACTGCGCCTGCTCACT CAATGCGATGGTGATCTGCCAACAGTGCGGAGCCTTTTGCCACGACGACTGCATCGGTGC GGCCAAGCTGTGTGTCGCCTGTGTGATTAGATGAGGTGGATAACGTTTTGTAGTTACTTA GAGACCCGTACTTTTAGTCGATCCCAGTAGAGA…	FBgn0261823	CG8787	Asx	Bait	no	no	yes	20.4	23.6	21.3363	21.2852	21.3108	1.26113	52.4	50.9	51.5506	50.5762	51.0634	0.504159	11.9	10.2	12.4964	11.0724	11.7844	-1.15867	12.5	12.7	11.2798	12.866	12.0729	-0.923975
44	B9	GAGATCTTTGACACGGATCAGGAGATCGCCAAGTGCTCGGAAACGATTCGCATTGCAATA GAGGATTTGGGCGATGAGAGCGACAACAGTGTGCTGCCGTTGCCGAATGTCAACTCGCTG ATCCTGAAGAAAGTGCTCCACTGGGCCACCTATCACAAGGACGATCCTGTGGTTACCGAA GAGGTTGAGAACAAGGAGAAGCGCACTGATGACATCTCATCCTGGGACGCTGACTTTCTC AAAGTCGACCAGGGCACGCTGTTCGAACTGATCCTCGCGGCAAACTACCTGAATATCCAG GGTCTGCTCGACGTCACCTGCAAGACGGTGGCCAATATGATCAAGGGCAAGTCGCCGCAG GCTATTCGCGACACCTTCGCCATCCAGAATGAC…	FBgn0026176	CG8881	skpB	Bait	no	no	yes	13.9	22.7	14.538	20.4735	17.5057	-0.288316	54.3	48.8	53.4198	48.4895	50.9547	0.467758	12.8	12.3	13.4415	13.352	13.3967	-0.472816	14.9	13	13.4455	13.1699	13.3077	0.15162
44	C9	GTTCCTCAACAGGCAGAAGGACATCATCGATGGCAAGTACTGGCAGCTGACCTCCTCCAA CTTGGACTCGAAGCTGCGTGACGATCTGGAGCGTCTGAAGAAGATCCGCTCCCACCGTGG TCTGCGTCACTACTGGGGCCTCCGTGTGCGTGGCCAGCACACCAAGACCACCGGTCGTCG TGGTCGCACCGTGGGTGTGTCCAAGAAGAAGTAAGCTTAGCAGCGTTCCCTGCCGGAACG GATTTCCGATTCGACTTTAATTTTCACATCAACCACAAAATAAAAGAAAACACGGAAGCC GGAACGTTTTAGTGCGGAGTAT	FBgn0010411	CG8900	RpS18	Bait	yes	no	no	32.1	38.3	33.5733	34.5434	34.0584	6.45207	40.8	39.1	40.1386	38.8512	39.4949	-3.36917	13.1	11.2	13.7565	12.1579	12.9572	-0.659777	10.3	8.8	9.29455	8.91502	9.10478	-3.50936
44	F3	AAGAGAACATGCAAAAGCTGGAGCGATTCCTCTGCGCTGGCATCTTCAACTACAAACGAT TGTCGGCACGCATGGAAGAGATCTATGATCTGGATCTAAAGTATTTGATTGATTTCTCCA TAATCAGTGATGGCTACATAAGCGACATGATCGGAGACACCATGGAGTCATCGCACTCGG GCACCCACGCGGTGGACAAGAGTCTGGAGGCCGTGTCCTTTGCACTCGACACCATACACT CATCGCTGCTCAGTCTGGGCGATCTTCATCGCTACTTTCTAGACTTTCGCATCGACAGCA AACTAAGCATAAGCAAGGAGCAGGTGGCCAAGTATTATCTGGAGGCCTTCAAGCTTAATC CGGCCATTGGCATGGCCCAGAACCAGTTGGGTA…	FBgn0019890	CG8954	Smg5	Bait	yes	no	no	14.5	14.3	15.1655	12.8974	14.0315	-1.70308	47.4	48.3	46.6316	47.9927	47.3122	-0.751812	18	16.7	18.9021	18.1283	18.5152	1.70443	15.8	15.5	14.2577	15.7026	14.9801	1.60838
44	G9	ATGAGATCCACATATACAGCCGGGAGGGCAGCGACTGGAAGCTGGCGGACGTGCTCAACC AGCACGATCTGCGCGTCATGGGCATCGACTGGGCCAAGAACACCAATCGGATTGTGAGCT GTGCCGCCGACCGTAATGCCTATGTGTGGACGCAGGGCGACGATGGCAAGTGGAAGCCGG CGTTGGTGCTGCTGCGCATCAATCGGGCGGCAACCTGCGTCAAGTGGTCGCCGGCGGAGA ACAAGTTCGCTGTGGGTTCGGGCGCCCGACTCATATCCGTGTGCTATTTCGAGTCGGAGA ACGACTGGTGGGTGTCGAAGCACATCAAGAAGCCGATCCGCTCTACGGTCACTTCGCTGG ACTGGCATCCGAACAACGTTCTGCTGCTGGCCG…	FBgn0001961	CG8978	Sop2	Bait	no	no	yes	17.4	20.4	18.1986	18.3991	18.2989	0.0346492	49.8	48.9	48.9927	48.5889	48.7908	-0.256737	15.6	13.3	16.3818	14.4375	15.4096	0.383426	13.6	13.8	12.2724	13.9804	13.1264	-0.00632032
44	H1	GAGTCCTGTATCCCTTGTACGCAGAACGATTTCCGCATCCTGCCTCCTTGGCTGGCATGT TGGAGATGGGATCCGCCTATTTGCCAGTCAATTCCAACTGGGAGCGCTACATACGTGAGG CGCAGCTCACCTACGAGGACCTCAGCATCGAGGCCAAGTACCATTTGGGCCGCAGAGCTG AGGAAGCGTGCTCCTTGCTGCTCGACGATCAGTACCGCCAGAATTTGTGGCTCTGGGACG AGGATTGGAGTGTGCAGGAACTGAAACTAAAGCAGCCGCCGAAGCGCAAGCCTCTGCCTA CTGTGGAGCTTAAGGATTCTGGAAACACACCGGAGGAGCGACGTCTGCAGGCCAAGTTTC AGCACCTCTATGATCAACAGGCGCTACTGCCAG…	FBgn0004406	CG8987	tam	Bait	no	no	yes	18.3	19.8	19.1399	17.8579	18.4989	0.116123	53.9	53.1	53.0263	52.7622	52.8942	1.11716	11.5	12.3	12.0763	13.352	12.7141	-0.763164	13.3	12	12.0017	12.1568	12.0793	-0.918419
45	B6	TTCGGCGGCACTGGACTCCAGTTGACGGGCGGCGCTATTGATGTTGTTGGCGCTGCGACATGAGGCGAGATAACGATCGCGGCAGGGATCGCACATGAGGAACCAGGACGAGGCACCCTTGCCACCCTCACCACAATTGCCAGCCCATCCCTCGCAGAAAATGCCCACGGAATTGTAGCCCTTGCCCTTGGCCGATTTCCCGCAGCCAGGATGGGCAATTCTCATGTGATAGGTCACGGGCATGGGCAGGAATAGTTCGCAGATTTCGCACCAGCTGCCGTCGTCCTTCTTTTTGCGCTTGCATTTCCTGCCCAGATCTTTCTCACCGGCTGAAGCCTGGTCCGAATTCTTGCCCTCCTTGCCCTCAGTGTCTGCATCTCCGTTGAGATCTCTGCTTCC…	FBgn0030600	CG32592	hiw	Bait	yes	no	no	24.2	20.5	25.3107	18.4893	21.9	1.50107	46.2	50	45.4511	49.6819	47.5665	-0.666662	10.7	12.8	11.2362	13.8947	12.5655	-0.826402	14.4	13.4	12.9943	13.5751	13.2847	0.131602
45	B9	ATATCTTCAAAGGTGGTCAGGCAAGGCGACTTGAGGAAGTGACTCGGTGAAAAGGGTAGC GACTTAATGGGCGATATGACGGGCGAACTCGGTGGTCGCGACCTGGCGTTTCCGGCGGCT TCTTCCTGGTTGAATGTCTCACTTGATGAACATCCTGCCTGATGGTGAGTTTCGGGAATG TGTTTGCGTGTACGCTTCAATATGATCGGTGTTTGGCGCGGCATGGTCAACTTAATGAGA TGCTGCATACTGAGGTGTGCCAGATTGGATCCCTTTTGATGATCGTCTTGTGATTCCTGT GCCAGATCACCACCTTTCACGGCAGTAACCGAAGCGCCATCGGCGTTTTCGGATTTATTA ACTGCCTCACCACCAGATTCCTTGTTATGTTGC…	FBgn0002914	CG9045	Myb	Bait	yes	no	yes	12.1	13.3	12.6554	11.9955	12.3254	-2.39779	33.1	34.7	32.5634	34.4792	33.5213	-5.36923	20.6	19	21.6324	20.625	21.1287	2.81615	20.7	20.7	18.6793	20.9705	19.8249	5.82848
45	B11	CTCCCTCGATAACTGCAACCGAGGATCCCCGCTCTCGCCGCGTCGCGTCACCACTGTGGC CCCCTCCTTGGGCAAACCGGGATGGAACTTGAGGAAACTGGCACAGGCCATCGCATCGTG GACAACACCTTCGTGCCAAAGGAGGGCAGCAAACACCGCACGGATGCTCTCCGCGAATGA AGGCGGCATTGCTCGTTTGATGGGACCCATGGGATTCCGTTTGGAAGCCGAGGAAGCAGT GGAAGTGGTGGCCAACTGCAGTTCGCTTTGCTGCTCTCCCTGACCCGTCGTCGTTGTGGT AATTTGCAACAGACTCAGCTCATCCTCCAGGCCACTGGTTTCACTCGCCACAACAGCACT CCGTTTGGGCGTATGTTTCGGAGTGGAAAGCAG…	FBgn0030600	CG32592	hiw	Bait	yes	no	no	17.8	19.8	18.617	17.8579	18.2375	0.00964845	49.6	49.9	48.796	49.5825	49.1893	-0.123332	12.3	14.5	12.9164	15.7401	14.3283	-0.0765599	16.1	13	14.5284	13.1699	13.8491	0.623236
45	C9	ATTGCTATCCTTCAGCAAATCGACACGAGCATTCGCGAGTGCCAGGCGCTGATCCTGGCC CCCACTCGCGAGTTGGCCACGCAGATCCAGCGCGTGGTGATGGCGCTCGGCGAGTACATG AAGGTGCACTCGCACGCCTGCATTGGCGGCACTAACGTGCGCGAAGACGCCCGCATCTTG GAATCCGGTTGCCATGTGGTGGTGGGCACTCCTGGCCGCGTCTACGACATGATCAACCGC AAGGTGCTGCGCACCCAGTACATCAAGCTGTTCGTGCTGGATGAGGCCGATGAGATGTTG TCCCGCGGTTTCAAGGATCAGATCCAGGATGTCTTCAAGATGCTGCCCCCAGATGTGCAG GTCATCCTGCTGTCCGCCACCATGCCGCCGGAT…	FBgn0001942	CG9075	eIF-4a	Bait	yes	no	no	41.6	41.6	43.5094	37.5197	40.5145	9.08109	23.3	22.3	22.9223	22.1581	22.5402	-9.04591	25.3	28	26.5679	30.3947	28.4813	5.94376	6.8	5.8	6.13621	5.87581	6.00601	-6.20856
45	D7	TTGCTGCTTACAATCAGTCTCGTTTTTATGTTTCATCCATTTCAAAGTTTCATGATGATT ATTTAAAACTATTTTATACAAAATATTTAGGATAGCTAAAAATAATAACCCATAGTTTGG TAAAAAATAGTTGCGTACATATAAAATACATCGATTCAAATGTAAATAGTGTGATATTGG CCAATCCTATAGTGATCGGACTATTTGGATCCTATATATAATTTCAACTTAAGCCTGACA TAACTATCATGTATGCATAACTATCATTTGACACCTCAAAATGTAACGTCTTGTATCTCG TTTTGAGCCTGAGCCTGCGCCTGCATCTTGCACGTGTGCGTCCGATGTGGCGCTGCGGAC CCAAAGTTGTGCTGCTGCTGGTGTTGCTCCACG…	FBgn0010315	CG9096	CycD	Bait	no	no	yes	30.9	26.9	35.0843	30.8088	32.9466	5.99933	27.9	27.4	33.1887	32.0121	32.6004	-5.67758	28.1	34.8	17.5124	21.2153	19.3638	2.06543	8.8	8	8.42826	8.58362	8.50594	-4.03099
45	G12	GAGTTTCTGGAGCTGATGACGCAAATTCTCCACCGGAGTGCAGGGTCGTTCGCCCTTATA GCTGGTATCCGAGTTCAAGCGCGACGTGGATGCCGATTTGGTGCGCGAGAAGACGATCCT ATTGATTCCGGTCGACTCCTTGATCTGGTTACTATTGTTGTTCCTCTCGAGGTTCGATTG TGTGGCCACCGCAGCCACCACTCCATCCCTCGAAGAGTTGCCATTATCACTGGCCGTTCT GGCGGAGAGTACTCCGCTGGCGGACTTCAGAAATGGTCCATAACGACCATTATTATAGGT ATTCGATAGGGTCGTATCCGATTGACTTATGGAAGTATTATCATCCTGCAGCTGCAACTG CCGTATGTTGTACGACTTGGTCAGTTGACTCTT…	FBgn0030716	CG9170	CG9170	Bait	yes	no	no	17.4	16.6	19.7562	19.0121	19.3842	0.476597	47.9	43.7	56.98	51.0558	54.0179	1.49337	18.4	25.7	11.4672	15.6676	13.5674	-0.400216	12.9	11.1	12.3551	11.9098	12.1324	-0.872131
45	H8	AAAAGAACTGGAGAGATCGTCGCAGACAATTCCCGCCTTCGACGACGATGGGGTGCGCCA GGTGCTGGAGGAGATCAAGGCGATATTCGAGGAGAACGTGGCCCAGGCCTCCAGCTACAA TGCTTCCGGGGATCGCAGTCTGTGGCCCCTGCTCAACTTCAGGCACGCAGCTCTCCAGAG GAACAAGAGGTGCCTGCTGGCCTACCTATACGAGCGGTGCAGGAGGATCAAGGCCCTCAG GTGGGAGTTTGGACCCATTATCCCCGGGGACATCAAGCAGGCACTCTGCGAACCGGAGGT CACCTTCTTCAACAACTACTCCAAGTCCCTGGCTGCCTACATGTGCAGTGCGGGCTACAA CCAGGGCTTGCCCATTGATCTAACCAACAATCT…	FBgn0035194	CG9187	Psf1	Bait	no	no	yes	17.7	15.2	20.0968	17.4087	18.7528	0.219483	35.9	43	42.7052	50.2379	46.4716	-1.03326	30	25.3	18.6965	15.4238	17.0601	1.0855	12.4	12.4	11.8762	13.3046	12.5904	-0.473205
45	H9	CAAAAATAGCATCAGCATGTCCGTACATCTTAATAAGATGGAGGAGAGTCGACTGACGAG AAATCATCGCATCGATGATATTAAGTCTGGTATCCAAGACTACCAAAAGTTGGGCATAGA AGCTTCCCAATCCGCACAAGCGGAGCTCACCAGCCAAATGGAGGCGGGAATGCTTTGTCT GGACCAAGGCGTTGCCAACTGTTCGATGCTTCAGGTGCACATGAAGAATCTCAACCAGAA ATACGAAAAGGAAACAAATGAGAATGTTGGTTCCGTTCGAGTGCACCACAATCAGGTGGA AATTATTTGCCAAGAGAGCAAGCAGCAGCTTGAGGCGGTGCAGGAGAAAACCGAAGTTAA CTTGGAACAGATGGTGGATGCAAGGCAGCAGCT…	FBgn0004378	CG9191	Klp61F	Bait	no	no	yes	12.1	12	13.7385	13.7437	13.7411	-1.82131	15.2	17.3	18.0813	20.212	19.1467	-10.1821	50.8	50.1	31.6594	30.5427	31.101	7.05812	13.3	12	12.7382	12.8754	12.8068	-0.284709
45	H11	ACAATCAGGAATCTTCCAAAGCGTCCAGAGAACTGCATCGTCTTCACTCGGCACCTGGGA GAAGTAGGGCCAAGTCCGTGGATCCCAGGCACGTTTCTTCACATTACGAAGACGTCGACG AGGACGTGGTGAGGAAAACACCAATTATACCAAATAGGTATGCTTTAGATGACTTCGGGG GCAACAGAAGACAAGCAGCTCCAAGGAGTCAATCCATGCCCAGATCTGCTCACCAAAGGC AACGCCAGAAGGACAGAGAACGGGAACGATCTCCACAGCCGCCACCGCAGAGCTCCTATC GCCAACAGCATGATAGACGAGCTGGAAGTCTGGGCAGGCAATCATCTCGCTATGGCAACC ATCTCGAACTTCCCGACTATGATGCTCCACCGC…	FBgn0035192	CG9194	CG9194	Bait	yes	no	no	19.8	18.1	22.4812	20.7301	21.6056	1.3812	44.6	44.7	53.0544	52.2241	52.6392	1.03179	18	21.1	11.2179	12.8633	12.0406	-1.04968	13	11.9	12.4508	12.7681	12.6095	-0.456578
46	A1	CACCATGTCCAGTAGATACCGCGAATCCGGCGGCTGCATCCATTCGGCAATAGCTGCGTT CCCCGAGTTGAAGAACATAAGTCCCAATGCGAGCGTTGCACCCGGAGCAGTGACATCTAT GTTGACGGTATCGCCTTCACGAACTTGGAACGAGGCTAGTCGGTATTTCTCCTTCTGGGA ACCGCCGATGGGTCTCTTCACTCCACCGACCATGTAGTAGTGCAGGGTATCCGGCAGTTG GAGGTCCCTTAGGCCCGCCGGCGATTCACCCTGACCGAGGGTAACCAATCCGAGGGATAG ACCTGCTGTCATGGCATACGATTCGCGCTCAATGCTGTTCTCCATCTCAGGGCCTGGAGG ACGGCCAATCTCCTGGAGCAGCACCTCGGCTAT…	FBgn0004391	CG9198	shtd	Bait	no	no	yes	16.3	17.3	18.5072	19.8139	19.1605	0.385537	24.6	27.3	29.2632	31.8952	30.5792	-6.35431	46.6	42.9	29.0419	26.1533	27.5976	5.56785	8.7	8.9	8.33248	9.54927	8.94088	-3.65213
46	A9	TAGTTGCTGATACGATGATCCGGTGCCATAGAAGGAGCTTATGCCATCGATCAGTTTAGT ATTGCTGTTAGAATTGTTACCGTTGTTTCCGTTCGCATTGGCGTTTGCATTTCCGTTTCC GTTTCCCGATGAGGAGGACGGTTGTTCCTGTTGTTGAATTGGATGGCTACTACTGTTGTT GGTGGAGTTGGTAGGAGGACTAGTGGCTTTTCCTACGTTTACGGCTGCCAAGGTGGGTGT ACTTAGAGGACTGTTTTCTGCCGATGAGTCCCCGGCAATGGTAACGGCCACAGCAGCAGC TGCTGCAGATGACGATGATGATGAATCCTCGAGCACAACACTACCGCAGTCCACATTGAG ACCAAAGCAGCTTTCGCTACTATTTGGACGATC…	FBgn0028397	CG9214	Tob	Bait	no	no	yes	15.3	17.3	17.3718	19.8139	18.5928	0.154362	40.7	40.8	48.4151	47.6676	48.0414	-0.507663	25.5	24.2	15.892	14.7532	15.3226	0.346395	13.6	12	13.0255	12.8754	12.9505	-0.159571
46	B12	CATCTACATCCCAGTCAAGTGCTCCCGTATCTGCTGTTTTTACGGATCCAGTCTTCGGAC TGCGCATGATCAATCCGCTAGTCTCCAGCTCACTGCTGCAGGAGCGCATGACGGGCAGGA AACCTGTGCCCTTCTCAGGCGTTGCGTATCACATCGAGCGAGGCGATTTGGCCAAAGATT GGGTCATTGCTGGCGCGCTGGTTTCCAAAAATCCTGTAAAAAACACCAAGAAGGGTGATC CCTACTCCACGTGGAAACTATCCGATCTACGGGGAGAGGTTAAAACGATCTCACTTTTCC TTTTTAAAGAGGCCCACAAATCCCTGTGGAAAACAGCGGAGGGTCTGTGCTTGGCTGTGT TGAATCCAACTATTTTCGAGAGGAGAGCGGGAA…	FBgn0032929	CG9241	Mcm10	Bait	no	no	yes	17.3	16.6	19.6427	19.0121	19.3274	0.45348	44.4	42.3	52.8165	49.4201	51.1183	0.522549	19.8	24.1	12.3397	14.6922	13.5159	-0.422104	14.1	11.8	13.5044	12.6608	13.0826	-0.0444663
46	D8	TATTGGTAACGGAAATGCATCCGCCTCGACTATTGGAGGTTCTGTTTTGGCTAGGCAACG GTTTAGAGGTCGTCTTCAAACTAAAGGTATAAATTCAAGTACGATTATGCTTTGCAACAT TCCAGAAAGCAATCGTACCTTTGGAATTAGCGAACTTAATCAGCGTATTACAGAACTGAA AATGGAGCCAGGTACTGATGCTGAAATTAAAATTCCTAAGCTCCCAAACACGACCATAGG AGGATATACGGAAGACCCTTTACAAAACCAAACAAGTTTTCGTAATACAGTATCGAATAA GCAAGGAACTGTTTCCGGATCGATACAAGGACAGTTTCGTCGCGATAGTCAAAATTCCAC TGCAAGCACTTATTACGGTAGCATGCAAAGTCG…	FBgn0004859	CG2125	ci	Bait	yes	no	yes	15.1	15.6	17.1447	17.8668	17.5058	-0.288297	40.9	40.6	48.653	47.4339	48.0435	-0.506952	24.7	25.2	15.3935	15.3628	15.3781	0.370016	15.2	13.9	14.5579	14.914	14.736	1.3957
46	E1	CTACCTGATGAAGCGCAATCCCCGCAAGGTTACGTGGACCGTGCTGTACCGCCGGAAGCA CCGCAAGGGAATCGAGGAGGAGGCCTCCAAGAAGCGCACCCGCCGCACCCAGAAGTTCCA GCGCGCCATCGTCGGTGCCTCGCTGGCCGAGATTCTGGCCAAGCGTAACATGAAGCCCGA GGTGCGCAAGGCGCAGCGCGACCAGGCCATCAAGGTGGCCAAGGAGCAGAAGCGTGCCGT CAAGGCCGCCAAGAAGGCTGCTGCCCCCGCTCCCGCTAAGAAGTCGGCGCCCAAGCAGAA GGCCGCCAAGGTCACGCAGAAGGCTGCTCCCCGCGTCGGAGGCAAGCGGTAAACACCTTT CGCCGGTAGTGATGTGCTAAAGTTAGTCCAGGA…	FBgn0032518	CG9282	RpL24	Bait	yes	no	no	27.3	27.1	30.9968	31.0379	31.0173	5.21374	33.3	34.8	39.6124	40.6577	40.135	-3.15485	28	28.6	17.4501	17.4355	17.4428	1.24828	8.9	7.4	8.52403	7.93985	8.23194	-4.26965
46	E3	AAGGACCTACATACTGGATCGCGCCAAGACGCACGCTTCTCCGGAGGTTCAGCAGCAGTT GAAGGAGATTCTAGACAGCGAGCAGCGCCATGTGGGATTCTTGATCAACGAGCGCTTTAT CAATATCCCTGCCCAGATCTCCGTGCCACTGCTGCAGAGTTTGCAGCAAGAAATCGAAGC CGCCAAGGCCAAGAAAATGAAATACGACTTTGGCACTCTGCTGCTGCTGGTTAAGTTCTA CAGGAAAGAGTCGAAGAAGGGCAAACCGGGCGAGGACGTGTACACCAACGCTGAGGATGA GTTGCTTTCGGATCGGGCTAAGTTCTCCTTCGAGTATTCCATGGCCTCTGAAACCGATTC GGGCATGTCTGGCGATTGGCTGGAAGGCGATGC…	FBgn0038183	CG9286	CG9286	Bait	no	no	yes	15.9	15.7	18.0531	17.9814	18.0172	-0.0800378	36.3	37.7	43.1811	44.0458	43.6134	-1.99022	31.5	29.9	19.6313	18.2281	18.9297	1.88076	12.2	12.6	11.6846	13.5192	12.6019	-0.463171
46	E7	TCTTAAGCATGGAAAACACTCGAAAACATATATTATTCACGATTTACAAACAGGATTGGA AAGTCTGCCAACGGAGCTGGAGAGAAATTTTAAGCTGATGCGAAAATTAGACGATCGAGC ACAAACAGCGATGAAGAGCATCGATAGCCATGCCAAGGACTTTATGCGCAAGCTGGGCGA GAACGGGGCCATGAGCGAGGATGAGAGGAGGGAGCGCCAGGAGGATATCAAGGCACTGTT CGGAAAGGCCAAGGAGTACAGCGACGACAAGGTGCAGCTGGCCATTCAGACCTACGAACT AGTGGACAAGCAGATACGGCGACTGGACAACGATTTAGCACGCTTCGAGGGTGAGATTCA GGAGAAGGCCTCATCCACGCGTGCCAAATCCGA…	FBgn0032516	CG9293	CG9293	Bait	no	no	yes	14.6	15.5	16.577	17.7523	17.1647	-0.427204	44.5	41.3	52.9355	48.2518	50.5936	0.346875	23.4	26.5	14.5833	16.1553	15.3693	0.366261	13.8	11.5	13.217	12.3389	12.778	-0.309795
46	F2	GTAGGTGTAAAGTTCAAGCCGCCTGATGTGGATAACCGGTCAGTTTGTTTTTCTTCTGCT GGTGGCACTTGTTGCCGCAAAATCGAAAACCTCGGCGGTGCAGGATGACATCGCGGAGTA TAAGGACTTCAAGAAGCTGCTGCGCACCAAGAACAATGTCCTCGCGCTCTACGTGACCAG TGCGAAGTCCGCTGCTGCTGAGCTAAAGATATTCCGTGAGGCGGCGGAGGCGATACGGGG AACCGGGACAATGTTGCTGCTAGATTGCGGACAGCAGGATCGCAAGAAACTGTGCAAGAA GTTGAAGGTATCGCCGGACCCCTACGCCATTAAACACTACAAGGATGGCGACTTCCACAA GGACTACGACCGGCAGCTGAGCGTCAGCTCCAT…	FBgn0032514	CG9302	CG9302	Bait	yes	no	no	16.6	16.6	18.8479	19.0121	18.93	0.291657	44.2	41.2	52.5786	48.1349	50.3568	0.267573	20.7	25.5	12.9006	15.5457	14.2231	-0.121284	14.8	11.9	14.1748	12.7681	13.4715	0.294254
46	H7	GTGTGAGGACCTGGACAATACCGAGGGCCTGCATCACCTTTTTGAGATCTTCAAGAACAT CTTCTTGCTAAATAAGAACGCGCTCTTTGAGATTATGTTTGCGGATGATACCATCTTTGA TGTGGTCGGGTGCCTGGAGTACGATCCGAGTGTGTCTCAGCCCAAAAAGCATCGACAGTA TCTGAAGCAGTTAGCCAAGTTCCGCGAGGCAGTGCCGATTAAAAACCTGGACCTGCTGGC TAAGATTCACCAGACGTTCCGGGTGCAGTACATCCAGGACATTATCCTGCCCACACCATC GGTCTTTGTCGAAGACAACATGCTGAACACCCTGTCCAGCTTCATCTTCTTCAACAAGGT GGAGATTGTCACGATGATCCAGGACGACGAGCG…	FBgn0024555	CG9351	flfl	Bait	yes	no	no	13.3	12.1	15.101	13.8582	14.4796	-1.52058	41.6	41.4	49.4857	48.3686	48.9272	-0.211081	26.9	29.9	16.7645	18.2281	17.4963	1.27103	13.9	12.4	13.3128	13.3046	13.3087	0.152488
46	H8	CCAGTATGTGAAGAAGAACCCCACCGTGCCCCGTTGCGGCCAGTGCAAGGAGAAGTTGAA GGGTATCACCCCCTCCCGCCCCAGCGAGCGCCCCCGCATGTCCAAGCGCCTGAAGACCGT GTCCAGGACCTACGGTGGAGTGCTGTGCCACAGCTGCCTGCGCGAGCGTATCGTGCGCGC CTTCCTCATCGAGGAGCAGAAGATCGTCAAGGCCCTGAAGAGCCAGCGCGAGGCGCTCGT CAAGCCGGTGAAGGCCCCCAAGGCCAAGCCCGAGCCCAAGAAGAAGCCCGCTGCTGGAGC CAAGGGAACCAAGGCCGGTGCCGGCAAGGTCACCAAGGGTGGTGCTGGCGCCAAGGGAGC CGCTGGCAAGAAGCCCGGCCAGAAGCCAGCCGC…	FBgn0037686	CG9354	RpL34b	Bait	yes	no	no	29.2	30.7	33.1541	35.161	34.1575	6.49246	38.7	37.9	46.036	44.2795	45.1577	-1.47316	18.6	21.1	11.5918	12.8633	12.2276	-0.970146	10.4	8.5	9.96067	9.12009	9.54038	-3.12993
46	H12	CCAAGAACATGATGGCTGCGTGCGATCCGCGACATGGTCGCTATCTGACCGTCGCCGCCA TCTTCCGTGGCCGCATGTCCATGAAGGAGGTGGACGAGCAGATGCTCAACATTCAGAACA AGAACAGCAGCTTCTTCGTGGAATGGATCCCGAATAACTGCAAGACAGCGGTGTGCGATA TTCCGCCCAGAGGTCTCAAGATGTCGGCCACCTTCATTGGCAACTCCACCGCCATTCAGG AGCTATTCAAACGGGTTTCGGAGCAGTTCACCGCCATGTTCCGAAGGAAGGCCTTCTTGC ATTGGTACACCGGCGAGGGAATGGACGAAATGGAATTCACAGAGGCCGAGAGCAACATGA ACGACTTGGTTTCTGAATATCAGCAGTACCAGG…	FBgn0003889	CG9359	betaTub85D	Bait	yes	no	no	16.9	19.5	19.1885	22.3335	20.761	1.03726	40.6	40.6	48.2962	47.4339	47.8651	-0.566695	27.4	27.4	17.0761	16.704	16.8901	1.01315	12.2	9.3	11.6846	9.97845	10.8315	-2.00526
47	A9	GAACTTTCACTATGACGTCGCCTCCGATCTGGACGACGACGCTTTTGTGGAGCTCAAAGA AGACACCGCCCAAGCGGATGATGCGGGCGCGGGCGTTGGCTTCTACAATCCGGATGAACT GCTGCTCGATGACCAGCCACATCCGCAAGTCACGTGGCTGGACGACGACGAGATCGAGAC GCTCGATCGCGTGACGCTGGACATGGGTAATATGTTCTTCAATCGCGTCGACAGCCAGGA CATCATCTATCAGCAGAAAAAGAAGAGCATTAAGATGGTGGGCAAGTACATAATGGGCGA TGTTCTCGGCGAGGGATCGTACGGCAAGGTGAAGGAGGCCATGAACTCGGAGAACCTGTG CCGCCTGGCCGTCAAGATCCTGACTAAGCGGAA…	FBgn0038167	CG9374	lkb1	Bait	no	yes	no	17.5	16.1	19.8697	18.4395	19.1546	0.383119	39.3	43.2	46.7497	50.4716	48.6107	-0.317053	26.3	24.3	16.3906	14.8141	15.6024	0.465401	13	11.9	12.4508	12.7681	12.6095	-0.456578
47	A10	CATTTTGGACACACAATGCGAAAAACACACACATGTGGGAGCGTGTTGGTCGGTGCAATT GTCAGATAAAAGAAGAGAAATTGTAATTAATTTAAGTAACTAGAGTTTTATGTACGTCGA AATGATTTTGTGAATGTGTGTGTTTTGTGTCGTTTGAAAGGCTGCGAGGCGCCCTTTTAA GAGTATTAACAATAACAAGCAAACAAAAACGAACGAAGCAAATCGAAAATGAAAATGAAT ATGTACCTCTACATAAAAACTATGAATACTGTTGTAACTGCCTTGGTTCAGCTGCTATAT CCGTTTGTTTTCAACCAGCACTTAACTTGATTCTATGTTGTTTGTACTTCAACAGATACT CCGTGCTTAAAACCGAAACGCGATGTAAACAAA…	FBgn0003205	CG9375	Ras85D	Bait	no	no	yes	19.9	18	22.5947	20.6156	21.6052	1.381	36.8	37.9	43.7758	44.2795	44.0277	-1.85153	27.4	28.7	17.0761	17.4965	17.2863	1.18171	11.8	11.3	11.3015	12.1244	11.7129	-1.23751
47	B4	AAAATATCGGTCTACGCTCTGCAATCTCCGAGGTACAGTCATGGCCAAGGTGCACATCAC CAACGTGGTGGTGCTGGACAACCCGAGCAGCTTCTTCAACCCCTTTCAGTTCGAACTCAC GTTCGAGTGCATTGAGGAGCTAAAAGAGGATCTAGAGTGGAAGATGATCTATGTAGGCTC GGCGGAGTCCGAGGAGCACGACCAGGTGCTGGACACCATATACGTGGGACCTGTGCCTGA GGGGCGACACATCTTTGTCTTCCAGGCGGATCCGCCAGACGTCAGCAAGATCCCGGAACC GGATGCGGTGGGCGTTACCATTGTTCTGCTTACCTGCTCCTACCGCGGCCAGGAGTTCGT CCGCGTGGGCTACTATGTGAATAACGACTACGC…	FBgn0029094	CG9383	asf1	Bait	no	no	yes	17.4	17.7	19.7562	20.272	20.0141	0.733107	25.5	22.6	30.3338	26.4041	28.369	-7.09434	42.5	49	26.4867	29.8721	28.1794	5.81533	10	6.9	9.57756	7.40337	8.49047	-4.04446
47	C10	TTGACCTTCTTCACTACTCGGGGAGAGGATGTTCAGGATAAAAACTCAACTGCTTTCTAT AATAATGCTGAAGTTTATGAGGTGGTGGAAAGGGTTTCCGAGCTGCGGAAACGTTGGCCC AGTGCTTGGGGTAAACTGAATGATACCAGCATTGGCATTATGACTCCCTACTCGGATCAG GTGTTTCGCATTCGTTCCGAGCTGAGAAAACGGCGCATGGGTGGAATATCCGTAGAACGT GTGCTCAATGTCCAGGGTAAACAGTTTCGGGCGGTATTCCTCTCTACAGTTCGAACCCGA CGCACCTGCATGCCCCAAGGAAGTGCCCCTGGTTCCGCTTCCACAACCAGCATTGGCGAT GCCGACGCAGACTATGGATTCTTGAGCAATTCC…	FBgn0036451	CG9425	CG9425	Bait	no	no	yes	18.2	20.2	20.6645	23.1352	21.8999	1.50102	40.6	41.5	48.2962	48.4854	48.3908	-0.390666	24.3	20.2	15.1442	12.3146	13.7294	-0.331308	13.1	13	12.5466	13.9484	13.2475	0.0991645
48	B8	GCTCCAAAACTTTTACGAGACCACTCTGGATGCTTTGCGGGATGCGAAAAACGATCGGCT GTGGTTTAAGACCAACACCAAGCTGGGCAAACTCTACTTCGACCGCAGTGACTTTACCAA GCTGCAGAAGATACTAAAGCAATTGCATCAAAGCTGTCAGACGGACGATGGCGAGGACGA TCTGAAGAAGGGCACTCAGCTCCTGGAAATCTATGCCCTGGAGATTCAGATGTATACGGT GCAGAAGAACAACAAGAAACTTAAGGCCCTCTATGAACAGTCACTCCACATCAAGTCGGC CATTCCTCATCCCCTAATCATGGGTGTCATCCGTGAGTGCGGCGGTAAAATGCATCTACG AGAAGGCGAGTTCGAAAAGGCACACACGGACTT…	FBgn0013746	CG9556	alien	Bait	yes	no	yes	28.2	26.3	32.0187	30.1216	31.0702	5.23524	20.7	25.9	24.6239	30.2596	27.4417	-7.40479	41.9	37.7	26.1128	22.9832	24.548	4.27063	6.1	7.1	5.84231	7.61796	6.73014	-5.57781
48	F2	AGTACTCTTCGCTGAACAACGCCTACGAGATGACTTTTTCCGGTGAAACAGTTGTCCAGC TTTGTGAGGATACCGACGATGATCCCATACCGGAAATTAAGTACAACCTTGTTCCTATTT CCGATGTGTCGGGTATGGAAAATAAAGCAGCGGTAGACACAATAGGAATTTGCAAGGAGG TGGGCGAGTTGCAATCATTCGTAGCTCGCACCACAAACAAGGAATTCAAGAAACGGGACA TAACCCTAGTGGACATGAGTAACTCGGCCATCAGCTTGACCCTTTGGGGGGATGATGCCG TTAACTTTGACGGTCATGTGCAGCCTGTGATCCTGGTCAAGGGAACACGCATTAACGAGT TCAATGGCGGAAAGTCCTTGAGCCTCGGCGGTG…	FBgn0010173	CG9633	RpA-70	Bait	yes	no	no	15.5	16.2	17.5989	18.554	18.0765	-0.0559129	29.4	30.9	34.9731	36.1012	35.5371	-4.6943	35.8	35.2	22.3112	21.4591	21.8851	3.13793	15	12.9	14.3663	13.8411	14.1037	0.844979
48	F4	TATTAGTGATCCAGCTCTCGCCGCTATTCCGCATTCCAACACCAAAGAGTCGTTGGAGTT GAGCACTGATACAGTACAGCCATTGGCTGCGACAGCCACATTGACTACCACACCATTGGC CCCAATGCTGCCTATAGCCACGGTTACACCGGCTCCAGCGACCAATAATAGTAACGTTAG CTCTCTTACTGGAGTTCAGTTGCGAAACCCTCAACGGGATGCGACAGCAAGTGAATCTGA TGCGGATTATGTAAACACACCAAAGCCGCGTTCGAGCCAAAATGAAGTTAATCGCACTAT GTCCATAAGAAGCACTGGCGAACCCATTCAGAAGTATTCGGCGAATGGGACGGAAGCAAA CGACGTTACTTTACGACACTCTCAGTCGACTAG…	FBgn0023172	CG9635	RhoGEF2	Bait	no	no	yes	18.9	19.2	21.4593	21.9899	21.7246	1.42966	43.9	42.5	52.2217	49.6538	50.9377	0.462095	20	23.8	12.4643	14.5093	13.4868	-0.434492	13.3	11.1	12.7382	11.9098	12.324	-0.705279
48	G7	ATCGAAGATGAGTCGTTCAAGGGTAACACTTCAAAGATTGTGCGCAGGGCGGGGTCACTG CGAAGCAACAACGAGCGGTGCCCCATCCAGCGGCGACAGACATTGACAAGCAATGGACAC TCCAATGGATCGGCCACAAATGGCGGCTCTTCCCCCGCTCATCCTAATCCCCTTAGCCAG AGCATGTCGGCCACAGCCCTTCTGAGAAGCAGCAGTAATTCCGGGGAGTCAGAGGGTCGT CCTTTGTCCCGGGCTCGCTCAAAATCGATGTGCATCAAAGCGTCCGCCACCAGTTCGGCG GTGTGCGAATCGTCTGGCCAAAGGAAGAAACCACAAGACGAGTTGAGTCTGGCCGACTGG CCCGAGGATATTCCCCTGTGCTCCAGTTCACCA…	FBgn0015600	CG9660	toc	Bait	no	no	yes	19.2	19.6	21.7999	22.4481	22.124	1.59228	46.5	40.4	55.3146	47.2003	51.2574	0.569133	17.4	24.3	10.844	14.8141	12.829	-0.714291	13.2	11.1	12.6424	11.9098	12.2761	-0.746992
48	G11	CCACTATAGACGCTATGGTCCCAAGATGTTCGATGCGGAGGGCCGTGAAGTTCCCGGCAA TCGAGGCTACAAATACTTTGGAGCCGCCAAGGATCTGCCGGGTGTTCGCGAGCTCTTTGA ACAGGATCCTCCGCCGCCACCCAGGAAATCACGCGCTGAACTAATGAAGGACATAGATGC CGAATACTACGGCTATCGAGATGACGAAGATGGTGTTCTGATCCCTCTGGAGGAACGCAT CGAACGAGCGGCCATTCAGAAGGCCGTGCAGGAATGGCGGGAGAAAATGGCCAGAGATGG TCGCATAATCGATGACGAAGAGGAGGATGAAATATATCCCCTTTCGGGACCAGCACGCGA AGCCATCGAGGATGCCAAGGCTCGAGCCGCCGT…	FBgn0037550	CG9667	CG9667	Bait	yes	no	no	12.6	13.3	12.1944	13.4482	12.8213	-2.19587	45.4	45.9	48.5925	46.0586	47.3256	-0.747324	19.3	20	19.771	23.0698	21.4204	2.94023	15	16.1	13.1369	12.7002	12.9186	-0.187357
49	B11	TGTGGCTGATATACTGGAGTCGATGGAGAAAGACGGCATTACGCAGTTTACGGCCAATCA GCAGGCGGAGAGTTAATCACCCTAAGCGAAGATGCAAGTCATAAATTAACTAAGATTCAA GAAGAACACAACAGCATGCATAACTAAGCAGAAGGAAAGCAGATAAAAAGTTTTAATTGT TGTCTACTTTGTAGCATTCGTAGAAAACCTAGCGCATATTTTGTTAAACAGAAAAACAAA CCTAAGCGAAAAGTGTGTAAGCTGATAGTAAGCAAAATGTGTGTGTATAGTTTAAAGTCC CTAAAGCCTATTATAATTCAATAACTTTTGTATTCGCAGTTTTGTGCGTTAAGTTTTGTG TTGAAAATAAATTTGTGTTTACAACAGGCGAGC…	FBgn0024326	CG9738	Mkk4	Bait	no	yes	no	18	17.9	17.4206	18.0994	17.76	-0.184775	46.7	48.3	49.9839	48.4669	49.2254	-0.111218	15	12.7	15.366	14.6493	15.0077	0.212443	14.6	17.3	12.7866	13.6468	13.2167	0.0723402
49	C5	CTGTACGTGCTCAAGAAAAACGACGACGGCTGGTGGGAGGGCGTCATGGATGGTGTTACC GGTCTGTTTCCGGGCAACTACGTAGAGCCTTGTGTCTAAGCCTCGCATCGATATTCTAAA CATGCCAACCATTACAATAATCTGCATCATCTGGTCTGTTCCAGTCCTCTGCTGCTTCTC AAGAGCTCCAAAAAATTTCAATTCAGTTATCGGAGAGTTAGACTGAGGACCGCAACAGAC TCAGCTGACAATGACGATAAGATTTTGAGCATATTAATAAGGACAATTATACAATTACAC ACCTACACAAGCACAGCAGGCCAGAGAAAGCGAATTCCATTAGCATCAGCCAACCGCATT TAGTCTAATATAAACGAGCACACAAACACACAG…	FBgn0020510	CG9749	Abi	Bait	no	no	yes	19.7	20.9	19.0659	21.1329	20.0994	0.767832	41.8	43.9	44.7394	44.0517	44.3955	-1.72835	20.7	16.9	21.2051	19.494	20.3496	2.48473	12.8	14.5	11.2101	11.4381	11.3241	-1.5762
49	C6	CCGGAAGATGTATCCTATTGGCCGGGGAGCCTAGTACCGGCAAAACGGCCATTGCTGTGG GAATGGCGCAGGCTCTGGGCACCGAGACCCCATTCACTAGCATGTCCGGATCGGAGATAT ACTCGCTGGAGATGAGCAAGACCGAGGCTCTGTCACAGGCACTGCGCAAGAGCATTGGCG TTCGCATCAAGGAGGAAACCGAGATCATCGAGGGCGAAGTGGTGGAGATCCAGATCGAAC GCCCCGCCTCGGGTACCGGACAGAAGGTGGGCAAGGTCACCCTCAAGACCACCGAGATGG AAACCAACTACGATCTGGGCAACAAGATCATCGAGTGCTTCATGAAAGAGAAGATCCAGG CTGGCGATGTGATCACCATCGACAAGGCGTCCG…	FBgn0040075	CG9750	rept	Bait	yes	no	no	20.3	18.6	19.6465	18.8072	19.2269	0.412553	45.6	42.6	48.8066	42.7472	45.7769	-1.26585	14	18.2	14.3416	20.9935	17.6676	1.34389	14.5	15.6	12.699	12.3058	12.5024	-0.549852
49	C9	GAAACTTCCTTCTCGAATCGCAGTATAGTTTTTAGAAGCTGTAGAGCTTAACATAAACAA CAAGTACATATAAATGTAATCTTATTTATTGGAAAAGCAGCGATAAATGGAGCTGCACTC GAAGATTTGCAAAGAGGATAGTAAAACACACATGCGCCAATCTAGAGAAACAAATAGCAA ACAAAGAAGCACACTGGCAAGCAAAAAAGCAAAAGAGCTTAACAGCTAAAACTAAAAGAA ATTTGTATTTTTACGAACAAAACTAATAACGTTCTCATGAAAAAAGATTTCAAAATATTT GTAAAATGCGCTCGCATAATTAATTTGTAAAAAAAAGGCATGAACCGCAAAGATGAAAGA AAACAAAAATGCGTAGTAAATCGCGATCAAGAA…	FBgn0003165	CG9755	pum	Bait	no	no	yes	17.8	16.9	17.227	17.0883	17.1577	-0.430058	46.7	45.7	49.9839	45.858	47.9209	-0.547986	14.9	14.4	15.2636	16.6103	15.9369	0.607719	15.3	18.9	13.3996	14.909	14.1543	0.889036
49	D4	CTCTGTGGACAAAGGTGTGGTGGAGGTTACCAACTGTTTCTGTGTGCCGCACAAGGAGCA CGATGACCAGGTGGAGGCAGAGCTGAGCTACGCCCTGGACATGTACGACCTCAACCGCAA GGTGAACTCCAACGAGAGCGTGGTAGGCTGGTGGGCCACCGGCAACGACGTTACCAACCA CAGCTCGGTGATCCACGAGTATTACGCCCGCGAATGCAACAACCCGGTTCACCTCACCGT GGACACTTCGCTGCAGGGCGGACGTATGGGTCTGCGTGCTTATGTCTGCATTCAACTAGG AGTTCCCGGCGGCAAGAGCGGCTGCATGTTCACGCCCATTCCTGTCGAGCTGACCAGCTA CGAGCCGGAGACATTTGGGCTCAAGCTGCTTCA…	FBgn0037270	CG9769	CG9769	Bait	yes	no	no	33.4	29.4	32.3249	29.7276	31.0262	5.21735	29.3	33.6	31.3604	33.7161	32.5382	-5.69839	19.2	19.4	19.6685	22.3777	21.0231	2.77125	10.6	11.7	9.2834	9.22936	9.25638	-3.37731
49	D6	CCTAGAAGAGATGGGAATCGGAATGCTTGATTCCGAAGAAAGCAGCTCCTCAGCCCTCTC GGCCATCGCTTTGGCGGTTAGCGCCACCAGCGACGACAACTCAAATGAGACGACCCCGTG CGCCAGTGTGTCGCGCATGGCGCACCAGCTACAGCACACGCAACGGCTAAGTCTGGGCTC TACGGGGGACATCACACTGGATAGCCCAGCTGTGGAGGATTCACTGTCGATGTCCCGTCA ATCGGCCGAGAAGCTGCAGATTCTGGCGCAGGCTAAGCGCTCGTCGTTGGGTTCTGAAGG TAGCGGCAATTCAAACTCGCCCAGCAAACGTTTGCGCAACCCCCTGGCTGCAGTCACCTG TAACAACCAGATTGATGGGACTGCTTCGCTCAA…	FBgn0037236	CG9772	CG9772	Bait	yes	no	no	17.4	14.9	16.8399	15.066	15.953	-0.920625	43.6	51.2	46.6659	51.377	49.0214	-0.179515	13.2	10.2	13.5221	11.7656	12.6439	-0.793063	19.3	19.6	16.9028	15.4611	16.182	2.65525
49	E3	GCATGTTATCTTGCCACCGGATTTGGCCAAACATGTGCCGAAGGCTCATCTGATGACCGA GACGGAGTGGCGCAACCTGGGCGTGCAGCAGAGCCCCGGCTGGGTGCACTACATGGTCCA CGCGCCGGAGCCGCATGTGATTCTATTCCGACGCAAACGCATTCCGGCAGAGGACGCTCC ACAGGTGGCAGCCGCTAATGCGGCTCAGGCCATCGCGAATCTCTGCGGTTAGGCGGAGGA TGCCATGCCGCCGAGGAATGCTCTTCCAAGGACGCACTCGTCAATGCTCACGTAGTATTT CATAAGTTAGCATCAGGCAGCCTGATGTAAAATAAGAAACCATAGCTTTAGGGTTCAGCT GGGAAGTTCAAAGACACGAAAC	FBgn0037613	CG9790	Cks85A	Bait	no	no	yes	18.7	19.4	18.0981	19.6162	18.8571	0.261971	44.8	47	47.9503	47.1625	47.5564	-0.670046	13.8	13.2	14.1368	15.2261	14.6814	0.0736576	17.5	17.3	15.3264	13.6468	14.4866	1.17849
49	E12	GAGGCTGAGGACGAAAAGCGTCGTGCCCAATACGAAAAGCAGCGTGCCAAGGAGGAGGAA GCTGAGCGTAAAATCAAGGAAGATCGAGACCGCCTGTCCAGGGAGTTGGCCTCGGAGCGC GAACGCACTGAAAAGGACCGTGACACATGGCGTCCTCGAGGCGGTGACCGTCCAAGCGCA TCTAACGGCGGATCCAGCGAGTGGCGTCGTGCTGCACCTGCGGCCAGTGAACGCAACGAC CGTGGTGGCGAGCGTATCGAGCGCGGAGGAGAACGGATCGAGCGCGGTGGAGAACGCCTC GAGCGTGGTGGAGAGCGCATTGAACGAGGCGGTGACCGTGACCGCAAGGACAACGAGGGA GCGGACTCCTCTTGGCGTGTGCGACGAGAGCCA…	FBgn0037249	CG9805	eIF3-S10	Bait	yes	no	no	23.3	17	22.55	17.1894	19.8697	0.674309	34.1	42	36.4979	42.1452	39.3215	-3.42722	24.5	21.1	25.0979	24.3387	24.7183	4.34305	11.5	15.1	10.0716	11.9114	10.9915	-1.86593
49	G11	TATACTCGCTGCAGAATAGCCCAACCGAGTACAAGCGGCAGGAGAGTCCGCTGAAGTACC AGCACCGTGCCATTTCCATTTTCCGGGACAAGAAAAAAGAGCCCACAGGCTGTGCGCTGG GCAGCATTGAGGGCCGTGTGGCCATTCAGTATGTGAATCCGGGGAATCCAAAAGATAACT TCACCTTCAAGTGCCACCGTACTACGGGCACCTCAGGCTACCAGGATATTTATGCAGTAA ATGACATCGCATTCCACCCTGTGCACGGCACCCTGGTGACCGTTGGCTCAGATGGCACCT TCAGTTTCTGGGACAAGGATGCCCGGACCAAGCTCAAGTCCAGCGAGACCATGGATCAGT CCATTACCAAATGCGGATTTAACGCCAACGGCC…	FBgn0034646	CG9862	Rae1	Bait	no	no	yes	30.3	30.3	29.3247	30.6376	29.9811	4.79178	32.2	38.3	34.4643	38.4324	36.4483	-4.38922	21.5	15.4	22.0247	17.7638	19.8942	2.29103	10.6	12.6	9.2834	9.93931	9.61135	-3.06811
50	A10	ACAACTACACGGAGTTTTTGCCCAACAACACGTCGCCGGACATATTTCTGGAGGAGTCGG GGTCCTTGAATCGCGAGATTCACGACATGCTCGAGAACTTGGGTTCCGAGGGACTGGACG CCTTGGACGAGGCGAATGTCAAGATGGCGGGTAACGGCAGGCAGCTGCGAGAGATCCTTT TGGGTCTGGGTGTCAGCGAGCATGTGCTAAGGATCGACGAGCTGTTCCAGTGCGTGGAGG AGGCCAAGGCCACCAAGGATTACTTGGTGTTACTGGACCTTGTCGGTCGTTTGAGGGCTT TCATCTATGGCGATGATTCCGTTGACGGGGACGCGCAGGTGGCCACGCCAGAGGTTCGAC GCATCTTTAAGGCTCTCGAGTGCTACGAGACCA…	FBgn0004643	CG9900	mit(1)15	Bait	no	no	yes	20.1	19.2	19.453	19.4139	19.4335	0.496667	46.5	49.5	49.7699	49.6711	49.7205	0.0545312	13.1	12.1	13.4197	13.9572	13.6885	-0.348721	15	16.2	13.1369	12.7791	12.958	-0.153002
50	C12	TGAGACGGCGATATAGCTTCCGGAAGCTGGGCAGAGCGGCGGTGCGCATCCACACGATCA GATCCTCGTTCTGGAAGCCATTGTTGTCCGGATTCTCCGGGTCCAGGTCGGCCAGACCCT TCTGCCAGAAAATTGGCTTTGAGAAGCCCTCAAGGGAGACGTTCAGGTTACCCTCTGGGT TTCGGAACTTGACGCGCTTGTCCGACGGCCAGGCAATGCCCGTCTTCAGCAGCTTGATCT C	FBgn0030752	CG9947	CG9947	Bait	no	no	yes	18.7	17.3	18.0981	17.4928	17.7954	-0.170363	47.8	51.3	51.1613	51.4773	51.3193	0.589845	14.3	12.7	14.649	14.6493	14.6491	0.05993	14.8	16.2	12.9617	12.7791	12.8704	-0.229288
50	D11	GCCAGGACAGTGAAACTAAACGAGATATAGACGATGTCGAAGAGCCATAGATAGATCGAA TTGTAAACGTTGGTGGCGGAGTATAGATCGTACACCTGGTAGAGGGCCATGCACCCAGTG ATGATTATGTTCTTGTAGCAGTAGAAGAGCACCAGAAAGGCCAGACGCTGCGAGTTGTAG TGACCGTGGACGAGGAACAGACGGCGCAGCATTTCGAAGCGGGCAATCGAGAAGTCGGCA CACCGGGCGGCTTGTTTACCCTCACGACCCGTGATCCCAATGCCAATGTGCGCCTCCTGG ATCATGGACACATCGTTGGCGCCGTCGCCAATCGCAGCCGTAATGTACTTCTTGCGCCGC TTGATCAGCGTGACAATCTCGGACTTTTGCAGC…	FBgn0030746	CG9981	CG9981	Bait	yes	no	no	17.8	17.3	17.227	17.4928	17.3599	-0.347709	48.1	49.5	51.4824	49.6711	50.5767	0.341221	13.1	12.4	13.4197	14.3033	13.8615	-0.275121	15.9	17.4	13.9251	13.7257	13.8254	0.602557
50	G2	AACTTTGATGACTATCCTCCCGATCCTGAGGGTCCGCCGCCAGATGATGTCACTGGATGG GACAAGGACTTCTGAGGAGAATCAGAACCCGTTTCCTAGACGATGCTCTCTAAACGCTTC TGCTGCAGAAAACCAGGAGGATATGAAAGCCAGGGAAGAAAAATTGATCTTAAGTGCGCC ATATGTACGCCAAAGCCAACAGCAACAGTCAGCAGCTCGCATCGAAAAGCTGCCACAAAA AAAAACAAAGAAACGTAGCAGTCGCAAGGTCAAGGGCCGACACAAAAGCACAATCATCCA TCGTCGTAGCTCCATTTGAGATTTATAGATACGTCTCCGTGATGTTATAACCATGATGTG CAACGCAATGAATTTATTAACGAGTTTATAACT…	FBgn0000721	CG10033	for	Bait	no	yes	no	18.8	16.1	18.1948	16.2794	17.2371	-0.397706	47.6	51.6	50.9472	51.7784	51.3628	0.604405	14.1	13	14.4441	14.9954	14.7197	0.0899542	14.7	16.7	12.8741	13.1735	13.0238	-0.0956518
50	H10	GATGTGGATATCCGTAAGGACCTGTACGCCAACATCGTCATGTCCGGTGGCACCACCATG TACCCCGGTATTGCCGATCGTATGCAGAAGGAGATCACCTCCCTGGCCCCATCCACCATC AAGATCAAGATCATTGCTCCCCCAGAGCGCAAATACTCCGTCTGGATCGGTGGCTCCATC CTGGCCTCTCTGTCCACCTTCCAGCAGATGTGGATCTCCAAGGAGGAGTACGACGAGTCC GGCCCTGGCATCGTCCACCGCAAGTGCTTCTAAGCAGTTGCAGTTGCCTAGCACCAACAC TAGCACCACCCGGTCTACTCACCTGTCTCCTGCTCATCTGGTCCTGCTATTTGTGGTGGT TCTGGGTGTGTGGGCGGCTGGTGCTCCACCGGC…	FBgn0000044	CG10067	Act57B	Bait	yes	no	no	23.3	23.3	22.55	23.5596	23.0548	1.97131	45.7	48	48.9136	48.1659	48.5398	-0.340795	12.7	12.6	13.0099	14.534	13.7719	-0.313205	13.7	13.8	11.9984	10.8859	11.4421	-1.4734
51	A1	GAGCAGCGAGCTGTCTAAGCTGGCGGCCAACGCATTCCTCGCCCAGCGAATCTCCAGCAT CAATTCGCTGTCGGCAGTGTGCGAGGCCACGGGCGCAGATGTTTCCGAGGTGGCGAGGGC CGTGGGTCTAGACTCTCGCATCGGTTCCAAGTTCCTGCAGGCGTCGGTGGGCTTCGGCGG CAGTTGCTTTCAGAAGGACATCCTCAATCTGATTTACATCTGCGAGAACCTCAATCTGCC CGAGGTGGCCGCCTACTGGCAGCAGGTGATCGACATGAATGAGTACCAGAAGCGTCGATT CTCGCAGAAAATCATCGAGAGTCTGTTCAACACGGTGTCGGACAAGCGGATAGCGATCCT GGGCTTTGCCTTCAAGAAGAATACGGGCGATAC…	FBgn0261445	CG10072	sgl	Bait	yes	no	no	25.7	20.3	24.8727	20.5262	22.6995	1.82661	39.7	47.9	42.4917	48.0656	45.2786	-1.43268	16.3	12.9	16.6978	14.88	15.7889	0.544749	13.7	16.2	11.9984	12.7791	12.3887	-0.648862
51	A4	CGGGAATCAGATCAGAGATAGGATAACTCCGCAGTGCGTTTGAAGACCGTAGGATGGTTG CAATGGAGTTCTAACGACTGACTTGGCTCTACATCGCTATACATACTACCATTGACTACA TGACACTGATGATGACTCATTGACAGACAACAGACGCTATTTGATTACTGACCACATTCC TTACCTGTGAGAATTTTCAGTTTCAGCGCGGCTGTTTTAGGGCCTTCAGAACGCACTTGC ACATTTAGCTATTACATACATGCATAGATATGGATTAGATCGACTGTTGTACACTTAAAA GGATAGAGCCTCGAGGAGCCTCGTTTGTAAATCGTGTTAGTCTAGTGAATAAGCAGAGGA GAATACCGAGAATTCCTGGCTGAAGCTTTGTAC…	FBgn0003475	CG10076	spir	Bait	yes	no	no	20	22.2	19.3562	22.4473	20.9018	1.09458	46.4	46.8	49.6628	46.9618	48.3123	-0.416954	13.2	12.4	13.5221	14.3033	13.9127	-0.253333	15.3	15.8	13.3996	12.4636	12.9316	-0.175996
51	A6	AATAGAACGTGCAAGATATGCCATCCAGAGTGCCGGACTTGCAATGGAGCTGGAGCAGAT CACTGCCAGGAGTGCGTCCATGTGAGGGACGGTCAGCACTGTGTGTCCGAGTGCCCGAAG AACAAGTACAACGATCGTGGTGTCTGCCGAGAGTGCCACGCCACCTGCGATGGATGCACT GGGCCCAAGGACACCATCGGCATTGGAGCGTGTACAACGTGCAATTTGGCCATTATCAAC AATGACGCCACAGTAAAACGCTGCCTGCTGAAGGACGACAAGTGCCCCGATGGGTACTTC TGGGAGTATGTGCATCCACAAGAGCAGGGATCGCTAAAGCCATTGGCCGGCAGAGCAGTT TGCCGAAAGTGCCATCCCCTTTGCGAGCTGTGC…	FBgn0003731	CG10079	Egfr	Bait	no	no	yes	20.6	23.2	19.9369	23.4585	21.6977	1.41869	44.7	46.8	47.8433	46.9618	47.4025	-0.721562	15.5	14.4	15.8782	16.6103	16.2443	0.738445	13.7	12.5	11.9984	9.86042	10.9294	-1.92003
51	E10	CCGCAGTTCATGACTATCAAGGCACTCAACGAGTGGGACTCGAAGTTGGCCAATGGCGTG GAATGGCGTCAAAAGTTGGACACGCAGCGCGGTGCTGTGCTCGCCAACGAGCTGAGGAAC AACGCATGCAAGCTGGCCAAGTGGACTGTGCAGGCCGTCCTGGCCGGGTCCGATCAGCTA AAGCTCGGCTATGTGTCGCGTATCAATCCGAGAGATCACTCGCGTCACGTCATCCTCGGC ACGCAGCAGTTCAAGCCGCATGAATTTGCCACTCAGATCAACCTGAGCATGGACAACGCC TGGGGAATCCTGAGATGCATCATCGATCTGGTGATGAAGCAGAAGGATGGCAAATACCTG ATCATGAAGGACCCCAACAAGCCGATCATCCGT…	FBgn0040227	CG10161	eIF-3p66	Bait	yes	no	no	36.1	32	34.938	32.3565	33.6472	6.28466	29.8	33.7	31.8955	33.8165	32.856	-5.592	20.2	20.8	20.6929	23.9926	22.3428	3.33259	9.5	10.8	8.32003	8.51941	8.41972	-4.10609
52	A8	ACAACATCGGTGACAAGAAGGAGGCCATCGAGTTCTTGGAGAAGATGAAGGACAAGGTGA AGATCTGCGACGAGGCCGTTTGGTATCTGCAGGTGATGCAGGGTAATCTGTACCTCAGCA ACCTGAACGATCTGAATGCCACCAAGAAGATCATCGAGGAACTGCGTGATGTCCTAGAGG AAGCGGGTAATGTGACGCCCGTTCACGGCAAATACTACATGCTGGCATCCCAGTATTATC GGCGAGTGGGCAAGCACAGCGATTACTACCGATGTGGCCTACAGTTTCTGGGCTGCTCCA TGGATGAGTACCCCCGTGATCAATGGGCCCAGCAGGCATTCTTCTTGGGTCTGGCTGCTC TCTTGGGCGATGGTGTCTACAACATAGGCGAAT…	FBgn0028691	CG10230	Rpn9	Bait	yes	no	no	29.6	25.1	30.4995	34.4706	32.485	5.8114	49.2	49.8	45.4356	45.7182	45.5769	-1.33282	9.6	9.6	11.3661	10.8207	11.0934	-1.45257	9.7	11.7	9.97744	10.7309	10.3542	-2.42106
52	D5	CAGCCAGCTGTTATTAGTGTGGCGGCGCCACCCTATCTGGAGCGCGTTGAGTCCGGTACC AGTGCCATGGGTCTGCCGGTGACGGGGACAATTGCTGTAGCCTCGCCCGCATCGAACAAC ATCCTCAATCCGAATTTAAGCGGCTCCTTTAAGGACGAAGACGATATGCCACCGCATCGT TCGATCTACGAACCGATAGCAATCAGCACGCCTGCAGCTGACTCAGCAACAGTCGACGAT TCGGCGTTTCTGCAAACGCCCACGCAAGGCGGCATAGGCGTGGCCGCCCTGCCGCACAGC GCATCCGATCGCCAGTTTCTCATATGAGGCGAGCTAGTTCGCCGCGAGTCCTTAGCCTGT AGGTTGTAGGTGGTCGTCGATCCTTGAGAGATG…	FBgn0037442	CG10277	CG10277	Bait	yes	no	no	18.4	15.9	18.9591	21.836	20.3975	0.889255	53.8	57.7	49.6836	52.9707	51.3271	0.592475	12	10.4	14.2076	11.7225	12.9651	-0.656436	12.6	11	12.9604	10.0889	11.5246	-1.40152
52	D10	GTAGATGATTGGAAGCCAGTGCCAGGCACTTGTCCCAACACCAACTTTACAGTAAAGAAT CTAGTAGAGGGAAAAAAATATGTTTTTCGTATTAGAGCTGAAAATATCTACGGAGCTTCC GAAGCTCTCGAGGGTAAGCCGGTGTTGGCTAAGTCGCCTTTTGATCCACCCGGTGCACCA TCTCAGCCAACAATTTCTGCATATACACCAAACTCTGCTAATTTGGAGTGGCATCCTCCA GACGATTGTGGTGGTAAGCCTATTACGGGGTACATCGTAGAGCGACGCGAACGCGGGGGT GAGTGGATTAAGTGCAACAATTACCCAACACCGAATACATCCTATACAGTATCCAATCTT CGGGATGGAGCTCGTTATGAGTTCCGGGTCCTC…	FBgn0005666	CG32019	bt	Bait	yes	no	no	17.3	13.1	17.8257	17.9906	17.9082	-0.124443	55	53.7	50.7918	49.2986	50.0452	0.163245	12.4	13.1	14.6812	14.7658	14.7235	0.0915653	12.1	14	12.4461	12.8404	12.6433	-0.427155
52	E9	CGGAGTACCTAGTTGGACTGACCTCCTATACTGAGGCGAATGTCGAGCCGTACATGAACG TTCTGACCGACTATTATTATTACCATGTTATTCAGACCGACTACGGTAGTCCCTCTGTTC AGACCAACCAGAGTTTAGCCAGTCCCGATTCCGGATTCGAGGAGTCCTTCACTGAGAACA CAAACCTGGTGGTCTCCGATGAAGTGGTCACAGTAGAGACCTACAACATAATTACCGTGC AGCTGCAGGATCCATCTCCACATTCATCGACTTTCCTTCCCAAAGAGCAAACGAATTTGA AGCGATCGCGCTTTGAAGACGATACCGAAAACCAGCACCCATTGAAACACGCCAAAGTGG AGAGTGTAGCCAAAGATTAGTAAAAGGGAAAAA…	FBgn0010317	CG10308	CycJ	Bait	no	no	yes	16.2	13.2	16.6923	18.128	17.4101	-0.327252	52.3	51.5	48.2984	47.2789	47.7886	-0.592288	16.3	15.4	19.2987	17.3583	18.3285	1.62502	11.9	14.5	12.2404	13.299	12.7697	-0.317025
52	H8	ACAAAGTCCACCTTCCTCAAGCTGGCAGGTCCCCAGTTGGTGCAAATGTTCATCGGTGAT GGTGCCAAGCTGGTGCGCGATGCCTTCGCCTTGGCCAAGGAGAAGGCGCCTGCCATTATC TTCATTGACGAGTTGGACGCCATTGGCACCAAGCGTTTCGATTCGGAGAAGGCCGGTGAC CGTGAGGTCCAGCGAACTATGTTGGAGCTTCTTAATCAGCTCGATGGCTTCAGTTCCACT GCAGATATTAAGGTGATTGCGGCCACCAATCGCGTAGACATTCTGGATCCTGCTCTGCTG CGCTCTGGTCGTCTGGATCGTAAGATCGAGTTCCCACATCCCAACGAGGAAGCCCGTGCC CGTATTATGCAGATTCACTCGCGTAAAATGAAC…	FBgn0028684	CG10370	Tbp-1	Bait	yes	no	no	18.5	13.9	19.0622	19.0893	19.0757	0.351001	49.9	49.1	46.082	45.0756	45.5788	-1.33218	18.7	22.1	22.1402	24.9103	23.5252	3.83558	11.3	12	11.6232	11.0061	11.3146	-1.58445
53	E11	CGACAAGCTGGTAAAGAAATCCGTCTACCCGGAATCGGCCAGCAACAATGAATGGGCGCG TTTCCTGTACTATCTAGGTCGGATTAAGGCCGCTAAGCTGGAGTACAGCGATGCCCACAA GCATCTGGTCCAGGCCCTGCGTAAGTCGCCGCAGCACGCTGCCATCGGCTTTCGTCAGAC GGTTCAAAAGCTAATTATCGTTGTGGAGCTGCTTTTGGGCAACATCCCGGAGCGTGTGGT GTTCCGGCAAGCCGGTCTTCGCCAATCTCTTGGTGCCTACTTCCAGCTCACGCAGGCCGT GCGTCTGGGCAACTTGAAGCGCTTCGGCGACGTGGTATCCCAATACGGACCCAAGTTCCA ACTGGACCACACATTCACCCTGATTATCCGGCT…	FBgn0261396	CG42641	Rpn3	Bait	yes	no	no	34.7	28.1	35.7545	38.5906	37.1725	7.72019	32.9	34	30.3827	31.2132	30.798	-6.28106	21.4	24.7	25.3369	27.8409	26.5889	5.13878	9.4	10.3	9.66886	9.44689	9.55787	-3.11469
53	F8	GCTGTGCTATGATCCCAACCTGCGCATCTCAGCCAAGGACGCACTGCAGCACGCTTACTT CCGCAATGTGCAGCATGTTGACCATGTAGCCCTGCCTGTAGATCCCAATGCCGGCAGCGC TTCGCGTCTAACGCGGCTCGTCTGATCGTGTCCAATAGCCCCAGATCTAGCAAATTACTT GTGTTTTCTAGTATAGTAAGTTCGATGTCTATCTCACTATCTTTAAGGCGAAACTAGTAA AATTATTTGAATATCTAATCTATTTTACAGCTGCCACCTCATTATCATGCATTCC	FBgn0004107	CG10498	cdc2c	Bait	yes	yes	yes	18	14.8	18.547	20.3253	19.4361	0.49776	52.6	54.1	48.5754	49.6658	49.1206	-0.14632	12.3	12.4	14.5628	13.9768	14.2698	-0.101428	13.4	13.1	13.7833	12.015	12.8991	-0.204284
53	F10	ACGTTCTTCGCTGTTTAGCCTGCTGCATGGAGCAACTGGCGTCGTGGTGGACACCAGCCA GGCGGTAAGCTTTGCCTTGGATGTTGCGAGAGGAATGGCTTTCCTGCACTCGCTGGAGCG CATTATTCCAACATATCACCTGAACAGTCATCACGTGATGATCGACGATGATCTGACGGC GAGAATCAACATGGGCGATGCCAAATTCTCTTTCCAAGAGAAGGGACGCATCTATCAACC GGCTTGGATGTCGCCGGAAACATTGCAGCGCAAGCAGGCGGATCGAAACTGGGAGGCCTG TGACATGTGGAGCTTTGCTATTCTTATTTGGGAGCTGACTACGCGCGAGGTACCCTTCGC CGAGTGGTCGCCCATGGAGTGCGGCATGAAAAT…	FBgn0028427	CG10504	Ilk	Bait	no	yes	no	17.9	14.4	18.4439	19.776	19.11	0.364934	56.7	58.2	52.3617	53.4297	52.8957	1.11766	9.6	10	11.3661	11.2716	11.3189	-1.35668	13.4	12.9	13.7833	11.8315	12.8074	-0.284175
53	G5	GTGAAACCGTTGGTGATATGCTCGAGCGGCAAAACGAGAAGCTGGAGGATAAATTGGCAG CAGTGCGAGAGCAGATGATTGTGGAACGTCAGGCAGCGCGTACAGCGAATCTATCGCTCT GGAAGGTGGAGAAACAGCTCGAGGAAGCTTTGTCCGAGAAGAAGTTACTGGCGCGTCGCA TGGAACTCACAGAGGATCGGATTAAAAAGGTGCAGAACGCAAGCGATGAAGCGCAGAGAA TGCTCAAGACGTCACAGGAGGAAACTCGCCAGCGGGAGTCTCGCATCGAGGAGCTGAAGC AGGAACTGGCGGCCGCCAAAAGGGATGTCCTCAAGGAGCACCGCCAATGGGAAAAGGCCG AGCAGGAGCGCATGAAGTGCAAGTCGGAGATAA…	FBgn0002466	CG10522	sti	Bait	no	yes	no	13	10.8	13.395	14.832	14.1135	-1.66967	36.4	33	33.6149	30.2952	31.9551	-5.89365	19.8	19.9	23.4426	22.4305	22.9366	3.58516	21.1	21.9	21.7035	20.0861	20.8948	6.76039
53	H1	GTTTCACCTACGTTGCACCCTCGATACTGGAGGACATGCATCGGGCCAACCGGATGCCAG CACGCTCCCCACGACGCACTCCCCGCCAGCTGCCGGACAGCAGCTTCCGCCTGCAGTTCC CATCGGCCAATGTGGGCGCCAATGCGCCGCTGGCCATGCACGGTCATTCGCAGCGATCCG GGATGTTTGCACGGGCCACGCCGCCGCATCACATGCAGACATTTGCGCCGCGTCCATCGC CGGCGCAGGACGAGATGATGGACGTGCAGGGTCTGCCGATGGTCTAAAGGCTGGAGCGAT TGCTTCCCAACCAACCAACCCATCCCATCCCGTCCGTTCCGTCGCAACCCAGCAACTGCA TCATAAGCTTCCTCTCCCTACCCCCCAAAAAAA…	FBgn0015806	CG10539	S6k	Bait	no	yes	yes	23.2	17.6	23.905	24.1706	24.0378	2.3716	49.3	51.4	45.5279	47.1871	46.3575	-1.07146	10.4	11.8	12.3133	13.3005	12.8069	-0.723714	13.1	13.7	13.4747	12.5653	13.02	-0.0990074
53	H5	AGACGCTTAAGTGCAAATACCCGGAGTCCTGCGACCAAGTCGTCAGGAATCTGTTCAGTC ACATAGCTGCGGCCAATGACAATGGCGAGTCTGGAGGCAGGGCGCAGCAGCACGAGCTAG CGAGGACGAAGCAGCTCCAGCTGCTGCTGACCGCCAAAAAGGAGAAGAAAGAGCTGGGAA TCGGTTGCGAGGCGGAGATCAAGCGAGAGAACGATGAGGAGGAGGCGGGCTCGACGGATC TGAACCAAAATTTCGAGAAGATACCCTGCAAAGAGGAGTTCCTGTGCCTCGAGGAGGAAG AGGAGGACTTTCTCGACGATGCGGACACGCAGAACTCGTCTTCCCTGCAGTTCCACACCG GTAACAATGTGGACGCCCTGGCCCTGGGCCCTG…	FBgn0034570	CG10543	CG10543	Bait	yes	no	no	17.3	11.2	17.8257	15.3813	16.6035	-0.655715	53	56.5	48.9448	51.8691	50.4069	0.28437	12.7	12.2	15.0364	13.7514	14.3939	-0.0486489	13.8	14.1	14.1947	12.9321	13.5634	0.374363
54	A5	AGAACGTAATTACCCTCATCCGGGTGTTTCTGTCGCACAACGACCGCAAGGTGTTCCTGT TGATCGACTATGCGGAGCACGACCTGTGGCACATCATTAAGTTCCATCGGGCTGCTAAGG CCACCAAAAAGCAGGTTGTGGTTCCCCGCGGTATGGTTAAAAGTCTGCTATATCAGATTC TGGATGGGATTCACTATCTGCACAGTAATTGGGTGCTACATCGTGACCTGAAGCCGGCCA ACATCCTGGTGATGGGCGATGGCAACGAGAGGGGCCGCGTAAAAATCGCCGACATGGGTT TCGCGCGGCTCTTCAATGCCCCATTGAAACCGCTGGCAGATCTGGATCCCGTGGTGGTTA CCTTTTGGTATCGCGCTCCGGAACTGCTGCTTG…	FBgn0015618	CG10572	Cdk8	Bait	no	yes	yes	27.9	23.9	28.7478	32.8226	30.7852	5.11921	48.7	50.1	44.9738	45.9936	45.4837	-1.36401	9	9.3	10.6557	10.4826	10.5692	-1.67558	10.9	11.2	11.2118	10.2723	10.7421	-2.08321
54	A11	ACTGTTAGGATCCAAATCACCCAATCAACATCCTCCTGGACTATCAATCTGTCAATCAAC CTATCGCATCATCCAGCAATCGACAGCCATATATAATGCAAGAGGAACTTCTCGCCCGCG CAGAAGTTTTGTACTATAATTCTATGATACTTTTTAGTTATTAGTTCGATTTCGCAGTGA GTTAGCTGAGGGAGTTTAGCAGAAGACACGGCACCAACGGCAGCATTTTATTTTCAGTCA AATTGCTTAAAGTTAGTTTAGATTTCTGTAGATTTCTCGCCATCCTGCAGCCGCGTCGTA AAGGATACTCAGTTTAGTCAAAGCGCAGACACGTTTTTCTGTATTCTTTTGTAAGCTAAC AAAAATTTACATTTAATGGTAGCTTTTAGTGAG…	FBgn0005640	CG10579	Eip63E	Bait	no	yes	yes	18	10.8	18.547	14.832	16.6895	-0.620707	53.3	56.3	49.2219	51.6854	50.4537	0.300013	11.5	12.5	13.6156	14.0895	13.8526	-0.278906	13.4	14	13.7833	12.8404	13.3119	0.155224
54	D9	ACCATGAAAGAGAACCTGAAGCTGGCACAGCCGCCAGAAGGTAGCTGTTTTTAGTCGACA ACATCCGTTAGCAACACCAGCAGCAGCTGCAACAGCATCGAATGCAACGCGAGCGGGAGC AGCATCCACACCCAGTAAGAGCCGGAAAACGAACCACCATCATCAGTCCAAAAGTCCAAG ACCAAGGTGGCCACACGTGCGTGGAATTAAAAAGAGATTGTGTGGCGGCTGCTCCGCCGA GTTGCCATCGGTGGCAGCGTATGCTTATTAATGAACGTAATAAAGATCGAGTGCGGTTAT TGTGGCAAGAACAACAACCAAATGCAAGCTATATACTATAAGTAAAGGGAACAGCAGCGA AAAATGCGATAGGAGCGTCACTATGAAGAGGTC…	FBgn0035601	CG10640	Uev1A	Bait	no	no	yes	17.4	13.5	17.9288	18.54	18.2344	0.00838286	50.8	49.7	46.9131	45.6264	46.2698	-1.10083	15.7	16.9	18.5883	19.049	18.8187	1.83353	12	13.7	12.3432	12.5653	12.4543	-0.59179
54	E2	CCATGAGTACAATCTCACGGGTCTGTGCACACGCAGAACGTGTCCGCTGGCCAATTCACA ATATGCCACCGTTCGCGAGGAGAAGGGCATCATCTATTTGTTCATCAAGACGGCGGAGAG AGCGCATATGCCGAGCAAATTGTGGGAGAGGATCAAGTTGTCCAGAAACTTCGAGAAGGC CATCGAACAGATCAACGAGAATTTGGTTTTCTGGCCCAAATACATGATCGCCAAGAATAA GCAGCGTTTCCTCAAGATCACCCAATATCTGATACGAATGCGTCGTCTGAAGTTGCGCCG CCAGAAGCTCATTGTGCCGCTATCGACGAAGATCGAACGGCGGGAGGCGCGGCGCGAGGA GAAGGCCTTGGTGGCCGCCAAGATCGACAATCA…	FBgn0030067	CG10648	Rbm13	Bait	no	no	yes	22.6	15.6	23.2868	21.424	22.3554	1.6865	56.5	56.5	52.177	51.8691	52.023	0.82547	9	11.6	10.6557	13.0751	11.8654	-1.1242	10.3	12.7	10.5946	11.6481	11.1214	-1.75282
54	E8	AGGGTACCTCAAAAACGTCAGCGGAGGAGATTCTCAAACGACACGCCAACAAACTGAAGT CCACGGCCTGCCCCATGTTTGTCAGCCGGTACAGGTTTGTCAAGGTGAAGCGGAGCTATC GCTTGATTCCCTTGGAAATTCACTTGGAGCAGCCGGAGGACAATGCCAGGCCAACCCGCT CATCTCGCAAATCCCTAACTGCACACAGAGAATCCAAGCGATCAATATCCGCCCGCCACG ATGACACAGCTGGCAACAAGGGATCCTCAGTGGAAAAACGACGACGTGCGTCCATGGCAG CCTCGAGTTCCGTGGAGTTCATCGATGTCAACAGCTTCATCTGCGAGAATAAAGTGTCGC CAATTAAGATCGTGGGCGGACGCAGTGTCGTCC…	FBgn0022772	CG10667	Orc1	Bait	no	no	yes	21.7	15.8	22.3594	21.6986	22.029	1.55361	51.5	53.1	47.5596	48.7477	48.1537	-0.470068	10.3	11.1	12.1949	12.5115	12.3532	-0.916707	13.1	14.1	13.4747	12.9321	13.2034	0.0607742
54	E9	GGTAACACAATACCGGGTGCCAAAGATCCCCTGCTGGTTAAGTTTGCCGATGGCGGACCG AAAAAGAAGAATCTCTTCAAGACGCCCGATCCGAATGCGCGTGCGTGGCGTGACGTCTCC GCGGAGGGGATTCCCGTGGCCTACGACCCCACAATGCAGCAGAATGGAGTCAGCGTGAAC GTGGGCACACCCATCGGAGTGCCCTACTCCCGCTTCAGCGCCCCCCAGGTGGGTGGCTAT CCAGTGGCCGGCTCCCAATGGATTCCGGGTTACATGATGACTCAGGT	FBgn0052423	CG32423	shep	Bait	yes	no	no	19.8	16.7	20.4017	22.9346	21.6682	1.40666	48.5	50.1	44.7891	45.9936	45.3914	-1.39493	14.7	16.4	17.4044	18.4854	17.9449	1.46185	12.5	12.2	12.8575	11.1895	12.0235	-0.966979
54	F4	GAACTGATGAACCTGATGATGGCCAACGAGAGGGGCATCTCAGCGTTTCCGGACGGCGAG AACATCTTCAAGTGGGTGGGCACCATAGCGGGTCCACGGAACACGGTGTATTCGGGGCAA ACGTATCGTTTGTCACTGGATTTTCCCAATTCCTATCCGTATGCAGCACCCGTGGTGAAG TTCCTGACGTCCTGCTTCCATCCCAATGTTGATCTGCAGGGCGCCATCTGTTTGGACATA CTGAAGGACAAATGGTCGGCCCTGTACGATGTGCGCACCATTCTGCTGTCCATACAATCC CTGCTGGGCGAACCGAACAACGAGAGTCCACTGAATGCGCAGGCCGCGATGATGTGGAAT GACCAAAAGGAGTACAAAAAATATCTAGACGCC…	FBgn0027936	CG10682	vih	Bait	no	no	yes	19.1	14	19.6804	19.2266	19.4535	0.504837	21.1	21.1	19.4856	19.3706	19.4281	-10.0879	50.4	51.8	59.6721	58.3869	59.0295	18.9381	7.2	9.4	7.40594	8.62143	8.01368	-4.45977
54	F8	CTCAGTTCTTTAATCGCATTGGCCAAATGGGCCTCGGAGTGGCCGTTTTGGGTGGCGTTG TCAATTCGGCATTATATAATGTGGAAGGCGGCCACCGGGCGGTCATCTTCGATCGCTTCA CCGGCATCAAGGAGAACGTGGTCGGCGAGGGTACCCACTTCTTCATCCCATGGGTGCAGC GGCCCATCATCTTCGACATCCGGTCCCAGCCCCGCAACGTTCCTGTGATAACGGGCAGCA AGGATCTGCAGAATGTCAACATCACGCTCCGAATCCTGTACCGCCCCATTCCAGACCAGC TGCCCAAGATCTACACCATTCTCGGCCAGGACTACGACGAGCGTGTC	FBgn0002031	CG10691	l(2)37Cc	Bait	no	no	yes	14.4	10.9	14.8376	14.9693	14.9034	-1.348	50.5	46.4	46.6361	42.5969	44.6165	-1.65438	19	20.7	22.4954	23.3322	22.9138	3.5755	11.8	14.1	12.1375	12.9321	12.5348	-0.521605
54	G9	CCACTCAGCTATGTGATATCCGTCAGCGAAGAGACTACTGCCTCTAACTTCTTTGGCCGC AAGACTCGCATAATCATGCATCTGCATCCTCCAACGTCGGACAAAGGACCCGGCCCACTG GACACCAGTCGCGCCACCCACATCAAACTGTCGGGCAAGAATGGCCTGAGTGTCGAGTTC CACAGTGCCTTGCGGGAGACTCTAAATGCCCGCGTCTGGGAAATCCTCTTGACCAGCGAG ATCATCATCAATGGCGTGGCCAGCAGTCCAACCTTGGAGCCTGCCAACGACAGGCTGGCC CGCATTCAGAAGAGGACAGGAATTGGGGGCATCGAACGGCATTTGGAGGCAAAAGCCAAG GCCACGGATGAGAACATAGCACTTGCCTTTCAG…	FBgn0086785	CG10711	Vps36	Bait	yes	no	no	21.2	16.1	21.8442	22.1106	21.9774	1.5326	49.7	50	45.8973	45.9018	45.8996	-1.22478	12.8	14.1	15.1548	15.893	15.5239	0.432023	12.6	13.7	12.9604	12.5653	12.7628	-0.322999
54	G10	ATCCCATACTAAGTGGCACCCTGTTCTATCTGTTGCCCCAAGGACTAGTGCGGATAGGAC GAGGTCGTCTGCCAGGAGGGAGTTCTAGTTCGCAGCCTGATATTGTACTGGATGGTCCAC TGGTGGCCTTGCAGCACTGCAGCATCGAGCATGAACGTGGTGGCAAGTTGTATGTCATCC CCGGCAGCGAGGACTTCGAGACCTACGTGAACGGAGAACTACTGAAGGATCGTCGCCAGC TGTTTCATGGCGACCGTCTCGTCATAGGTGGCTCCCACTACTTTCGCATTTCCAATCCCT TCTGCTCGCAAAGAGGCAAGGCCGATCATCCGGTAGATTTCCAGCTGGCCCATCAGGAGA TTTTGCAAAAGCAGGAGCAGCAACTTCGCTCCG…	FBgn0004374	CG10718	neb	Bait	no	no	yes	23.4	18.1	24.1111	24.8573	24.4842	2.55337	49.5	49.6	45.7126	45.5346	45.6236	-1.31717	11.3	14	13.3789	15.7803	14.5796	0.0303284	12.1	12.3	12.4461	11.2812	11.8637	-1.10623
54	G11	GTCGAATGAGTTCAAGTACGCCAGTTCGCTGACCATGATGCTGCAGCAGCAGCAACAGCT CGACTCGCAACAACAGCAACAGCAGCAACAATTGCTGCCGGCGCAGCCTATGTCGCAACT CTCGAAGATTGTACTGGCAGCCGCCGCGCAGGCAAATTCCCAGGAGCAACAGCGAGAGGA TAGCATCTATGGTTCACTGCACCCACAACAACAACAACAGCAGCAGCAACAGCAGCAGCG ACAACTCTTCTGCCCCCGACACAAACAGGAGCTGCTCAAGTTCAGTTGCCGCACCTGCTG CATCCTGGTGTGCAAGGAGTGCATTGTACTGGAGCACTCCACAGGTCTCCACGAACTGGA GAACGTGCAGTCCCCCGGAATGACAACCTCTAC…	FBgn0010300	CG10719	brat	Bait	no	no	yes	13.8	9.6	14.2194	13.184	13.7017	-1.83737	56.7	50.7	52.3617	46.5444	49.4531	-0.0349977	14.1	16.6	16.694	18.7109	17.7024	1.35871	12.4	16.8	12.7547	15.4085	14.0816	0.825711
54	H5	GACGATCTGTGGGATTAACTCGGCCTGGAACTGAACGATGGATCTAGCAGATCAAATCGA TGACTATATCTGTTCGTTCGAGGGACTTGGTGACTTAACAATGGACTCCCTGGCCATCTT CATTTTCCTGTGGGCCGTTCTGGCCCTCTTCTCCGTGTGGCTAATCAAGCTGCTCTACCA CAAGTATCTCAACAAGGACAAGTCGGCCAGTGCGGCCAACAGTCGCCAGACGAGCGTGGC CCCCACATCCGGATCACCCACGTCCGTCGCCGGCAAGACGGAGAAACGTCTCTCGGAGCC GCGCGATCTCCTGGCCACCAAGAGCAAGGTTGAAGGCTTGGACTTATCCAAGCCTCTGGC CGGCGCATCCGGTGGCCGAGGACGTTCATCAGC…	FBgn0034420	CG10737	CG10737	Bait	yes	no	no	19.3	12.6	19.8865	17.304	18.5952	0.155333	54	52.4	49.8683	48.1051	48.9867	-0.191149	12.7	15.2	15.0364	17.1328	16.0846	0.670546	11.3	15.1	11.6232	13.8493	12.7363	-0.346144
54	H9	GACTAACTTGAACCAGCACGGACTGCGAAACACTGTCGACATGGGCGTGAAGAGTGTCGC CGAGCAGGATCAGGGACTGCGATCCCACTCCGCCCCTCCGCCAGAGCAGCAGCAGCAGAA TCTGCAGTATCACCAGCAGCAGCAACAGCATCAGCAACCGGGAGTACATAGCCAACCGTT TGGCACCCAGACAAGTCCGCCCGTTCAGGGTCAGCAGTTCAAGACCTACTATGCGCCGCA CCAGCAGACGCATCCCCAGCAAAAGCAGCAGACCCCGCCGCCAGCTCCACAGACCCCGGG TGGCACCTATGTGCGCACCATTCCCATCTTTGTTGAGGGTCGCTCCGAGCCCATCATCAA TGCCCACAAGGAGATACCGAACCAGAACGCTCC…	FBgn0086708	CG32130	stv	Bait	yes	no	no	22.5	16.4	23.1837	22.5226	22.8532	1.88921	52.1	52.4	48.1137	48.1051	48.1094	-0.484889	10.6	12.6	12.5501	14.2022	13.3762	-0.481566	12.3	13.2	12.6518	12.1067	12.3792	-0.657122
55	B10	GAGCCACTGAAGAATCTATGCCACCTAATCAGACCCATCCAAATTTACTCATATCCGATT CATCAAAACATAAGCAAGCAGTATCAAATAGTGAGATTTCAAAAGACGCTCCTACTGGTT TAAAGGAAATGCATGTTGCTGAGCTGGAGTCCAGTGTAGCCTCCGAAAATCATCCAGCTG GAATACTAGATGTCAATGTCAACAAGAGTTCACAATCATTGGATTTTTCTGCAGATCCCG AAATTGATAGTATTGGCGCAATATCACCTACGAGTCCAAACGCAGTTTCTCCTATTTTAC ACGAAGTTTTAGATAATACTGAGTTGTCAAAAAAATTAGAGAATTCTACGACAGAAAGAT TTAAAGATAGCCAAAGCGTAGAGAAGCCAACTC…	FBgn0023213	CG10811	eIF4G	Bait	yes	no	no	27	21.5	28.0741	21.7748	24.9244	2.73264	47.9	53.8	51.5029	56.4506	53.9768	1.47962	10.3	9.2	8.72323	8.30777	8.5155	-2.54915	11.3	12.3	10.923	11.7981	11.3605	-1.54447
55	D2	TACATAGTTTGTTGACCACGGGGAAATACAAACTGGATACTCTGATGCTGGAATCCTTCG AAAAAGCCATGTCCGAGTTTTGTGCGGGCAGCATTGAGGCTTTGTTTGACTTCTCGGAGA TCCAGAACATCGACGAGATCCTAAACGAAAACTACGGCATTAGCCAGTTCAGCATGGTGG GCGTTTATGTGCGCAGAGTGGGCGTGGTGCTAGAGCGCCTCAGTTTCCCTGAGATGATGG ATATGTACAAGAACGTATGCTCCTATTACGAGAGAGGAGTTCGAGCTGCTGCCTCTGGTT CAAGAATGGCCGTAGCCGGAGGTATTCTGCATAGGGAGGAGACCCCTCCTCCGAATCCCA TAACAGAAAAGCCTGAGGATCCTAAACCTAAGA…	FBgn0041147	CG10850	ida	Bait	no	no	yes	12.3	14.2	12.7893	14.3815	13.5854	-1.88472	16.8	15.8	18.0637	16.5784	17.321	-10.7934	58.1	57	49.2058	51.4721	50.3389	15.2414	8.8	9.3	8.50637	8.92054	8.71346	-3.85023
55	E8	CAAATAAAGAAGGGCAGATTCGCGTATGGACACCCTTCTTGGAAGAGTGTCTCGCAGCGC GCCAAGCTGCTGATCAACCAAATGCTCATTGTGGATCCCGAGAGGCGACCCTCAATCGAC GACGTTTTGCAGAGCAGCTGGCTGCGCGATGCGCCCATGCTGCAGAAGGCGAAGAGGCTG ATGAAGCTCGATGGCATGGAAATCGAGGAGGAGAACTTCCTTGAGCCACCCACCAAGCGA TCGCGACGCTAGGTTTCGTTTCTGTGTTTCCATCGTTAATACGTGAGGGTCGAGGCGCGA AAAGGTTTTAATTTTCTGGAAAAATTAAGCGACAACATTTTTCCCAAAACGCCGACACCG CCGCATCCGAGTGTATTGGCGAATTTAAGTATT…	FBgn0019686	CG10895	lok	Bait	no	no	yes	22	20.4	22.8752	20.6607	21.7679	1.44729	44.6	49.7	47.9547	52.1486	50.0517	0.165421	16.6	12.7	14.0588	11.4683	12.7636	-0.74214	12.5	12.9	12.0829	12.3737	12.2283	-0.788622
55	G3	AAATTCACCCGCTTGTACTCCTCATCCTCTGAGATGACGATCTCCGGCTTCCTCTTCTGC TGAATCTTCACCGGGGCAATCTCGTCCTGGAACACCTTGTTGGCCCACGCGGCAGCCGAT CTCTTGTATGATTCAATGGCAAAGTCATCCTGCTGCTGACGTGTGATCTCCAGTTTTTTG GCCGTATTTTCGGCACAGTTGCCCATGTGGAACTTGTTGTACACATCCCAGAGGCCATCG AAAACAATGCCGTCGGTGAGATTGACGCCGCCATAGGGCGTGGCTCCCCTCTTCAGATAG TAGGGAACATTCGACATGGACTCCATACCGCCGGCAACGACCACATCAGCATAGCCGAGC ATCAGGGATTGGGCGCCCAGCATAACGGCCTTC…	FBgn0029969	CG10932	CG10932	Bait	yes	no	no	19.2	21.2	19.9638	21.4709	20.7174	1.01949	48.3	47.5	51.933	49.8403	50.8866	0.44498	15.9	13.7	13.466	12.3714	12.9187	-0.67617	12.3	12.9	11.8896	12.3737	12.1316	-0.872821
55	G5	AGGTGGACAAGCACATTGGTTGCGCCACCTCCGGCTTGATGGCCGATGCCAGGACTCTGA TCGAGAGGGCACGCGTGGAGTGCCAGAACCACTGGTTCGTCTACAACGAGCGCATGTCCA TCGAGTCCTGCGCCCAGGCTGTGTCCACTTTGGCCATCCAGTTCGGTGATAGTGGCGACA GCGATGGTGCCGCCGCCATGAGTCGTCCCTTTGGTGTGGCCATTCTATTTGCCGGCATCG AGGCGGGACAACCCCAGTTGTGGCACATGGATCCCTCCGGCACATTCGTGCGCCACGGAG CCAAGGCCATTGGCTCGGGCAGCGAAGGTGCTCAGCAGAATCTGCAGGACTTATTTAGAC CCGATTTGACTCTCGATGAGGCTATCGACATTT…	FBgn0016697	CG10938	Prosalpha5	Bait	yes	no	no	15.9	17.3	16.5325	17.5211	17.0268	-0.483344	35.9	41.2	38.6003	43.2299	40.9151	-2.89367	35.6	27.9	30.1502	25.1942	27.6722	5.59959	10	11.5	9.66633	11.0308	10.3486	-2.42597
55	G7	GTGATCAACGTTCAGTTTCTGCTTAAACGAAGAATGTGGGTTCCGTGTCGCGGTGTTTAC TTCTTGTCGCTGGAGACAGAGCTCTTGGACTCGCGAATGGAGGCAGAACGGCGGCGCTTG GCCTCCTCGCGCTTGGCCTTGGACTCCTTCTTGCGCTGCACCAACAGCTTGGCGTAGTCG GCGGAAGCCTCCTTGGAAGCGATCTGGCGCTTCTTCTTCAGCGCAATGCGACGGTGCTTG CGCTGCAGCACAACGGGGGTGATCAGGCGCTGAATTTTGGGGGCCTTGGAGGTGGCCTTC TTGTTGTCCTTGGCGGGCAAAGGGCGACGCACAACGAAGCGACGCACATCATCTTCCTTG CTCAAGTTGTAGAGCTTGCGGATCTTGCTAGCA…	FBgn0261592	CG10944	RpS6	Bait	yes	no	no	39.9	46.9	41.4873	47.4994	44.4933	10.7013	24.6	26.4	26.4503	27.7007	27.0755	-7.52741	22.4	15.7	18.9709	14.1774	16.5742	0.878777	8.7	7.7	8.40971	7.38582	7.89777	-4.56074
55	G11	GGTTTTTACCATTACGGACGGCACCACCGGAGCGGCGAGTACCTCCTTAGCGGAGGCCAT GTCGAGCAGTAAGGCACAGATGCCCAACCGACAGGAGAGCCTCCTGCAGCTTAGTGTTCC ACGGGAGACGGGAGTGGGAGTGGCAGGACCTGAATTGGCTAACTATGAAAAGGTGCGGGT GGTGGGCCAGGGATCCTTTGGCATCGCCATCCTCTACCGACGCAAGTCCGACGGGCACCA GATCGTCTTCAAGCAAATCAACCTGAGTGAGTTGAGCCCGCCTGGTCGGGATCTGGCTAT GAACGAGGTTGATGTCTTCTCGAAATTACATCATCCGAATATTGTGAGCTACCTCGGTAG CTTCATCAAGGACAACACTCTGCTTATCGAGAT…	FBgn0045980	CG10951	niki	Bait	no	no	yes	17.5	15.8	18.1962	16.0019	17.099	-0.453927	49.9	52.1	53.6533	54.6669	54.1601	1.541	13.6	14	11.5181	12.6423	12.0802	-1.03284	14.1	14	13.6295	13.4288	13.5291	0.344503
55	H10	TCTCTGAACCCAAACCAGTACCGGCTCCCGCTCGGCGGCAGGTGGCCAGGCCCGGGCCGT TAACGGTAGCCACACTGGGTGGCCAGCAGATACCCCGATCGCAGCCAATTAGCGTAAAGC AACCGCGACCGGATCAGCGCAAGAGCAGTGTGAGCAGTGACATTAACTCGATCTCACCGC CGGCGGTGCAGTTTGCCATTGGAACGCCGCCTACACGTATGCGTTCTGCCTCTGGTGGAT CGCTGTCGGAGACACCGCCGCCGCATGCACCGAGCACCTGGCAGGTGTCGCCAGGACACT CGCAATCGCCGTTGCGTCGAAGCGGCAATAGCTCGCCAGTTCTGCCATCCGCTGCGCTTA CCAAATTGCCCACTTTGGGCAGTCCAACAATGC…	FBgn0260945	CG10967	Atg1	Bait	no	yes	no	21.1	18.8	21.9394	19.0403	20.4898	0.92683	42.2	47.1	45.3742	49.4205	47.3974	-0.72329	20.1	18.4	17.023	16.6155	16.8193	0.983045	12.2	11.7	11.7929	11.2226	11.5078	-1.41623
56	F3	AGTACCAGGCGGACTTTATGCGGCTGCTCAGCCTGCACCAGTGTATTGTGCTGGTGGGCG AGACTGGCTCCGGCAAGACGACCCAGATCCCGCAGTGGTGCGTGGACTTCGCAGTATCCA AGGGGCGCAAGGGAGTCTCCTGCACACAGCCACGTCGAGTTGCCGCCATGTCCGTGGCCC AGCGCGTTTCGGAGGAGATGGACGTAAAACTGGGCGAAGAGGTCGGCTACTCCATCCGTT TCGAGGACTGCTCCACGGCCAAGACGCTGCTCAAGTACATGACCGATGGTATGTTGTTGC GCGAGGCCATGTCTGATCCCATGCTGGACCAGTACCAGGTCATTCTGCTTGACGAGGCTC ACGAGCGGACCTTGGCCACTGACATTCTAATGG…	FBgn0033160	CG11107	CG11107	Bait	yes	no	no	13.9	10.8	14.453	10.938	12.6955	-2.2471	52.5	57.1	56.4489	59.9132	58.1811	2.88729	13.1	12.1	11.0946	10.9265	11.0106	-1.48782	15.7	15.6	15.1761	14.9635	15.0698	1.6865
56	F11	GAACGCTACTATGAGGTGGTCGCTCTGCTCGCCAAGGCCAAGAATCAGACGAGTGAGAAG AAAGTATTTGTGTATGACGTCGAGCACGAACGGCGCCGCAAGGAGCAGCTGGAGAAGCTG TTCAAACGCACGACACAACAGGTGGAGGAGGAGAATATGCTTATCAACGAGATGAAGAAA ATCGAGGCGCGCAAAAAGGAACGCGAGCGCAAGACACAAGACTTGCAGAAGCTTATTTCG CAAGCGGATCAGCAGAATGAGCACGCATCGAATACGCCGAGTACGCGAAAGTACGAGAAG AAGCTGCACAAAAAGAAGGTACATCAGCAGCCGCGACCCTCCAGGGTGGACTCGGTGGTT AATGCCATAGAGATCGGTAGCAGCGGCATCAAG…	FBgn0034537	CG11132	DMAP1	Bait	yes	no	no	22.5	26.3	23.3951	26.6361	25.0156	2.76977	28.7	31.8	30.8587	33.3667	32.1127	-5.84086	32.3	27	27.3554	24.3815	25.8684	4.83231	11.6	10.5	11.2129	10.0716	10.6423	-2.17013
57	B4	CGCGTTAAGCTAGTCAATCTCCAGTGGAACTAGAACTGTCTGCGCGGCTGCACGATCATC AGGCTTTCCCGCGGCACCGGCAGATTGGCATTCATTTCCGCACGACGAGTTCGCGGCACG GCCAATTGATGACGCTGGCGCGGCAGCATCGAGGAGCGACTGGTCGGCTGAAATTCGTCA TAGCTGACACCCTGCTCGGGATTCTCGTCCGTTGTGTAGTCACTGCTGTCGGGTGGGGCG TTCTGATCGTTGGACTTGGTGCGCGCCTTCTTGCTGGAACGCGTTCCAATGCTGCGCCTG CCCATACCGCCGCTGCGTCGCAGTGTGTTGTCCAGTACGCGAACACGTTTCAGCGGCGAC TTGGTGCTCTTCAGCTGGTTATGCTGCTGGCTG…	FBgn0030241	CG11207	feo	Bait	yes	no	no	10	10.3	10.3978	10.4316	10.4147	-3.17585	39.1	39.4	42.041	41.3412	41.6911	-2.63385	15.5	15.6	13.1272	14.0871	13.6071	-0.383308	23.8	24.5	23.0059	23.5003	23.2531	8.8146
57	B9	CGAGATAGCCACTATTCTGTCGGACACTCTGCAGGGCTTGGTCTATCTGCATCTGCGTCG CAAGATCCATCGCGACATCAAGGCGGCCAACATCCTGCTCAATACCGAAGGCTATGCTAA GTTGGCCGATTTCGGAGTCGCTGGTCAGCTCACGGACACAATGGCCAAGAGAAACACTGT GATCGGAACGCCCTTCTGGATGGCCCCCGAGGTGATTGAGGAGATTGGCTACGACTGTGT GGCAGACATATGGTCATTGGGCATCACCGCCTTGGAAATGGCCGAGGGAAAGCCCCCATA CGGTGAGATCCATCCCATGCGAGCCATCTTTATGATTCCGCAGAAGCCACCACCATCGTT CCGGGAACCGGATCGCTGGAGCACAGAGTTCAT…	FBgn0261456	CG11228	hpo	Bait	no	yes	no	18.1	18.1	18.82	18.3313	18.5757	0.147372	48	51.5	51.6104	54.0373	52.8239	1.09361	16.1	13.2	13.6353	11.9198	12.7776	-0.736174	13.4	12.8	12.9529	12.2777	12.6153	-0.451502
57	C7	AGTGTGATGAGCTGAGAAAAGCGTTGGCCGAAGCAGAGTCCCGTATCGATGTCCAAATCA AAAAGACAGAGGGCTGGCAAGTGCAGTTGAAACACAACCAAGCGACCCAAACGGACCTCG AAGATCCGATTTTAGTTCAACGCATTGAGACTTTGGAACAACAACTAGCGGATGTCAGGA GCCAAAAATTGCACACAGTTTCGCTGCTCCAAATACTGCTTCAACAGCAAGAAGCTAAAA TCAAGAGCACTAACGAAATGGAAGCAGACTGGCAACAACTGTTAGATGCTCTGCAAGCTA CTCAAAGCTTGGAGCAGGAAATGCGATCAGAACTACAGCATAAGACGGTTGAATTGGAGC ACCTGAATGAATTGTTCGCTGGACAAAATGATG…	FBgn0037117	CG11248	CG11248	Bait	no	no	yes	17.2	20.5	17.8842	20.762	19.3231	0.451734	47.8	46.5	51.3954	48.791	50.0932	0.179322	14.1	14.2	11.9415	12.8229	12.3822	-0.904369	15.1	14.4	14.5962	13.8124	14.2043	0.9326
57	D2	CAATCCATTGTGGAACTGTACGCCAACGATAAGTACCAAGATGTGTCCTTGCCTTCTAGG ATAGACAAAATTTTCACTGAGAAGGTGATGGATTTCTACAAGTCAACGACGTTGCACGAA TTCCAAAAGATCGTCGTATCCAATGACTACAAGGATTTCAAGCATTTCCTTAGGTACGCA TGCCTAGCCATGCCAGAAATTGAGAATGGGACACAATTTAAGGCAATACTAAAAAGATAC CTCGCTGCGAGGCTGCAGGAGACGAGGCTGTCAGGCAAGGATTATATCCAAGCCTTCTTG GGACTTTGTCGCGGTCCTTTGCAGCGAGCATTGCGGGACCACACAAAATTGGCGGAAGTC GTGGATGCGGTGTGCAAAGAAGAAATTAATAGA…	FBgn0036332	CG11261	CG11261	Bait	no	no	yes	20.4	22.9	21.2115	23.1926	22.2021	1.62408	47.3	44.9	50.8578	47.1122	48.985	-0.191729	14.7	14.1	12.4497	12.7326	12.5911	-0.815499	13.1	13.4	12.6629	12.8532	12.7581	-0.327146
57	D10	AACCTCTGCATGATCACCGGAGGCAGGAATTTGGGACGTGTCGGCACCGTTGTCAACCGT GAGCGTCATCCCGGTTCCTTCGACATTGTGCACATTAAGGACTCGCAAGGTCATGTGTTC GCCACCCGTTTGACCAACGTGTTCATCATTGGCAAGGGCAACAAGCCCTACATCTCCCTG CCTAAGGGCAAGGGTGTCAAGCTGAGCATTGCGGAGGAGCGCGACAAGCGTCTGGCCGCC AAGACCCACTAAGGCGCAGGAGTTTAAGGACTTTTACCTTTTAGCATAACACTCTGTACG TTTAGCTACGGAATTACAAGC	FBgn0011284	CG11276	RpS4	Bait	yes	no	no	32.8	38.8	34.1048	39.2958	36.7003	7.52791	25.5	26.4	27.418	27.7007	27.5594	-7.36541	30.1	24.2	25.4922	21.8531	23.6726	3.89826	8	7.8	7.73307	7.48174	7.6074	-4.81366
57	E9	GGCCTACAATCTCACCTACTGCACCATGGGCGGCATCAAGAATGTGGACACGTCCAAGTT CCGGCGGGCCATTTGGAACTACATCCAGTGCATCTACGGCATTCGCCACGACGACTACGA CTATGGCGAAGTGAACCAGGTAAGAAATCAATTATGATGGTCATTCACTTTCAAAGATGT CTGCAACATTGTGAAACAGGCAACTTTATAGTCGAATGCCTTGAAGAGCACTTGTGCCAT TGAGTTCTTGGCCGTTCCAAGTATTTTCCATA	FBgn0034897	CG11299	CG11299	Bait	no	no	yes	17.3	16.5	17.9882	16.7109	17.3495	-0.351923	49.1	50.5	52.7932	52.9881	52.8906	1.11595	15.4	14.7	13.0425	13.2744	13.1584	-0.574174	13.3	13.8	12.8562	13.2369	13.0466	-0.0758448
57	F12	TCTACCGCAAGACACTTAATTCCTTCAAGAAGGAGAACCAGCTCCACGAGACGCTCAGTG TGCGCACCAAGCTCTTCACGGACAGCTTCATCGAGACACAGCAGAAGTTCACGGCCACGC TGAAACACTTCTACGACAGCGAGGTGGAGGCGCTAGACTTCACCAATCCCGAGGCGGCGG CAGATGCCATCAACGCCTGGGCCGCCAACATCACGCAGGGCAGACTTCAGCAGCTAGTAG CCCCGGACAACGTGCGCAGCAGCGTAATGTTGCTGACCAATCTGATCTACTTCAACGGTC TGTGGCGGCGGCAGTTTGCCACCACATTCCAGGGATCCTTCTTCCGCAGCAAGGACGACC AGTCGCGGGCGGAGTTCATGGAGCAGACCGACT…	FBgn0028990	CG11331	Spn27A	Bait	yes	no	no	20.1	21.1	20.8996	21.3696	21.1346	1.1894	50	49.8	53.7609	52.2536	53.0072	1.15499	13	13.4	11.0099	12.1005	11.5552	-1.25616	12.7	11.9	12.2762	11.4145	11.8453	-1.12218
57	H8	ACTAATGCCATGAGAAGTCTGCACCAGCACATGTCGCCCACCGTTTACGAAATGGCCGCT TTAACCCAAGATCTGGACACCCACGATATCACTACCAAGATCAAGGAGGCGTTGTTGGCC AACAATATTGGTCAGAAAATATTTGGCGAAGCCGTTTTGGGACTTTCGCAGGGATCCGTA TCTGAGCTGCTGAGCAAACCGAAGCCCTGGCACATGCTCTCCATCAAGGGCAGGGAACCC TTCATCCGGATGCAATTGTGGCTCAGTGATGCCAACAATGTTGAACGATTGCAGTTGCTG AAAAATGAGCGACGGGAGGCCAGCAAACGAAGGAGGAGCACAGGCCCAAACCAACAGGAC AATAGTAGCGATACCTCCAGCAATGATACCAAT…	FBgn0004198	CG11387	ct	Bait	no	no	yes	17.6	19.2	18.3002	19.4454	18.8728	0.268347	37.8	39.2	40.6432	41.1313	40.8873	-2.90299	25.1	23.6	21.2576	21.3112	21.2844	2.88239	12.6	12.8	12.1796	12.2777	12.2287	-0.788298
58	A11	GTCAACATTCAATTCCACAAGCGTACGAACATCAGTCAGATTTACATATACACGGATTAC AAGCTGGACGAGAGTTACACGCCATCAAGGATCTCCATACGATCTGGAACGAACTTCAAC GACTTGCAGGAGCTGCAGGTGATGGACCTGACCGAACCCACCGGCTGGGTGCAGATACCC ATTAAGGATGGGAACGTCAAGTCCATACGCACCTTCATGCTTCAGATTGCTGTGATCTCG AACCACCAGAATGGCAGGGACACCCACATGCGCCAGATCCGCATCCATGCGCCCGTCGAG GGCAAGCACTATCCTCTGGAACTGTTTGGCAAGTTTGGAACGGTCGACTTTCAGAAGTTC GCCACCATTCGTTAGGGAAAACTTTGGGATTTA…	FBgn0034231	CG11419	Apc10	Bait	no	no	yes	14.9	17.5	15.4927	17.7236	16.6082	-0.653807	19.2	20.2	20.6442	21.1952	20.9197	-9.58849	51.9	48.4	43.9549	43.7061	43.8305	12.4729	10	10.1	9.66633	9.6879	9.67712	-3.01083
58	D7	TCAAACACCAAATATCAATGCCAGCAGCAAGGAGGAGGCAGCCGGAGCCCAGCAACAGCA GCAGCAGCAGCTGGACAAATCAAACAAGACTGAGGATGAAATGCATCCAAAGCAGCCATC GCAGCAGCGACTGGTCGAAGGCTATGTCCAGCAGCAGCAGTTGCCGCTGCTGGCTGCCCA TAACGAGTATTCCGCTGCCCTGGCCGCGGGCGCTGGCGCCTGTAGCGTGGTGGAGGGTGG TCTGACCACCAGTTTGGCCGAGTGCAGTCTGGGCCAGCACAAGAAGCCGCCCTCGGTGGC CGCCCTGCACGCCAAGAAAGACGCCAATTTGCTGGAGAAGGGCGCCAGCAAGCACAAGAG CGTGGCCACGTCCACGTCTACAGAAAATCTTTC…	FBgn0035424	CG11505	CG11505	Bait	yes	no	no	20.1	22.7	20.8996	22.9901	21.9449	1.51933	47.8	49.9	51.3954	52.3585	51.8769	0.776557	14.5	10.3	12.2803	9.30109	10.7907	-1.58135	12.8	13.7	12.3729	13.141	12.757	-0.328118
58	D10	CAACTACGACAGAGACCGAGCACACTTTCTGCGTGACGGAGAGTTCCTCACGCTGCAGAT CGAGAATCTAGCCGAGCGTCGACCGTCGCTGGTCATTGGCGATACACTGCGAGTCATTAA TCCCTGGTCGGATCCCGATTCCCAGACCACCAAGTCATACGAGGGCATTATCCATAAGGT GCTCTTCGATCGCATTTTACTCAAATTCCATTCCAGTTTCCAGGAGAAATATAATGGCGA GGACTATCGACTAGAGTTCTATTTCTCACGCTACAGTTTTCGCAAGCAACACCATGCCAT CTCCAAAATTGTAGGAGTAATGGGCGAGGATTTCTTGTTTCCCAGCAAAGTAACCAAGCG CGAGAATCCCCAGCTGGATGTTTATATGAAGGA…	FBgn0041164	CG11513	armi	Bait	yes	no	no	21.1	21.8	21.9394	22.0786	22.009	1.54545	45.2	45.8	48.5998	48.0565	48.3282	-0.41164	16.2	14.7	13.72	13.2744	13.4972	-0.430072	12.5	13.1	12.0829	12.5655	12.3242	-0.70507
58	D11	GTCTGTCCCTGTACGCTACTCCTCTGCTGCCGCCGAATACGCCGCCGAAGTTGATTGTGA GTTGGAGAGCACTCTGCAACAGCAGCAACAGTTGCACTTGCAACAGCAATACGAGCAATA CCAGCACTACCAGTACCAACGGGAGCAGGATATCGCCTACTATTGCCAGTTGCAGGCGGC GCGGCAGCAGGAGCAGTTGATGCAGCAGAGGACATCGATGTCGTCGTCGGTTATGCCAGG CCTAGCCTTGCCCCAGGATCACCAGGACCACCCAGCCGCCCTTTTGAACGGACCCCACAA CAACAACATCGGACTCGCCATGGACGCCCACAGCATCAACGCCATTCTGGTCGACGACGA GCAGCCCTCGACTTCGGCCCAGGCTGCCGCCGC…	FBgn0039858	CG11525	CycG	Bait	no	no	yes	18.1	17.3	18.82	17.5211	18.1706	-0.0175937	52.2	52.3	56.1263	54.8767	55.5015	1.99014	12.8	12.8	10.8405	11.5586	11.1996	-1.40742	12	13.2	11.5996	12.6614	12.1305	-0.873792
58	F2	TCTACAACACCCACACAGATCCCGTGGGGCTCAACTTCGATGTGAACGATCTGAACTCTT CTGAGACGAATGACATCTCATCAACTTGGGCTGCATACCTCCCGCAGTGCGTAAAACGTC GCATGGCTTTGACGGGAGCAGCGACAGGTAACTCGTCAAGCCATGGACCGCGAAAAAATT CATTGGATTCCGAGATAAGTGTGAGTGTTCGACATGTTTCCGTTGAATCCCGCAGAAATT CGGTGGACTCGCAGGTATCAGTGAAAATAGCTGAAATGAAGACCAAAGTGGCGTCCAGAT CAAGGGGAAAACACGGAGGCTCTTCCAGCAACAGAAGAACCCAAAGGAGAAGGGATTATA TAGCAGCTGCCACTGGAAAAAGCAGTAGGAGAA…	FBgn0003444	CG11561	smo	Bait	no	no	yes	19	17	19.7558	17.2173	18.4865	0.111078	46.5	50.2	49.9976	52.6733	51.3354	0.595252	16.5	16.2	13.9741	14.6289	14.3015	-0.0879444	12.9	12.7	12.4696	12.1818	12.3257	-0.703775
58	F4	ACATTGTGTGCCAGGACTATGCGGTGCCTCACATGCAGCAGCTGCTGCCCAATGCCCCGC CATGCGGTTCGGGATGCGGAACAGGCACGGGCACAGGTCCTGGAAGGGGGTCGAGTCCTG AATTCGTTGTTGCCACAGGCAAAGTGACCGCCAGCGCACGCAACTCTCTTAATGCGGCCA CACTGCCGCTACCTTCGCCGCCCGTGCCACCGCCGCTGGAGAAATATTACGCAGCAACGC CAGTTAGCAGCAAACCCATGCCAGTGGCGCCGCCGGGATCCCAGAGTAGTGGATCCCTTA GTTCTTCGACTACGGCTGCGACCACGCCCACCAGTGGGGTGGTGGGCGTAGGCAAACCGC ATCATTACAATTTGGATATGAGCGCAAATTTCG…	FBgn0053531	CG33531	Ddr	Bait	no	yes	no	19.9	19.2	20.6917	19.4454	20.0685	0.755267	46.4	47.9	49.8901	50.26	50.075	0.173241	15.1	15.6	12.7884	14.0871	13.4378	-0.455358	13.4	13.1	12.9529	12.5655	12.7592	-0.326175
58	H4	TCCGATTACAACATCCAGAAGGAGTCCACCCTTCACTTGGTCCTTCGTCTCCGTGGTGGT ATGCAGATCTTCGTGAAGACTTTGACCGGAAAGACCATCACCCTCGAGGTAGAGCCCTCG GACACCATTGAGAATGTTAAGGCTAAGATCCAAGACAAGGAGGGAATTCCCCCAGATCAG CAGCGTCTGATCTTCGCCGGCAAGCAGCTTGAGGATGGACGCACCCTGTCCGATTACAAC ATCCAGAAGGAATCGACCCTTCACTTGGTGCTCCGTCTCCGTGGAGGAATCCAGGCTTAA ACTAAATACATTTCCAAATAAACACAATTTAGCACGCACTTCACTCTAAATAAATATGAG GAGATTATGGATGGCCACTTTCCTTTCTGCATT…	FBgn0003943	CG11624	Ubi-p63E	Bait	yes	no	no	9.9	11.5	10.2938	11.647	10.9704	-2.94957	6.6	6.7	7.09643	7.0301	7.06327	-14.2279	80.1	78.8	67.838	71.1579	69.4979	23.3911	1.9	1.9	1.8366	1.82248	1.82954	-9.84649
59	B11	CTTAAAGATGAACTCCATGCCCTCGCTGAGGAAGACGTCCATGATGCGACAACTTAGATT GACATTCAGAGTGGTCGTGTATAGGGTGAGGAACCAACTGGAGGCGTACATGGTCGTCTG GAAGCCCTGCTGCTGGAAGTGAATGTGCATGTCGGGTATTTGCTCCTGCACCAGATTCTC CAGCTGGTACATGCACAAGCCCAACTCCGACATGGAGGGCTTAAACATGTGCCGCATCCG ATGCTGCTGCATGATCTGCACGAGCACAGCGAATGCCTCCTCCTCGGGCATTTGCATCAG CAGCAGGCCCACAATGAATCCCGAGCCCTGGCAGTAGCCGACCTCGCGATCGTGCAGAGA ATATGCCTTGATCACATTGAACAGGGCCTCCTG…	FBgn0030299	CG11727	CG11727	Bait	no	no	yes	23.5	18.3	22.4146	19.3497	20.8822	1.08659	49.3	50.8	48.6449	49.521	49.083	-0.158911	11.8	11.8	11.8834	12.9486	12.416	-0.88999	12.2	14.1	12.5907	12.7678	12.6793	-0.395796
59	F10	ATTGAGGACTTAAAGACGACCGGGGAGACCTCACCGCAGGCGGAAAAGGAGGACTCGGCC AACGAACAGTCGGCTGATCCCGCGGTCGCCGCCGAAGAGGATGAGTCCAAGCAGATGACC CTTGACGAGTGGAAGGCTTTGAGAGACCAGCGTGCCAAGCCCAACTACAATTTGCGCAAA GCGGGCGAGGGAGCCGCCGACAATGCCGAGTGGAAGAAGATGATCGTGCTGAGCAAGAAG AAGGAGAGCAACAGCGAAGACGAGTTGGAGTATGATCCATCGCTGTATCCTCAGCGCGTG GGCCGCCTTCAGCGCATCGTGGACATCCAGTTCAACTTCAATGATGGACGCAAGGTCGGA TTCCGCAAGGGACCTCGCCCCGGAGCCGGTCCT…	FBgn0046214	CG11844	vig2	Bait	yes	no	no	21.2	19.5	20.2208	20.6186	20.4197	0.898274	47.7	50.9	47.0662	49.6185	48.3424	-0.406887	15.6	12	15.7102	13.1681	14.4392	-0.0293957	12.4	13.3	12.7971	12.0434	12.4203	-0.621403
59	G8	TATTCTGAGATTCAAAAGGCCCTGCGAGAGAAGTTGCTGGGCATGGTGATGGAGGAACGT CATGGCGAAGCCATTAACCATCTGGCTATCAAGAATGCTTGCAGTATGCTGATCACCCTG GGGATTAACTCGCGCACTGTCTACGAAGAGGACTTTGAAAAGCCCTTCCTTGCGCAATCG GCGGCGTTTTACAAATTCGAGTCGCAGAACTTTCTTGCCGAGAACAACGCTGGCGTTTAC ATCAAGAAAGTGGAAGCGCGCATCACGGAGGAATCTTCCCGGGCAGCGCTGTATCTCGAT AAGGATACGGAGCCCCGCATTGTGCGCGTGGTCGAAGAAGAGCTGATCAAAAAGCACATG CGACCCATTGTTGAAATGGAGAACTCGGGCGTG…	FBgn0261268	CG42616	Cul-3	Bait	no	no	yes	18.4	16.5	17.5501	17.4465	17.4983	-0.291341	49.4	52.5	48.7436	51.1782	49.9609	0.135038	16.5	12.1	16.6166	13.2778	14.9472	0.186713	11.9	13.4	12.2811	12.1339	12.2075	-0.806703
59	G12	CAAGAGCTGCGTGTACATATCGGGGCCATCGGGCATCCTTGTGACCATCACCGACGAGGT GCTGAACAACGAGATCAAGGACGGCAGCCTCTACGCGCTGGAGGTGCAGGCCGGCAAGGT GATCCTTAAGCTGATCAACAAGCAGGACAACAACTAAGCGATGTTCTGGCAACGCGTATG CACTGCAGTAGAGACCACCCGAGCAATCAAGTATAGTTTATAGCATTTACACGCAGTAAG ATGGCACATCGAAACCGTTTTCTATATAGGTTTTAATTTGTATGAGATTTCGCGCAGCAA TTTTGAACAAGTAAAAAGCAAGCAGCCTCTAACCCTGTTCCCTAAAATCTTTGTTAAAGA ACTAGTGCAAAATATTTAAGTTTCGTTTTCAGT…	FBgn0050011	CG30011	gem	Bait	yes	no	no	18.3	17	17.4548	17.9752	17.715	-0.203119	52.5	53	51.8024	51.6656	51.734	0.728707	14.2	13	14.3003	14.2654	14.2829	-0.0958703	12.2	13.7	12.5907	12.4056	12.4982	-0.553547
59	H6	CTCCAGTTCCTTGAATAGCAGCGCTGCCAGCTGCGGTTCCTTGGCCAAAAAGGAGACAGC CGACGGTAATCTGGAGTCCAAAGATGGCGAGGGCCGGGAGATGGCATTTGAGTTCCTGGA TGGCGTCAACGAGGTAAAGTTCGAGCGCCTGGTCAAGGAGGAGAAGCTAAAAACGCCCTA CAAGCGCCGACACTCGTTCACGCCGCCCAGCAACGAGAACAGTCGCTCCAACAGTCCAAA CAGCAGCAACTCCTCGGCCAACGGAGATGCAGCTGCGCCCAAAGGCGGCAACAATCCCCA TTCGAGGAACTCAAAAAAGTCTGGCAACTTCCGCGCCCACAAGGAGGAGAAACGGGTGCG CCACAACAGCTACACGTCCTCCACCTCATCGTC…	FBgn0041186	CG11886	Slbp	Bait	no	no	yes	21.3	17.3	20.3162	18.2924	19.3043	0.444069	47.7	52.8	47.0662	51.4707	49.2684	-0.0968179	16	14.2	16.113	15.5823	15.8476	0.569737	12.3	12.3	12.6939	11.1379	11.9159	-1.06073
59	H8	GTTCTGGTTACTCTGAGGGTGGTGCCCTTTATGCTTTGGGCTTGATCCATGCGAATCACG GAGCTAACATTATAGACTACCTGCTGCAACAGCTGAAGGATGCCCAAAACGAGAATGTGC GTCATGGCGGCTGCCTGGGACTAGGTCTCGCTGGCATGGGCACCCATCGCCAGGATCTGT ATGAGCAGCTGAAGTTTAATTTGTATCAGGATGACGCGGTTACCGGAGAGGCGGCGGGCA TTGCCATGGGTATGGTCATGCTGGGCTCCAAGAACGCCCAGGCCATCGAGGACATGGTGT CGTATGCGCAGGAGACGCAGCACGAGAAGATCCTACGCGGCCTAGCCGTGGGCATCTCCC TCACAATGTTCTCTCGTTTGGAGGAGGCCGACC…	FBgn0028692	CG11888	Rpn2	Bait	no	no	yes	30.4	24.6	28.9959	26.0111	27.5035	3.78287	42.6	44.4	42.034	43.2822	42.6581	-2.31009	17	19	17.1201	20.8495	18.9848	1.90419	8.7	10.3	8.97863	9.32683	9.15273	-3.46759
60	B11	CTCTCCGAAACCATCAAGACCATGTTGGAGGTCTCTGCCGTGGAGAACGACGAGAATGCC ATTGTGCCGCTGCCCAAGGTGAACGCGTTCATCCTATCCAAGATTCTGACCTGGATCTAT CACCACAAGGACGATGATGCCCATGGAGCGGAGGGCGTGGAGTTGAGCCCGCAAAGCCCA CATGACATCTCAGCCTGGGACGCCAACTTTATTAACGTCGATCAACCCACCTTGTTCGAA ATCATACTGGCCGCCAACTATCTGGAGATCAAGGGCCTAGTGGATCTCTGTTGCAAGACG GTGGCCAATATGATTAGGGGAAAGACTCCCGAGGAGAT	FBgn0026175	CG11941	skpC	Bait	no	no	yes	15.2	16.5	14.4979	17.4465	15.9722	-0.912783	54.6	54	53.8745	52.6405	53.2575	1.23879	12.3	11.3	12.3869	12.4	12.3934	-0.899591	14.5	14.7	14.9644	13.3111	14.1377	0.874624
60	C6	AGTTCTTCGGCATCAAGTTCCCGCTACCCAAGATCGATCAGATTGCAGTGCCCGATTTCA GTGCCGGCGCCATGGAGAACTGGGGTCTGGTGACCTACAGGGAGATTGCCCTGCTCTACT CGGCGGCACACTCCTCGCTGGCGGATAAGCAACGAGTGGCCAGCGTGGTGGCTCATGAGT TGGCGCACCAGTGGTTTGGTAACCTGGTCACCATGAAGTGGTGGACCGACCTGTGGCTGA ACGAGGGATTCGCCACCTATGTGGCCAGTTTGGGTGTGGAGAATATCAATCCGGAATGGC GTTCCATGGAGCAGGAGTCGCTGTCCAATCTGCTGACCATTTTCCGCAGAGACGCCCTGG AGAGCAGCCATCCCATCTCGAGACCCATCCAAA…	FBgn0040282	CG11956	SP1029	Bait	yes	no	no	19	18.1	18.1224	19.1383	18.6303	0.169634	50.3	51.1	49.6317	49.8135	49.7226	0.0552319	15	12.5	15.106	13.7168	14.4114	-0.0412142	12.6	14.2	13.0035	12.8584	12.9309	-0.176568
60	C8	ATTTAACAAGATGGTCTTTTCGAAATAAAAGCGACAAAGCTGCGCCTGAATTGTGATTGTTGTGCCACAAAATACACAAAACGAACAAAATTTATTCATACTTTTATGCACACGTATACGCGCGCATCTCTCAATGTTTACACACGAAATTCGCTGTGATAATTGCCAAAGCGAAGAACGAGGGAATATGTGTCTCAGTTTCGTTGCAACTGGGCCAATAATCCGTATACCGTGAACACCGAGTCGCGTCGAGAACGAAGAAATACCACCGCAACCCAACCACGAAACAACCAAGTGAACCACCCACCGCAAAACCACCAAAGCACCTACCATGGGCCAGACTTCCAGTCACCGGCAGATGCACCACAGTAGCAATAACAACAACAAGGAGGAACCACC…	FBgn0260934	CG8201	par-1	Bait	no	yes	no	19.4	17.7	18.504	18.7153	18.6096	0.161201	52.4	53.9	51.7037	52.543	52.1234	0.859064	12.4	11.5	12.4876	12.6194	12.5535	-0.831494	13	12.9	13.4163	11.6812	12.5488	-0.509469
60	D7	TACAACGGAGGATGTGTAGTGGCCATGCGCGGAAAGGACTGCGTGGCGATTGCCACGGAT CACCGATTCGGCATTCAGGCTCAGACGATCTCCACGGACTTCAAGAAGGTGTTCCACATC GGCCCACGGATGTTCCTCGGGCTCACAGGCCTGCAGACGGACATCCTTACTGTTCGCGAT CGCCTGATGTTCCGCAAGAATCTGTACGAGACACGCGAAAACCGTGAAATGTGTCCCAAG CCCTTCTCGGCCATGATGTCCAGCTTTCTGTACGAGCACCGCTTTGGCCCGTACTTCATT GAGCCGGTCGTTGCTGGCCTGGATCCCAAGACCATGGAGCCTTTTATCTGCAACATGGAC CTGATCGGCTGCCCCAACGCACCCGATGACTTC…	FBgn0026380	CG11981	Prosbeta3	Bait	yes	no	no	27.7	29.1	26.4206	30.7693	28.5949	4.22731	36.6	40.3	36.1137	39.2854	37.6995	-3.9703	26	20.2	26.1837	22.1663	24.175	4.11196	8.7	8.9	8.97863	8.05911	8.51887	-4.01972
60	E5	TATGATTCAGGAGTGATGCTGGCCGCCGACACCCTGGTGTCTTACGGATCCATGGCCCGC TACCAAAACATTGAGCGCGTCTTTAAGGTCAACAAGAACATCCTGCTCGGCGGGAGCGGC GACTTCGCTGACATCCAGTCCATCAAGCGCAACATCGACCAGAAGATGATCGAGGACCAG TGCTGCGACGACAACATCGAGATGAAGCCCAAGTCCTTGGCCAGTTGGATGACCCGTGTG CTCTACAACCGTCGTTCGCGGATGAACCCCCTCTACATTGACGTGGTTGTCGGCGGCGTG GACAACGAGGGGACTCCGTACCTGGCCAACGTGGATCTCCGTGGACGATCCTACGAGGAC TACGTGGTGGCCACTGGTTTTGCCCGCCATTTG…	FBgn0250746	CG12000	Prosbeta7	Bait	yes	no	no	24.1	23.3	22.9869	24.6366	23.8117	2.27954	46.3	48.5	45.6848	47.2789	46.4819	-1.02981	18.4	14.7	18.53	16.1309	17.3305	1.20048	9.6	10.8	9.90745	9.77959	9.84352	-2.86588
60	F4	AAGAGCTCGAAAAGATCGAGGCCGAGGGCAAAGAGCTGGACCGCATCGAGAGCGAGATGA TTAAGAAGGAAAAGAAAACACCCTGGAACGTGGACACCATCAGCAAGCCCGGCTTTGAGA AGACCGTAATCAACAAGAAGGCCGGCCGCAAGCCGGATGAGAATCTGTCCGAGGAAGAGC GAGAGCAGCGCATGAAGCAATTCGTCAAGGAGAACGAGAAGCTCTGCCAGCAGTATGGCA TGCTGCGCAAGTACGACGATTCGAAGCGGTTTCTGCAGGAGCATCTTCACTTGGTGGGCG AGGAGACGGCCAACTACCTAGTCATTTGGTCCATCAACCTGGAAATGGAGGAGAAGCACG AGCTGATGGCCCACGTGGCGCATCAGTGCATTT…	FBgn0011573	CG12019	Cdc37	Bait	no	no	yes	23.1	18	22.0331	19.0325	20.5328	0.944329	49.3	49.3	48.6449	48.0588	48.3519	-0.403703	13	14.4	13.0918	15.8017	14.4468	-0.0261513	11.2	14	11.5587	12.6772	12.118	-0.884709
60	G6	GTCAAAGTATGGTGCATTACGGATTCAGAAAACATTTATAAGCGCGGAACGATGTGGAGT TGCCTGGCGCAGACTAGTTATCGAAACCTTCCGATTGGTTCCTTGTGTTTTTCCCAGGAT GGGTCTCTGTTGGCCGTGGGTTATGGCAACACTTTGGCACTTTATGATGCGAGGAATCCA CGGCTTCCTCTCCAAACCCTCAGCTGTCCTCCCGGCTTAGATGGTGTTATATCCAAAGCT CAACTGAGATTGGCCCAAACTCCACTTAATGGTGCTAGGAAAGAATTTACCCAGCAAAGA CAGCAGTTGTGGGCTCTGCTGAAAACGCTGCTAAATAGTAATGATGAAAATTTAATACAG CAGGCAAAGGATTTGATAGTAGGTCCTCCTGCC…	FBgn0032915	CG12050	CG12050	Bait	yes	no	no	16.4	15.3	15.6425	16.1777	15.9101	-0.938083	42	40.1	41.4419	39.0904	40.2662	-3.11094	29.2	27.7	29.4063	30.3964	29.9013	6.54778	10.3	13.6	10.6299	12.315	11.4725	-1.44699
60	H2	GAAGAGTCATCCGTGGTTCCAGGGCGTAGATTGGTTTGGCATTCTCAACCAGGAAGTCAC CGCCCCCTACCAGCCCACCATTTCCGGCGCCGAAGATCTGTCGAACTTCGAGAACTTCGA GTTCAAGGATCGGTACAAGTCCCGAATAAACCGCCATCCCGAATTGTTTGCGAATTTTTA AATGTCAATGTGTCCTTCGAAATCGTCGTTTTCTTTAGTGTTTGCTTAATTTCAAGGGGT GCTATCGTGATTGGATTTT	FBgn0000274	CG12066	Pka-C2	Bait	no	yes	no	17.7	17	16.8825	17.9752	17.4288	-0.319639	48.9	47.4	48.2503	46.2066	47.2284	-0.779846	15.5	15.3	15.6095	16.7893	16.1994	0.719371	13.6	15.1	14.0356	13.6733	13.8544	0.627847
60	H7	CACAACCACGAGTCTACCAGGCCAGGAGTCAGCAGCCGATCATCATGCAGAGTGTGAAGA GCACGCAGGTCCAAAAGCCCGTGCTGCAAACAGCAGTGGCGCCCCAATCGCCATCGAGTG CCTCGGCCAGCAATTCACCAGTCCACGTGCTGGCCGCTCCACCCTCTTACCCTCAGAAGT CCGCGGCAGTGGTGCAGCAGCAGCAACAGGCAGCAGCGGCGGCCCACCAGCAGCAGCATC AGCACCAGCAATCCAAACCACCAACGCCCACCACACCGCCCTTGGTGGGTCTGAATAGCA AGCCCAATTGCCTGGAGCCACCGTCCTATGCCAAGAGCATGCAGGCCAAGGCGGCCACGG TGGTGCAGCAGCAGCAACAGCAGCAGCAGCAGC…	FBgn0011739	CG12072	wts	Bait	no	yes	yes	16.2	15.4	15.4518	16.2834	15.8676	-0.955395	52.8	49.1	52.0984	47.8638	49.9811	0.141805	16.5	15.5	16.6166	17.0088	16.8127	0.980237	11.6	16.1	11.9715	14.5788	13.2752	0.123274
61	A6	GGTAGTGCCCACTCTTCCGCCGCCCGCCCTTCTGGCCACACCCACCCTGCCCATGACGGT CGGCGGCGTTGGCGTGGGCTTAGTGCCCACTGTGGCCACTCTGGCGGGAGCGGAGGCCAG CAAAGGAGCTGCAGCTGCTGCCGCCCTCTCTGCCGCTGCAAACAATGCCGCTGTCACGGC AGCAAATCTCTCGGAGAACATCAAGAAGGCGCACGAGAAGCAGCAGGAGGAGCTGCAGAA GAAGCTGATGGATGAGGGCGACGTGCAGACGCTGCAGCAGCAGGAGAACATGTCCATCAA GGGCCAGAGCGCGCGGCAGTTGGTAATGCAGCGACTGATGCGGCCGGTGGACTCACGTGT AATCATCCTGCGAAATATGGTCGGACCCGAGGA…	FBgn0028577	CG12085	pUf68	Bait	no	no	yes	11.3	11.2	10.7781	11.8425	11.3103	-2.81117	61.2	56	60.3868	54.5901	57.4885	2.6554	10	11.2	10.0706	12.2902	11.1804	-1.41556	13.6	17.4	14.0356	15.756	14.8958	1.53492
61	B12	ACAAGCATGGTGATGTTTATGCACTGCTGTGCGACGACGGGTACCGGGAAGATCTCCAAG AGTGGCACACGGATAAGCAGGGGACACTTACAGCAGGTGAATTCCAGGCGCGATTTGTCC GTATTGGGACCCTTGTGAAAGTTAACCAGGTGGCCAAGCGGCTCGAGCAGACCGACGGTG GTGCTGTCGCCCTGCCAGGCGGGCCCAATGCCATTTGGCAGATAGAAGCGATTGCCTCTT TCGGCGGTCAGTTCCCAGTTGGGCTCACTCTCCAAACTATTTAGCTCATCGTCGTCGTCG AGATCCCGCGACTTGACGGTCTTAAAGTATCCGCCGGCATCCGACGGTGGGCCATTTCGC TTGGAGTATCTAGCCACCGGAATGATGGCCGTG…	FBgn0030101	CG12118	CG12118	Bait	yes	no	no	17.6	16.2	16.7871	17.1293	16.9582	-0.511286	51.8	52.8	51.1117	51.4707	51.2912	0.580439	14.5	13.8	14.6024	15.1433	14.8729	0.155098	13	13.9	13.4163	12.5867	13.0015	-0.115091
61	D8	GGATATCCATAAGGATTGCACGAAATTCGCGACTGGAGGGCAGGGCAGCGATTGCGGACG AGTGGTCATCTGGAATCTGCTGCCGGTGCTCTCCGACAAGGCGGAATTCGATGCGGATGT TCCGAAGATGTTGTGCCAAATGGACCAGCATCTGGCCTGTGTCAACTGCGTCCGCTGGTC GCAGAATGGTCAGAACCTGGCATCGGGATCCGACGATAAGCTCATTATGATCTGGCGCAA GTCTGCCGGTTCGAGTGGAGTTTTCGGTACCGGCGGCATGCAAAAGAATCACGAATCGTG GAAATGCTTCTACACACTGCGTGGTCATGATGGCGATGTCCTCGATTTGGCCTGGTCACC CAACGATGTCTATTTGGCCAGCTGCAGCATTGA…	FBgn0022786	CG12153	Hira	Bait	no	no	yes	17.6	15.7	16.7871	16.6006	16.6938	-0.618929	48.8	52.5	48.1516	51.1782	49.6649	0.0359269	16.6	13.3	16.7173	14.5946	15.656	0.488199	13	13.8	13.4163	12.4961	12.9562	-0.154529
61	E4	TATCGGGACAATAGCATTGAGGTGGCCTTGAAAAAGGCCTTCCTCGACTTCGATCGGGAG ATGCTGCAAAATGGCTCCCTTGATGAGCAAACGGCCGGCTGCACTGCCATTGTGGTGCTC ATTAGGGAGCGTCGCCTGTACTGTGCCAATGCGGGCGATTCGCGGGCCATCGCCTGCATT TCTGGAATGGTTCACGCCCTGTCCGTCGACCACAAGCCGAATGACGCGAAGGAGTCCAAA CGGATCATGGCCAGCGGTGGTTGGGTGGAGTTTAATCGGGTCAATGGCAATCTGGCCCTT TCCCGCGCCCTCGGCGACTTTATCTACAAGAAGAACTTACTAAAGACTCCAGAAGAGCAA ATCGTGACGGCCTATCCCGACGTGGAGGTTCTT…	FBgn0035143	CG12169	Ppm1	Bait	yes	no	no	20.7	16.9	19.7439	17.8694	18.8067	0.241435	47.4	48.7	46.7702	47.4739	47.122	-0.81547	15.8	16.2	15.9116	17.7769	16.8443	0.993678	12.7	14	13.1067	12.6772	12.892	-0.210496
61	G1	CTTCTTGCTTCCATTAGCATCCGTTATCAGTAAATACAATACTTGGATATACAACTTAAA GAAATCAATTCACGTGTTCCCCTCTCTTTGGACTTGCCGGAAACTAATAACAAAGTTTTT TTTTAACTGTGCTCTTAAGAATTAGATATGTGTTTTTGCCATACAAAAAAAGAGACGAAA ATTACAAGTTACAGGTGTGTGTGTGGTGTGTGTGGCTTGTGTTTGCTGTTCTGAGTGTTT GCTATGCTTGGGGTGCTCGTTGCGCACGTTTTGAGTTTAAGGCGTTGAGTTCATGGGTGG TCAAATGAAACGGATCAGTCAGTCGAAGGCTGCACTCCGCTCTGCTCTCCACAAGCGTAT ATGATTATTAGCCACGATGCCGGAACAGTGGGC…	FBgn0003139	CG12217	PpV	Bait	no	no	yes	15.2	16.4	14.4979	17.3407	15.9193	-0.934311	54.1	52.3	53.3812	50.9833	52.1822	0.878767	14.5	13.3	14.6024	14.5946	14.5985	0.0384031	13.5	13.9	13.9324	12.5867	13.2595	0.109646
61	G3	ACTTGTCCGATAGACAGGTTCGCAATCCCGAAGAACGTGTGCGCGTCTCACAGATGATTC ATGTTCGCATCATTAAGATAGACATTGACCGGTTCTCAGTCGAATGCTCTTCGAGGACCG CTGATCTTAAGGATGTGAACAATGAGTGGCGGCCGCGTCGCGACAACTACTATGATTATG TGACTGAGGAGCAGGACAATCGGAAAGTGAGCGATGCCAAGGCCAGGGCTCTGAAGCGCA AAATTTACGCGCGTCGCGTAATCGCCCATCCCAGCTTCTTCAACAAGTCGTACGCGGAGG TGGTGGCCATGCTAGCGGAGGCCGATCAGGGCGAGGTGGCCCTGCGTCCGAGCAGCAAGT CCAAGGACCATCTGACAGCCACCTGGAAGGTGG…	FBgn0028982	CG12225	Spt6	Bait	yes	no	no	50.5	42.7	48.1675	45.1494	46.6584	11.5829	35.4	35.8	34.9296	34.8987	34.9142	-4.90289	8.4	13.2	8.45934	14.4849	11.4721	-1.29149	5.2	7.1	5.36654	6.42918	5.89786	-6.30277
61	G4	AGTCATCAAATTGCAGTCCTCCGATGGCGAAATTTTCGAGACCGACATCGAGACTGCCAA GTGCTCGAGCACCATTAAGACCCTATTGGAGGATTGTCCAGTGGAAGCGGAGAACGACAC TCTTATCCCGCTGCCCAATGTGAACTCGACGATCCTGAAGAAGGTCCTCATTTGGGCCAA GCATCATCGCGAGGACATTGCAGAGGAGAACGAAGAGGAAGCGGCCAAGTCCGTCGCTGT GCAGATCACCCCCTGGGACGCCGAGTTCCTGTCCATGGATCAGGGCACGCTCTTCGAACT CATCTTGGCGGCCAACTACCTGGACATTCCCAATCTGCTGAACGCCGCCTGCATGACGGT GGCCAACATGATTAAAGGCCGCACGACGGAGGA…	FBgn0034863	CG12227	skpF	Bait	no	no	yes	16.9	18.7	16.1194	19.7727	17.9461	-0.109017	51.9	51.2	51.2104	49.911	50.5607	0.335847	12.6	11.4	12.689	12.5097	12.5994	-0.811995	15	14.5	15.4804	13.13	14.3052	1.02049
61	H2	AGGCTATCCTTAAAGTGGGTCGTCATTTCATCACCATTGAACCCAAGCTTGCCGGTCACA TCCAGCTGACGGCCAACTACAGCACCGAGTCGCATGCCAAGGACCACGAAAACTTTATCA ATGTGGCAAGGACGCGAAAGCGAAGGGCTAAAGCCCTGCACGACTTTGAGCGGCACGACG ACGATGAGTTGGGATTTCGGCGGAACGACATCATAACAATCATCAGTCAAAAAGACGAAC ACTGCTGGGTGGGAGAACTGAACGGCCTGCGCGGCTGGTTTCCAGCCAAGTTCGTGGAGC TGCTCGACGAGCGGAGCAAGTTGTACACATCAGCCGGAGATGATGCCATTTCGGAAACTG TAACGGACCTGGTGCGTGGCACCTTGGCGCCGG…	FBgn0038304	CG12241	CG12241	Bait	no	no	yes	21.2	21.1	20.2208	22.3104	21.2656	1.24273	47.8	48.1	47.1649	46.889	47.0269	-0.847313	14.8	13.4	14.9045	14.7044	14.8045	0.125999	13.1	13.7	13.5195	12.4056	12.9626	-0.149019
61	H4	GCAGAAGGAGTATATGGCAAGGCCCAACTACGAGCAGCTGCTCAAGCACAGCTTCATCGT GGAGCACCTGCAGCGCAACACGGACATCTCGGAGTTCGTGGCCAGGATACTGGATCTGCC CGACGCGCAGCCGGCGCAGTAGGTTAATGGCCGGGTAGCAGGTTAATGGTTAACCCATGG CGCCGCCCCCTTAACCCCTTAAGCCGTGCCCGTGCCCGTGTAAATTGCCGCCGTCTTCTT CTAGCATGCATTTCGTACATGTTGTGTGTGTGTCCCCCGTCTGTGTGACAGCAAAAGGAA TAAAACTTTATTTGAATGGAGTCCAAGGAAACCCCAAAAACAAACCCAACAGCAATCAGC AATAAGCGTCAGCTAATCTAAAGATACAAAATG…	FBgn0261524	CG12244	lic	Bait	no	yes	no	21.2	18.2	20.2208	19.244	19.7324	0.618404	48.8	50.3	48.1516	49.0336	48.5926	-0.323101	13.8	14.3	13.8975	15.692	14.7947	0.121861	13.5	13.6	13.9324	12.315	13.1237	-0.00866689
61	H8	CTCCTTGAGGGAAAAGATATGGACCGGAGTGCTGGAGTGGTCAGAGAAGCCAAAGTCCGA TCAACAGAAGATTCCCCATACACTCCAGTGTACCGTGTGCACCAACATCAAAGATGGCGA GCCCGAGATCAAGGCTGAGAACTGGCCGCCCAAGCTGTTGATGCAGCTAATGCCCAAGCA CCTAGTTGGCAATATTGGTGGGCAGTTTCTCAAGGACTCGAAAATGGTTGTTTTTCGACC CACTCCAGGAGAGGCACTCGATTCGCTGGCCAAGATGATGACCTCCGGCTATGCTGGCTG CGTCCACTTCTCCTCCATCCCCAACTCACCAGCCTGTGACCTTAAGGTTCTCATCCTACT CTACACGCCCGATCGCAACGCTTTTCTGGGCTT…	FBgn0038760	CG12254	MED25	Bait	yes	no	no	9.9	8.1	9.44274	8.56464	9.00369	-3.75043	55.9	49.7	55.1572	48.4487	51.803	0.751794	19.6	18.9	19.7385	20.7398	20.2391	2.43775	12.2	18.6	12.5907	16.8426	14.7167	1.3789
62	A12	AGGCAGTGTAACTGGAACCGCAGCCCCGCAGCCGAGGGTAACGGTCGCCACCCATGCGTC GACGGCGACACAGGCCACTGGCGATGTCCAGCCGGAGACGTGTCGTCCTTCAGCCGCCAG TGGCAATTATTTTCCCCAGTATCCCGAATACGCCATCGAGACGGCACGCCTGCGCACCTT CGAGGCTTGGCCGAGGAACCTGAAACAGAAGCCCCACCAGCTGGCCGAGGCGGGTTTCTT CTATACAGGCGTTGGGGATCGCGTCCGCTGCTTCAGTTGCGGCGGTGGTCTCATGGATTG GAACGACAACGACGAGCCCTGGGAACAGCACGCTCTCTGGCTAAGTCAGTGCCGATTCGT CAAGCTGATGAAGGGTCAGCTCTATATCGATAC…	FBgn0260635	CG12284	th	Bait	yes	no	no	25.4	21.6	24.2268	22.839	23.5329	2.16601	38.7	38.8	38.1858	37.8232	38.0045	-3.8682	23.1	23.8	23.2632	26.1167	24.69	4.33101	10.3	13.2	10.6299	11.9528	11.2914	-1.60474
62	B6	ATTGTACAACTGTTGCAGTGGGCGCCCGGTGTGTCCAGCCACTATGCGGATATGTATGGT GACTCCAACGACACGGAGCCACCGCCGCCGGAGCCGCATCCGGATCACCATGCTCGCAAC GGCAATGGGCATGGGAAGAAGGACGATGACCACTGGCTGCGCTACTTGACACTCCATCGC ACCCGGCTCAAGCCGTGCGACATGAAGCGCGATCTGTACACGCTGTTCAATGAAAAGGAC AACGTTGTCTACAATATGACAGCCCATGCATGTGAGCGGCCATTTGTCGTCCTGCCCATC CCGTTCAGCAACCTCATCCTGCTGGTCATCGACCAGCTGTGTCCCAGGGACGGCTCAGTC GTCCTCACGGTGAATCCGCAGCCGATCGACTAT…	FBgn0261041	CG12295	stj	Bait	yes	no	no	18.8	17.5	17.9317	18.5038	18.2178	0.00162374	49.7	51.1	49.0396	49.8135	49.4266	-0.0438789	14	12.9	14.0989	14.1557	14.1273	-0.162047	15	15	15.4804	13.5828	14.5316	1.21767
62	B8	CTGAAGCTAATCAATGGCAGCATCGTGTTCTTGCAGGACGACGCCTCGCTGAAAGAGCTG CAGATTCGGAAAAAACTTTTAGACTTATGTCCGGATATCAGTGCCCACCATCAGCGTCTG AAGCAGGTCATTGATGGCGACCACATGTTCGAAACGAAGGCTTCCACCGATGTTTCCGTC TTGGTTTGGGTGTCCTTCGTGGAGATCTACAATGAACTTGTGTACGACCTGCTAGCCATT CCGCCGAAACAGGACAAACTGGGGGAGGTGCCACGAAAAAACCTGAAGATCGTGGGCAAC AAAGGCCATGTGTTCATCAAGGGTCTGACCAGTGTTTTCGTGACGAGCAGCGAGGAGGCG CTGCGTCTGCTCCGGCTGGGCCAGCAGCGCTCC…	FBgn0003545	CG12298	sub	Bait	no	no	yes	20.2	17	19.267	17.9752	18.6211	0.165863	49.7	51.9	49.0396	50.5933	49.8165	0.0866765	14.7	11.2	14.8038	12.2902	13.547	-0.408877	12.8	15.2	13.2099	13.7639	13.4869	0.307704
62	B11	TCAGATCACATGAAGCTCATCCTCTGCCCGCGCATGAGTGCTATAACCTATATGGACCAG GAGAAGAACTTCCGCACCTACCGATTTTCGACCATTGTGGAGAACGGCGTGTCTAAAGAC TTGTACCAGAAGATCCGATATGCCCAGGAGAAACTTAGGAAAATGCTGGAGAAGATGTTC ACATAAGCGTAGCCAGCCCAACTATCATTATAAGGCCGAATGTTAGTTTAACGTAATTCA CGAATGCCCTGGCCAACTTCATTTATAGCCCAGAAAGTATCCTCCTCTCCCATCATCTTT TAAAATTGTAGTTCCCGTTCAAATTGATTTGTTCGATGTTTATAGAATTTATTTGTTTTT GCCCCTTCCCCTTCATATCGAAAATACTGCTTA…	FBgn0003124	CG12306	polo	Bait	no	yes	yes	10.4	8.8	9.91965	9.30479	9.61222	-3.50263	46.4	39.2	45.7835	38.2131	41.9983	-2.531	24.3	26.3	24.4717	28.8601	26.6659	5.17152	14.1	19.8	14.5516	17.9293	16.2404	2.70616
62	B12	CAGTCATAAAACTACGAAGCGGAAAGTTTTGTAAAATAACTTGGAAATCTAAAAGGAGTT GAGCATTTTGTTTCCGCGTTTTTGTTTGGACATTTCTGCACTTGCAGATTCTTTTTATCC CATAACTGGCTTTCTAATGCAAGTCCGCGTCTACTAAAAGGCAACATGTTTGATACCGCA TTGGGAACAGTATTGAGCGTTATGGTGCAGTTGATAATCCTAGTATTTGGTCAGATTCTG GGACAAGTGGTCCAGCATCCATTGATTACTACTGGACTTTGCCTGTTGGGAGCATTTGCA TACCACGCGGATCAGGAAACACTCAAGGAGATATATCAGCGTGTACTCCTTTTGATTAGG ACTCCACTTCAATTTGGGAACACATCTTGCTCA…	FBgn0033542	CG12309	CG12309	Bait	yes	no	no	18.8	17.1	17.9317	18.0809	18.0063	-0.0844899	51.5	49.7	50.8157	48.4487	49.6322	0.0249814	14.3	13.3	14.401	14.5946	14.4978	-0.00443459	12.4	15.7	12.7971	14.2166	13.5069	0.325103
62	C7	AACAGTTTTGGCAAACAAATCCAGCTATGGTGCGTATGAACGTATTGGCCGATGCCCTGA AGTGCATAAACAACGCCGAGAAGCGTGGCAAGCGGCAGGTGCTGCTGCGTCCCTGCTCCA AGGTGATCATCAAGTTCCTGACCGTGATGATGAAGCATGGCTATATCGGCGAATTCGAGA TCGTCGAGGATCACCGTGCCGGCAAGATCGTTGTCAACCTGACCGGTCGGCTAAACAAGT GCGGCGTCATCTCGCCCCGCTTCGATGCGCCCATCAACGACATCGAGAAGTGGACCAACA ATCTGTTGCCCTCGCGTCAGTTTGGTTACGTTGTGCTCACCACCTCTGGCGGCATCATGG ACCACGAGGAGGCTAGGAGAAAACATTTGGGAG…	FBgn0033555	CG12324	RpS15Ab	Bait	yes	no	no	54	50.3	51.5059	53.1853	52.3456	13.8988	27.9	28	27.5293	27.2951	27.4122	-7.41469	12.9	12.3	12.9911	13.4973	13.2442	-0.537688	4.1	6.6	4.23131	5.97642	5.10386	-6.99438
62	C8	TGTTGATATTCTGTGCACCTGGTGAGATCACAGGGGAGTACAATCCTTTCGTCCTGCGCC GAAGATTCCTAGGTGGATTCGACGATGTCACTTGGCTGGACTGGTCTTCGGACTCTCGAC TTTTGGCAATCGGCTGTCGGGATAGCTCCACCAAAATCGTTGCCATCAACTATACAAAGA ACTTCCGCACCTATAACCTAAGTGGCCACACAGACGCCATTGTAGCTTGTTTTTTCGAGG CAAACAGCTTGCACTTGAACACCATAAGCCGCAATGGTCAGCTCTGCTTGTGGGAATGCA GCCTAGCTCCCTCGGATTTAGAGGATGCTGAAAGGCCAAAAATCGCTCCCCCTCAAAGGA AGAAGGAAAAGAAGGCAGTATCTGACAATGAGT…	FBgn0033557	CG12325	CG12325	Bait	no	no	yes	26.6	18.6	25.3714	19.6669	22.5192	1.7532	47.7	50.7	47.0662	49.4236	48.2449	-0.439526	12.8	13.1	12.8904	14.3752	13.6328	-0.372395	10.6	13.4	10.9395	12.1339	11.5367	-1.39102
62	E1	TATTATTTGGACTGCTCGAACGCCGCCGACGAGCCCAAAAACGCGCGCACATTTACAACG ACAACAATACAAACTTGAGCTCAGTACGTAAACTTTTTTGACCAGCTGCCGTTAGAAGCA AATCAAAGCTGCGACGATGGATGACTCACGCGAAGAAAGCCAGTTCATTGTGGACGACGT GAGCAAGACGATTAAAGAGGCCATCGAGACGACCATCGGCGGTAACGCCTACCAGCACGA CAAGGTGAACAACTGGACCGGCCAGGTGGTGGAGAACTGCCTGACGGTGCTCACCAAGGA GCAGAAGCCCTACAAGTACATTGTGACCGCCATGATCATGCAAAAGAACGGTGCTGGACT CCACACCGCCAGCTCCTGCTACTGGAACAACGA…	FBgn0024432	CG12363	Dlc90F	Bait	no	no	yes	22.7	17.7	21.6515	18.7153	20.1834	0.802063	48.6	50.8	47.9542	49.521	48.7376	-0.27454	13.2	12.7	13.2932	13.9362	13.6147	-0.380076	12	14.4	12.3843	13.0395	12.7119	-0.367378
63	B5	CTGGTAACGTAAATCTGTTGCGGTAGCTGCTGTTTGGCGGGCGATAATATGGGTTGGCTG GCACTGCTCACCACTACCGGCATATAGCCGTGACCCACCATGGTGGTTCTTGTCGGCGTT GGCAAATAGGTCGTCTGTTGTTGTTGTTGTTGTTGTTGTTGTTGTTGTTGTTGTTGTTGT TGTTGTTGTTGTTGTTGTTGCTGCTGCTGCTGCTGCTGCTGCTGTTGCGGCGAATTTTGT TGCTGCTGATTGGCTTTGCTGGCCTTGTACTCCACCACGGTGGTGGTGCCACTGGCTCCT TTGTGCACCGTTGTGGTGCTGTACACAGTTGATGCTGCTGGTGCCGATCCACTTGCTGCT CCTCCGGTCGACTCCTGTTCACTGGTTTCACTC…	FBgn0029504	CG12690	CHES-1-like	Bait	no	no	yes	27.2	18.9	15.8617	11.1575	13.5096	-1.91558	18.2	17.1	20.0542	20.8312	20.4427	-9.7482	49.8	55.9	59.9542	57.3815	58.6679	18.7843	3.5	4.1	5.47179	6.00016	5.73597	-6.44377
63	B6	AGCTTGAGTCCTCGGATGGGGTGATCTTTTCAACGGAAGTCAAAGCCGCCAAGCTCTCCG AAACCATCAAGACCATGTTGGAGGTCTCTGCCGTGGAGAACGACGAGAATGCCGTTGTGC CGCTGCCCAAGGTGAACGCGTTCATCCTAAACAAGATTCTGACCTGGGCCTATCACCACA AGGACGATGATGACCAGGCAGCGGAGGGCGAGGAGTTGACCCCGCAAAGCCCACATGACA TCTCACCCTGGGACGCCAACTTTATTAACGTCGATCAACCCATCTTGTTCGAAATTACAG TGGCCGCCAACTATCTGGAGATTAAGGGCCTAGAGGATCTCTGTTGCAAGACGTTGGCCA ATATGATTAGGGGAAAGA	FBgn0026174	CG12700	skpD	Bait	no	no	yes	37.7	46.8	21.9848	27.6282	24.8065	2.68462	41.7	28.1	45.9483	34.2314	40.0899	-3.16998	12.3	14.3	14.808	14.679	14.7435	0.10006	6.9	7.4	10.7872	10.8295	10.8084	-2.02542
63	D3	AAAATGACCAACTCAAAGGGCTATCGTCGCGGCACACGGGACATGTTTTCCCGTCCCTTC CGAAAGCATGGAGTTATTCCGTTGTCCACATACATGCGGGTTTTCAAGATCGGCGACATC GTTGACATTAAGGGACATGGTGCTGTACAGAAGGGTTTGCCCTATAAGGCATATCATGGC AAAACCGGGCGCATATTCAATGTGACTCAGCACGCCGTTGGTGTAATAGTAAACAAACGC GTAAGAGGCAAAATCCTTGCTAAGCGGGTCAATGTGCGCATTGAGCACATCCACCACTCC AAGTGCCGCGAAGATTTTTTGCGCCGCGTAAAGGAAAATGAGCGATTGCTGAAGGAGGCG AAGGAAAAGGGACAATGGGTCAGTCTGAAGCGC…	FBgn0032987	CG12775	RpL21	Bait	yes	no	no	69.6	68.6	40.5873	40.4977	40.5425	9.09248	21.4	20.2	23.5802	24.6076	24.0939	-8.52571	7.3	7.8	8.78847	8.00672	8.3976	-2.59931	1.5	2.3	2.34505	3.36594	2.8555	-8.95283
63	E10	TTGCTGAGGATTTTAAATTGGCTGAAGAGATCTTAGCCGCTGAGGTTGGTAAGGGAGTTG AAGCCAACGAGGTATCAGTGACATCTGTGCAGGGAGAACAAAATCCAGTCATTGAAATTG TTAAAGAGTTAGAGCAAGAAACCATTTCGGAAGTCGTGCCCGCTCAGAATGATCAATCTT CAGTCGAAGACCAAACTTTAGCTGATAAAGAAAATCCAGTGGAAAAACCGTCTCCAGTTA AGGCACCATCCTCTAGTAAGGATGAACCACCTGCAGAAGAAAACTTGCCTGCTCCTGACC AGGATCCAATTGAACAACAGAAAACACCTGTAGCAAAAAATCAACAGCATGACAAAGAAC ACAATGAAGCTCCCAAAGCCGAATCTTTGTCTG…	FBgn0026427	CG12864	Su(var)2-HP2	Bait	no	no	yes	27.3	27.7	15.92	16.3526	16.1363	-0.845966	45.1	40.8	49.6947	49.7026	49.6986	0.0472118	15.7	17.4	18.9012	17.8612	18.3812	1.64744	10.2	9.8	15.9464	14.3418	15.1441	1.75121
64	B2	TTTCAGTACGTGACATCTTGGCCTGGGCTAATTACATGGTTAGCAATGCAAAGCTTAGTT TTGCAGAGCAGGCAATATTCGGCTTGGAAACAATTTTCCTTGATGCCTTGGAAATGCTTC CCCATGAATCCCAGGAACAGGTGGAGCTGCTTAAATCCAATATAGTCAAACAGGCCATCA AACAAGCGAGTCTTATTCTGCAAGAAAAGTTTACGCTGGAGGAACTGAGCGAGAAGCGAG GAACCGAAGTCGAGCTAAATGAATGTCGGTTTGGCATTCGACCATTTTTCATAGACGTTA ATCAGGAGCGCTTGACGTCGGCCAAAGAGGATTTCCTATTCGATGCACCCACTACCAAGC AGAACTTATTCCGTCTGTTATCCGCGCTTTCCC…	FBgn0033661	CG13185	CG13185	Bait	no	no	yes	35.9	30.2	20.9351	17.8284	19.3818	0.475625	44.8	44.4	49.3641	54.0881	51.7261	0.726048	10.7	14	12.8817	14.371	13.6264	-0.375122	7.7	8.6	12.0379	12.5857	12.3118	-0.715859
64	C7	TCTTCTCCAGAATCTGCTTTCCTACTACCCTCCCGCTGAGATTCAAACTAATCTTCGTCA GATCTTTGGCCTGCTCTTCCAGCGATTGTCTCTCTCAAAGACTCCGAAGTATTTAAGCGG CATCATTATCTTCTTTAGCTTTTATGTGATTAAGTTCAGTGGCAGTCAGATGGCTCAATT GATAGATGAGATTCAGCCTAACCTATTTGGCATGCTGCTGGACCGCGTGTTTATCACCGA AATGGGCAAGATTCCCAAGGAACAGGATCGCAAAATGGTGGCCGTGGGTGTCACTAAGCT ACTTACAGAAACTCCTGAGATATTGCAGCAACAGTACGCTACTTTCTGGCCACGACTGCT GCATTCTCTAATCGATCTTTTTGAACGACCACC…	FBgn0022213	CG13281	Cas	Bait	yes	no	no	29.8	26.3	17.3779	15.5261	16.452	-0.717412	49.5	46.7	54.5429	56.8899	55.7164	2.06209	12.8	15.3	15.4099	15.7055	15.5577	0.446409	6.9	8.8	10.7872	12.8784	11.8328	-1.1331
64	E5	AACGACCACCATTAACCTCGGAGCCCGCTCCGGCTGCCACGCTGCTCACTGTCGTTGCTC CAGCATTTCCTGCAGCTCCTGTTCCGCCAACTCCTGGCTTCTGCATGGCCGCCATTTGCT GTACAGCCGCTGTAGCCTCGGCTCCAGTACTTGCATGCTGGCCATGATTGTGGTGATGGT GATGATGATGATGGTGGTGATGGAAATGATGCTGATGATGGTGCTGCTGCTGGTAAGCTG CGTTGGCCATGATCATCTCGGCATCGTACTTAGTCATTCCCTTTTGGCGCAGCTCCTTCA TGGTCAGCGGTGAAACAACAACATTCGGAAGTTTCTTTTCGAGCAAAGAGACGGCGGCTG TGGCCTCCTTGCCGCCAGTTGATTGTTGCGAGG…	FBgn0025639	CG13363	Suv4-20	Bait	yes	no	no	34.6	33.8	20.177	19.9537	20.0654	0.753983	49.1	45.9	54.1022	55.9154	55.0088	1.82515	8.6	9.3	10.3535	9.54648	9.95001	-1.93895	6.7	8.1	10.4746	11.854	11.1643	-1.71543
64	F2	GGTCAGATCACGCAGACTAAGGCCAAGCACCTGAAAGACACCATGTGCTCGGAGTTCTCT CAGATCTTTACACTATGCTCCTTCGTGCTGGAGAACTCGATGAATGCCGCCCTAATCCAT GTCACGCTGGAGACTCTGCTGAGGTTCCTTAACTGGATACCGCTGGGCTACATCTTTGAA ACGCAGCAAATTGAAACGCTGATATTCAAATTCCTTAGCGTACCCATGTTCCGCAATGTG ACCCTGAAGTGTCTGTCCGAGATCGCCGGCCTGACTGCGGCAAACTACGACGAGAATTTC GCGACGCTCTTCAAGGACACGATGGTTCAGTTGGAACAGATAGTCGGCCAGAATATGAAC ATGAACCATGTGTTTAAGCATGGTTCCGACACA…	FBgn0020497	CG13387	emb	Bait	yes	no	no	23	19.5	13.4125	11.5117	12.4621	-2.34213	35.9	34.6	39.5574	42.1497	40.8536	-2.91427	27	28.5	32.5053	29.2553	30.8803	6.96423	10.5	11.7	16.4154	17.1224	16.7689	3.16649
64	F3	CATCATCCTGCGTGACTCGCACGGAGTTGCCCAGGTGCGTTTCGTCAACGGAAACAAGAT CCTGCGCATCATGAAGTCGGTGGGTCTGAAGCCCGACATTCCCGAGGATCTGTACCACAT GATCAAGAAGGCCGTCGCCATCCGCAAGCACTTGGAGCGCAACCGCAAGGACAAGGACGG CAAGTTCCGTCTGATTCTGGTCGAGTCCAGGATCCACCGCCTGGCCCGCTACTACAAGAC CAAGAGCGTCCTGCCCCCCAACTGGAAATACGAGTCGAGCACTGCCTCCGCCCTGGTTGC CTAAGTTCTTGATTCGCTAGTTGGTAGTTTGTTTTCAAGTCTTGCGGGGTCCTACATTTC CATCAATG	FBgn0010265	CG13389	RpS13	Bait	yes	no	no	55.5	52.2	32.3649	30.816	31.5905	5.44712	28.7	27.5	31.6239	33.5005	32.5622	-5.69037	11.1	13.5	13.3633	13.8578	13.6105	-0.381863	4.2	4.9	6.56615	7.17092	6.86853	-5.45725
65	A8	ACGGTGATACTCGTTAAGCAGCAATCGCCGGAGAAGACATCGCCCATGTATGATTTAATG CCGCGCAGAGGACGGCGGCCCAGGAAAGCACCGATATACATGCCGGCCAAAAGACAGAGG CGATCGCTGGTTAGAAAGGAGCCGCTATACCGAAAAGCACAGCCAGTCAACGAAGAGAAC AAAAAGTCTGATCAAAAGGATATATATCCGAAGGAATCAAGGATGGAAGGCCTTGCACCG TCCTGTGATGAGGCCATCGACAGCACTTCCGATGCGCCAATGGAAGTAGCCTCTAATGTG GTCCAAAAGAAGTGCGATGAAATCTGTTTAAATGGTTTGATAGACAGTCGCAACCAGTTA GGCGCCATGGAAATGGAGCCGGTTAATGAAATG…	FBgn0083077	CG34100	mld	Bait	yes	no	no	27.1	31	15.8034	18.3007	17.0521	-0.473062	49.7	43.1	54.7633	52.5044	53.6339	1.3648	13.7	14	16.4934	14.371	15.4322	0.393037	8.2	8.4	12.8196	12.293	12.5563	-0.502888
65	E3	AACCAGATCAACATGCTGTACGGCACCATCACCGAGTTCTGCACCGAGGAGACCTGTGGC ATCATGTCGGCTGGTCCGAAATACGAGTACCACTGGGCCGACGGTTTGACCGTAAAGAAG CCCATCAAGTGCAGCGCGCCCAAGTATATTGACTATCTGATGACTTGGGTGCAGGATCAG CTGGACGACGAGACCCTGTTTCCCTCCAAGATCGGCGTGCCGTTTCCAAAGAACTTTCAC TCCTCCGCCAAGACCATACTGAAGCGTCTGTTCCGCGTGTATGCGCACATCTACCACCAG CACTTCACAGAGGTGGTGACGCTTGGCGAGGAGGCCCATCTCAACACGTCCTTCAAGCAC TTCATCTTCTTCGTGCAGGAGTTCAATCTGATT…	FBgn0038965	CG13852	mats	Bait	no	no	yes	31.8	28	18.5442	16.5297	17.5369	-0.275612	49.5	47.7	54.5429	58.1081	56.3255	2.26603	11.8	13.8	14.206	14.1657	14.1859	-0.137129	6	7.9	9.38022	11.5613	10.4707	-2.31953
65	G11	TATGTTTCACCTACAAGCGACGCGAGAAGCTGCGCAAGCAGCCACGTCTCATCAACTCAA TGTGCAACTCACAGCTGTCGCCTTTGTCACAACTGGTGGAACAGAGTTCGGGCTCCGGAT CGGGATTACCATTGCTGGTGCAAAGAACCATTGCCAAGCAGATTCAGATGGTGCGACTGG TGGGCAAAGGACGATATGGCGAGGTCTGGCTGGCCAAATGGCGCGATGAGCGGGTGGCCG TCAAGACCTTCTTTACGACCGAAGAGGCTTCTTGGTTCCGCGAGACTGAAATCTATCAGA CAGTGCTGATGCGACACGACAATATCTTGGGCTTCATTGCCGCCGATATCAAGGGTAATG GTAGCTGGACACAGATGTTGCTGATCACCGACT…	FBgn0003716	CG14026	tkv	Bait	no	yes	no	20	36.1	11.663	21.3115	16.4872	-0.703056	55.6	39.7	61.2644	48.3625	54.8135	1.75975	12.7	12.9	15.2895	13.2419	14.2657	-0.103172	9.4	8.1	14.6957	11.854	13.2748	0.122967
65	H1	AGTTGGTATATCCACCAGGAGCAGGCGTCGAGTACAGTCCCGAAGAGATACTAGCCCGCA AGTTTAAGCAGTTAATGGATCAAAAAGCCAAGCCATCGGAGCCGCCAGAACAAGAACAGC AAACTCTTTATGATTCCTACGAAACTGAGAAATCTTACTATATGACTGCTGTGGATGGAG CTCTTTACGGGCAGAACACCAGCAGTGGTCAGGAGAATACAGGTGAGGAAGATGAGGACA ATGACGCCGAGGAGGGAGAAGAGGAGGAGGATGGTGGTGAAGAGAACGAGGAAGATGACT CTGATGAAGAGGAGGAAGACGATGAAGAGGAAGAGGAGCATAGCGGACCGTACACAAATG GCGTGCAGTTCAGTGCGCAAACCACTTTCGAGC…	FBgn0031696	CG14030	Bub1	Bait	no	yes	yes	36	30.8	20.9934	18.1826	19.588	0.559616	44.3	44.1	48.8132	53.7226	51.2679	0.572635	12.4	14	14.9284	14.371	14.6497	0.0601679	6.3	7.8	9.84923	11.4149	10.6321	-2.179
66	B10	CAGCGGGAGTATTACGATACGTTCGCGTTCGTGTAACTTTGTGTTTGCAAATCAATCCAG GTAATTGTCGCCGAAAACCCCCATTTTCAAGCGGCCGCACCGGGAAAATATGCGCCCAAT GTTGTTCCCGAATGCATGTGTACATTTTTTTTTTGTGTGGACAAAGAAGCGAGTCTTTCA GACTCAATAAACAATGTGTGAATTGGATACCACATGGATGATCTGTAGATATATCCTGGC AATGAACCGAATCTAATTGCTATTTTTTTTTTTTGTTGTTTGTGCAGAATGTTTATGCCA AAGGCCCATCGTGTCGCGATCTACGAGTACCTCTTCAAGGAGGGCGTGATCGTGGCCAAG AAGGATTTCCATGCCCAGAAGCACCCGGAACTG…	FBgn0261593	CG14206	RpS10b	Bait	yes	no	no	61.4	56.7	35.8055	33.4726	34.639	6.68852	27	26.5	29.7507	32.2823	31.0165	-6.2079	7.3	11.4	8.78847	11.7021	10.2453	-1.81334	3.6	3.8	5.62813	5.56112	5.59462	-6.5669
66	D2	CACCTCAGTCTTAAACTGCTCGATGTCGGGACGAGTCCAGATCTTGGCCGGGCAGATCAT AACGTAGTCGTCGTACTCTTCCTCGCCGTGCTGTTCCTGCCCAACGCCCTCCAACGTCTG CTCTACATGCCCGTCTTGCTGCTCGGCCAGCTGCTGGTGCTGCTGTGTCTCGACCTCACC GAGCTTCAGTCCCTCCATGGCGTTGGGCAAGTCGGTTGAGCTGTTGTTGTTATTGCCAGG GACGTGTTCTGCTTCCTGGTGTCCCTTGTCCTCCGTGTTCTGATTCTGATTCTGGTTCTG GTTCTGCAGATGAAGCTGTTGCATGTACTGGTGATAGTGCTCCCGCTGCAGCTGGTGGAT AAGCACGGCCTGCTGTTCGGGGTTTCCGGGGAA…	FBgn0031061	CG14232	CG14232	Bait	yes	no	no	37.5	36.2	21.8682	21.3705	21.6193	1.38678	42.7	40.3	47.0502	49.0935	48.0718	-0.497471	11	12.5	13.2429	12.8313	13.0371	-0.625791	7.5	8.4	11.7253	12.293	12.0091	-0.979511
66	E5	GAAGCCGTAGCTAAACACATCCTTCACCTTGTCGCCGGCATCGATTAGCAGATCGAGGCT CTGGCGACGTCCGCTGCCCTTGAAGCTATTCGAGCGGGACAACCACTGGCTGAGGCTCTG CTTGCGGCTCATCTGCTGGCCACCGCCGCTGGATGCACTGCTATCGTCCTGGAATATCGT CGTGCAGGTCACCTTGCGCTTGGGCTCATCGGACGACGAGGTCGAGTGCTGGGACTGGGC ATCTGCATCGAGATGATTCCTGGCCAGGCCGAGACCCAAGCCGCCGGACATGCCGCCCGT GGAATCCAGGCCCTGCTGCTCGAGCAGCGACTGATTGGAGTAGCTGGAACTGGTGCTATC CGAATGCGATAGCCGGATCTCCGTCCACTGCTC…	FBgn0030581	CG14408	CG14408	Bait	yes	no	no	39.1	39	22.8012	23.0235	22.9123	1.9133	41.3	37.9	45.5075	46.1698	45.8387	-1.24517	11.4	13.3	13.7245	13.6525	13.6885	-0.348711	7.2	7.8	11.2563	11.4149	11.3356	-1.5662
66	G10	TTCTGGAAATCATAGAAACCGCGTGGATAAATGAAATGTGTGCGCCGGAGATCCTGCCCA GCCAGACGGACATGCTGGAGCTGATGGTCTCCCAGGTGGCCCACATGGAGGAGCAGATGC GCGATCTGGACAAGAACGATTTCCGAGCGGTGGTGCACTCCATGGAACTGGAGAGGGTGC GCTACATAATGGCCAGTTATCTGCGTTGCCGCCTGCAGAAGATCGAAACCTTCACGCAGC ACATCCTCAACCAGGAGGAGAGCCGTGAGCCGGATGACAAACGTCTGTCTCCCGAGGAGA CTAAGTTCGCCCAGGAGTTTGCCAGTAATGTGGATGAGTACTTCCACAAAGTAGCCACCC AGTAC	FBgn0039403	CG14549	Sld5	Bait	no	no	yes	40.6	36.4	23.6759	21.4886	22.5823	1.77889	39.4	38.2	43.414	46.5352	44.9746	-1.53447	10.5	13.1	12.641	13.4472	13.0441	-0.622824	7.7	8.8	12.0379	12.8784	12.4582	-0.588384
67	C10	ATCACCTGCCGTACAGTGCCAAGATCATCGAACGCATTTACAATGAGGAGATCGGTGATG GCGGTGGCCACAGTGCACGGAGGATAAACATGCTGGAGTTCAGTCAGTATCTGGAGCAGT ACCTGTGGCCACACTACCAACGTGAAACCGCCACCCATGCCCACCTTATGTCCATCGTTA TAATGGCCAACGAGAAGTTCCGGGAGCGCGTCGAAGTTTGGACCGTGTTTGAAAAGCTCC CGGATCAGTATCCAGCCTTCTTTCGCCACGTGCTAGAGAGCTGTTTGCCGAGCAAAAAGG CAAAGGAGGCTAGTAGCACGCTAAGGGAGCGGACAGCGCTGTTGATGTTCATTAACCACT GCTTTAACAGCATGGAGATAGAGCTGTGCAGAG…	FBgn0051368	CG31368	CG31368	Bait	no	no	yes	39.6	38	23.0928	22.4331	22.763	1.85247	38	35.2	41.8713	42.8806	42.376	-2.40454	14.2	15.8	17.0954	16.2187	16.6571	0.914045	7.6	8.2	11.8816	12.0003	11.941	-1.0389
67	C11	ATCACCTGCCGTACAGTGCCAAGATCATCGAACGCATTTACAATGAGGAGATCGGTGATG GCGGTGGCCACAGTGCACGGAGGATAAACATGCTGGAGTTCAGTCAGTATCTGGAGCAGT ACCTGTGGCCACACTACCAACGTGAAACCGCCACCCATGCCCACCTTATGTCCATCGTTA TAATGGCCAACGAGAAGTTCCGGGAGCGCGTCGAAGTTTGGACCGTGTTTGAAAAGCTCC CGGATCAGTATCCAGCCTTCTTTCGCCACGTGCTAGAGAGCTGTTTGCCGAGCAAAAAGG CAAAGGAGGCTAGTAGCACGCTAAGGGAGCGGACAGCGCTGTTGATGTTCATTAACCACT GCTTTAACAGCATGGAGATAGAGCTGTGCAGAG…	FBgn0051368	CG31368	CG31368	Bait	no	no	yes	34.9	32.9	20.352	19.4224	19.8872	0.681425	44.2	39.8	48.703	48.4844	48.5937	-0.322744	12.8	15.2	15.4099	15.6028	15.5064	0.424577	7.2	9.2	11.2563	13.4638	12.36	-0.67388
67	E4	CTCCTTTAGTTCCATCAGCTCGTATGGCGTGGCGTCAGTGGCCAGGAACACTGTGGTCAT GTTAAACCCGCGCAGCAGCTGCTTGACCTGCTGGGCAGCCGCCTTCAGGGTGGGAGTGGT CGCATCCCGCGAGCGAACAAAGTCGCCCCGCCTTAGGTGGGCGCAGAGGTAATCGCCGCC CTTGGCGTTGCGCTTCGGCCGCTCCAGCTCCCACATGGCGGGCCGTTGGACACCGGCCGA AGCATCTGTGGTGTCCAGGGCCTGCCGTCGGAAGTCGGCGGCCACCTGTTCGAGCCGACG GGCGAAACGCATGGAACGCCGGGCCTGCCAAAAGTGCTCGTCGCCCCAGTGGTCGTGAAG CACCGTTTCGGCGCTGAGCAAAGCGTACGTGCG…	FBgn0027791	CG14789	O-fut2	Bait	yes	no	no	42	36	24.4923	21.2524	22.8724	1.89704	38	35.2	41.8713	42.8806	42.376	-2.40454	12.3	17.8	14.808	18.2718	16.5399	0.86419	6.7	8	10.4746	11.7076	11.0911	-1.77917
67	E6	GGACGATTCCTTAGAACTGGCCGTCGCTACCCCAGGAGGTCTTGACGGTGTCCTCGTTCC AATCCTCCACTCCGCCAACGGTCTCGGCGGGAACCTCATCGGCCCAGTTGGTGGTCTCCT CGACCCGGGTGGTCGACGGCCCTCCTCAATCTTGGGTGGCGGCAACAGCTCCCTTGGCGG CGGCCTCCTCCTTCTCGGCCTCCTCGGGATCGCGGGTAGAAGAACAGATCGACGACTACG GGCCACTCGACGCTGCGAGAGATGGTGCCACGCAGGCGGAGCACTTCGCGGGCCAACAGC CACCACATCAGACCGATAGAGTGGGCCGACTTGTTGTTGCACGGAATGGCAATGTCGATG TAGCGCAGAGGCGAGTCGGTGTTCGTGAAGGCA…	FBgn0003517	CG14792	sta	Bait	yes	no	no	59.6	58.9	34.7558	34.7714	34.7636	6.73924	26.6	24.4	29.3099	29.7241	29.517	-6.70996	10.3	12.1	12.4002	12.4207	12.4104	-0.892357	3.3	3.2	5.15912	4.68305	4.92108	-7.15359
67	G5	AGTACATGACCGCCTACATGGAAGCGGCCAAAGAGGTGGGACGCATGGAACACGCCGTGG GCTGGTATCACAGCCATCCCGGTTACGGTTGCTGGTTGTCCGGCATCGATGTGTCCACCC AGATGCTCAACCAGACATACCAGGAGCCATTCGTGGCCATTGTGGTTGATCCGGTGCGCA CTGTTTCCGCTGGCAAGGTGTGTCTGGGTGCATTCCGCACGTATCCAAAAGGTTATAAGC CACCAAACGAGGAGCCCTCGGAGTATCAGACCATCCCGCTGAATAAGATCGAAGACTTTG GAGTCCACTGCAAGCAGTACTATCCCTTGGAAATTAGCTACTTCAAGTCTGCTCTGGACC GCAGGCTCCTCGACTCTCTGTGGAACAAATACT…	FBgn0027053	CG14884	CSN5	Bait	yes	no	no	54	49.9	31.4902	29.4582	30.4742	4.99256	26.8	23.2	29.5303	28.2622	28.8963	-6.91779	13.4	18.2	16.1323	18.6824	17.4073	1.23318	4.7	5.7	7.34784	8.34168	7.84476	-4.60691
68	A10	ACCAGCGAACATTCGATATAGGAATCTTTCCCAGAAACCTACTGGAGCAGCGCAAAGTGG GTGCTGCCGGAGATGTGGTAATGCGAAGCAGCGTTGGAAATGGTTCGTCGTCTTCGCCAT TCGGCTTTTGTTGGGGCGGAGCAGCTGCAATGGCCAACGGAGATGATCGACAGCGAAAGT GTGCCTCGATGACAAACCAGCCCCATGCCAAGGAGCGCAAGTCCACGTCCAGCAAGCAGT TTGCGTACAACAAACTGGTTAATGATTCCGCTACTGGTCTTCAGCGACGAAATGCAGTGA AGCACAAAGGAGTGGTGGTGGGCCCGCAGCGTCCTCCGCCGCCACAATTTCAACAGGAGG GCATACTCATCGACATCTCGCCCGATATGCGAC…	FBgn0028484	CG14992	Ack	Bait	no	yes	no	40.4	40.4	23.5593	23.85	23.7046	2.23593	36.8	34.3	40.5491	41.7843	41.1667	-2.80944	14.6	16.1	17.5769	16.5267	17.0518	1.08196	6.8	6.4	10.6309	9.3661	9.9985	-2.73088
68	B11	GTAGCATACCCATGAGTGAGGGCGAGGAGCTGCAAGTGATCGAGATCGACCAAGGAGACG GATGGACGCGGGTGCGGCGGGAGAACAACTCCAATGGCTGGGACGAGGGCTTCGTGCCCA CGAGTTACATCGAGATCACGCTCTATGCTTAGGATTAAGTTCATTTTCGGGGCGGGCAAT CAGCCGGGCGGTTTTAAATGTTACCTACTCAGCAAACTCTTGCGTATGATCGATTGATTT GTGTACTTTTGTCATAACTTTGCGTTCTGTCGGACAGCCATAACACACAAAACATAACAT AACAGACACAACACGCCTAACTTTCACACAACACTGTACATTTGACTTAAGCTAAGTTCG ATTCATTTACCCTTCGTATGCTTTGTATATTTA…	FBgn0035533	CG15015	Cip4	Bait	no	no	yes	18.2	16.6	22.9647	23.0698	23.0173	1.95603	46.7	43.6	48.8991	45.9391	47.4191	-0.716008	18.9	21.1	13.7972	15.314	14.5556	0.020141	11.7	13.2	11.8592	12.389	12.1241	-0.87938
68	C4	ATTAAATCGAGACTTGAAGGCGTCGTAAACCAAAAAAATATATATACATATATTGAGAAC AAATAAAACGTTCGAGGAAGTGTCGCTTCAATAAATAAAAAAAAAAAAACTAAAGAACAA AGTGAGCATTGGAGTTGCCTGGTGGGCATGGCCCACTGCCCGCCGAGAATCCGCTGGAAA GTCCGAACGAGAAGCTGCCATTGACCTCTTAATCGAGTTAAGTGAATATTTTAGAGTCCG CGCAAACTCTACACAACTCACACAATCCACTGTTGCTGGCGGCGGCTCCCCCGTCTCCAA ACTCCCGGATCCCCAACCAGTTTCCCGCATCCCGTCATCCCAATTCTCCGTTCTCCATTC TCAATTCTCCGGTTCACCATTCTCCGGTTTGTT…	FBgn0034376			Bait	no	yes	no	14.1	15.9	17.7913	22.097	19.9442	0.704636	45	41	47.1191	43.1996	45.1593	-1.47262	22.4	25.7	16.3522	18.6526	17.5024	1.27364	12.7	11.1	12.8728	10.418	11.6454	-1.29634
68	E1	AGTCAAGACGGTCACGTCGGGCTCTAGCGAGAAGCCTTCGACATCCTCGAGTGCAGCCGC AGCCGGCGCCGGAGGACGCATCAAGGCCAGGAGAGTGCTCTACAAGAAGAGCGTTGGAGC AGCGGCAGTCGCCCAGAAGGCGCCCGGCGAGACCTACGTAATGCGCCTGTTTGAGCGAAG TTTGGACCTGTCCAAATACCAGGATAAGACTCCTTTGTACCCCATATGCCGCGCATGGAT GGCAAATCAACCCAAGAATCCAGCTGTGGGTGCATTTCAAACAGATGCTTCACTCACGGC CACCAAACGTGAGGACAACGGCGAAGAAATCCTGTCCCAAATTAAAAGCGGCGAGATAAA GGTGATCAACCAGCTCCCGCAGGCCAAGTCCAC…	FBgn0034430	CG15119	mip40	Bait	yes	no	no	18.6	19.2	23.4694	26.6832	25.0763	2.79449	48.4	47.8	50.6792	50.3644	50.5218	0.322829	19.2	17.6	14.0162	12.7738	13.395	-0.473554	10.4	11.7	10.5415	10.9811	10.7613	-2.06642
68	G6	GTACTGGCTATCCTCGTCTTCGCTATCCTTGCCGTGGCTATCCTCGTACTGGCAACCCTG GTCACGGCTATCCTTGTACTGGCTATCCATGCCGTGGCTATCCTCGTACTGGCTACCCTG GTCACGGCAATCCTTGTACTGGCTATCCTTGCCGTGGCTATCCTCGTACTGGCTATCCTG GTCACGGCTATCCTTGTACTGGCTATCCATGCCGGGGCTATCCTCGTACTGGCTATCCTG GTCACGGCTATCCTCGTACTGGCTATCCATGCCGTGGCTATCCTCGTACTGGCTACCCTG GTCACGGCAATCCTTGTACTGGCTATCCTTGCCGTGGCTATCCTCGTACTGGCTATCCTG GTCACGGCAATCCTTGTACTGGCTATCCATGCC…	FBgn0030191	CG15306	CG15306	Bait	no	no	yes	14.6	15.4	18.4222	21.4021	19.9122	0.691611	49.1	44.2	51.4122	46.5713	48.9917	-0.189471	18.9	22	13.7972	15.9672	14.8822	0.159069	13.4	13.2	13.5823	12.389	12.9857	-0.12891
69	A5	GAATATCAAGCGGAAGAAGACCAGGAAGCTGCGTGGTCATGTGAGCCACGGTCACGGCCG TATCGGCAAGCACCGCAAGCATCCCGGAGGTCGCGGTAACGCTGGTGGCATGCACCATCA CCGCATCAACTTCGACAAATACCATCCTGGTTACTTCGGCAAGGTGGGCATGAGGAACTT CCATCTGCGTCGCCAGCACAAGTTCAGGCCCGAGATCAACCTGGACAAGCTCTGGTCCCT GGTCGGAGCCGAGAAGTTCGCCGAGCTGGAGAAGGAGAAGAGCACCAAGGCTCCCGTCAT CGACTTGGTTAAATT	FBgn0261606	CG15442	RpL27A	Bait	yes	no	no	36.1	32.7	45.5509	45.4448	45.4978	11.1103	27.3	29.6	28.5856	31.188	29.8868	-6.58615	27.7	26.9	20.2213	19.5236	19.8724	2.28177	6.7	8.1	6.79117	7.60233	7.19675	-5.17136
69	B4	ACGCGAATACCTCAAATACGCCGGCTCGTCGTGGCGGTGGCAGACGCCCCAACCGGTCGA CGAACATGACCCCGGAGGAGGAGCAGAAGCGGGCCGTGCGCCGGGAGCGGAACAAACAGG CGGCGGCCCGTTGCCGCAAGAGGCGCGTGGACCAGACCAACGAGCTCACCGAGGAGGTGG AGCAGCTGGAGAAGCGGGGCGAGAGCATGCGCAAGGAGATCGAGGTGCTGACGAATAGCA AGAATCAGCTGGAGTACCTTCTGGCCACCCACCGGGCCACCTGCCAAAAGATTCGCTCCG ACATGCTGAGCGTGGTCACCTGCAACGGTCTGATTGCCCCGGCCGGACTCCTGAGTGCAG GGAGCAGCGGCAGCGGCGCGAGCAGCCATCACA…	FBgn0001297	CG33956	kay	Bait	yes	no	no	30.9	26.9	38.9895	37.3842	38.1869	8.13324	44.6	43.9	46.7003	46.2552	46.4777	-1.0312	11.4	14.6	8.32212	10.5964	9.45927	-2.1477	9.7	10.9	9.83199	10.2303	10.0311	-2.70245
69	B11	AACATGCAACGCAGAAAGGACTCGAGGGCCTTCTATTGACCAACACAAACACAAGCAACA ACAATAGCAGCAGCAGCAGCAGCAGCAGTATTAGTAACTTAATCATTAGCCATAATTCAG CCAGCAATACAGGCAACAAAATGCAGCCCACTTGGGGCCAGAGTGATGCCATCTCGGCAT TGTGGGGCTGCTCCAGCAGCAGCAGCGGCTGCTCCTCGGGCAGTGGATCGCAGCCCTCGT TGAGTCCGACGGCCAGCAGCAATGGCAACGATGGCTCCAAGATGATGTTGTGGGCGGCCC AAAGTTCGCCACAAAATGCTGCAACACTCAGGGATGGATTCAAGGAGTTGCAGCGCCAGC AGCCACCGCAGCAGCAGGTGCCACAGCAACAGC…	FBgn0010113	CG15532	hdc	Bait	yes	no	no	14.7	14.6	18.5484	20.2903	19.4194	0.490934	49.9	48.3	52.2498	50.8912	51.5705	0.673963	18.3	17.7	13.3592	12.8464	13.1028	-0.597854	12.2	13.7	12.366	12.8583	12.6121	-0.45427
69	E10	AATTCAGCCTCGATTGCGAGGGCATCACTCTGGCCAACGAGACTCCCGTGACCGCCCTGA GCTCCTTTGAGCTGGACCTCAACATTCCCATGCTGGGAGGTAAGGTGCACGGTTCTCTGG CCCGTGCCGGCAAGGTCAAGGGACAGACGCCCAAGGTGGAGAAGCAGGAGAAGAAGAAGA AGAAGACCGGACGCGCCAAGCGCAGGATCCAGTACAACCGCCGGTTCGTCAACTTTGTGC AGGGCTTCGGCCGTCGTCGCGGCCCCAACGCCAACTCCACATAGAAGGATTTTGGATGAA CAAGTGTC	FBgn0038834	CG15697	RpS30	Bait	yes	no	no	28.2	21.8	35.5827	30.2965	32.9396	5.9965	33.6	35.9	35.1823	37.826	36.5041	-4.37055	26.3	25.7	19.1993	18.6526	18.9259	1.87916	8.6	12	8.71702	11.2627	9.98986	-2.73841
69	H11	CCTAGCAACGACAGCACCTCCCGGCTGTCGGAGCTCTCTCTTCTATGCCGCTCACTAACCAGCCAGCAGGGCTCCCAGCGGCGTAAGAAGAGCAGGCTGTCCACAGGTGGTAGCGAGGATCAGAAAAAATCGAACTCGTTGCTGTCGGCGTTCCAAATGTACTCTCCCTTCAGTTCCAAGGAGAATATGCAGTCCAGCGAGGAGGTTGAAGATCTACACGTGATTGACACACAGCCAGGTCACTCCGTGGATGTGCCACTCTTCGCTGACTTTAGCCCAATAAATCCGATTATGGAAGAGGATGCTGAGGGCGTTGAAGGCGGCAAAACCAGTGAAGCCAAAGTCATTAGTGGTGGCAGTGGGCAAAAGGTCAAAGGCGATGGCGGTGGCGGTGGTGGG…	FBgn0260934	CG8201	par-1	Bait	no	yes	no	18.1	17.6	22.8385	24.4596	23.6491	2.2133	45.2	46	47.3285	48.4678	47.8982	-0.55561	20.3	17.9	14.8192	12.9915	13.9054	-0.256455	11.6	13.2	11.7578	12.389	12.0734	-0.923526
70	B7	ACTGCCAGGAAGTGCTGCGCCAGATCTTGCAGCACGACCAGCCGGTGCAGATCACCATCA AGCTGCATGTCACCGAGGACCAGTACACCAATTGGAATACGATTCTGAACCCAGTCAACA ACTTGTTGTATGTCGCTCTACCGAAGGACCTTCCTCCGGCCGGCTCCAAGCAGACCTTCA TCTCGCTTCTGGAGTTCGCCGAGGAGAAGCTGGAGGTGGACGGCATCGTTATGGTAATGC CTAAAGATCAGCCGGATCGAGCTCGCCTCATCGAGGCGTTCCTCTTCATGGGCTTCGAGC CGCTGTCCAGGAAGGCACCGCAGGCACCGCCGGCTGCCATTAACGACAACGAGAACTACT ACTTCCTCTACAGCATCGAGGAGTAGTTCGTCG…	FBgn0014184	CG16747	Oda	Bait	yes	no	no	13	11.7	16.4034	16.2601	16.3317	-0.766392	48.9	54.5	51.2027	57.4238	54.3133	1.59229	21.5	15.8	15.6952	11.4674	13.5813	-0.394304	11.7	12.9	11.8592	12.1074	11.9833	-1.00201
70	C5	CTATGCGACTTCAACAATGAGGATAACCTGATTACAGCAGTTAGCTGGCACGGTGAAGGC CGGCAGGTGGCCATTGGCACCCAGTCCGGGTACGTGACCATTTGGGATGCCGAGAACCAA AAGCAGATAAACCGACTGGAAGAGCACTCGGCGCGTGTAACGGCGCTAGCTTGGTGCGGC AACCGATTGGCCAGTGGCTCCCGCGACCGCTCAATTTTGCAGCGGGATATCCGCAATCCG CCGACGCACATAACCCGCTGCTTGCGCGGACACAAGCTAGAGGTGTGTGGCCTACAGTGG TCGCCCAGCAATCGATACTTGGCCAGCGGTGGCAGCGACAACCGCCTGTTGGTTTGGACC GACGATTGGCCGGAGCCCATTTACGCCTTCGAC…	FBgn0034937	CG16783	fzr2	Bait	no	no	yes	13.9	13.8	17.539	19.1785	18.3588	0.0590399	53.1	51.4	55.6005	54.1575	54.879	1.78171	15.3	16.4	11.1692	11.9028	11.536	-1.26432	12.6	14.2	12.7714	13.3275	13.0495	-0.0733047
70	F8	TGACTTTTTCTTATGCTTCGGCGGCGAACGGGAGCGCGAGCGGGAGGATCGACTGCGGTG GGTCTTCTTAGTGCGCTCGCGACTAGGCGACCTGGACCTGGGTGATCGGGAGCGAGGTGT CCGCGAATGGGTGCGCGTCCTGGATCGCGAGCGTGACCTCGAATCCTTTTGCGGCGACTT TTCCGATGGCAAGGGCAGTGGGATAGCACGCTGGATGAAGCCACCCCACGCATTGTGCGA GCCATTGTTCCGATCCACGGTGATTACAGCCGGCGGTGTGTTTGCCTCCTTCGTTTTGTT GCGCGCATCAATGTACCGCTTTTTCAGCTCGTCCACGGCCGCCTCCAGTTTCTCCACCAC CGGCTTGGAACGCATGTACAGCTCCATCACACG…	FBgn0040394	CG16903	CG16903	Bait	no	no	yes	12.6	11	15.8986	15.2872	15.5929	-1.06723	46.2	40.9	48.3756	43.0942	45.7349	-1.27991	23.1	26.1	16.8632	18.9429	17.9031	1.44407	12.8	15.8	12.9742	14.8292	13.9017	0.669014
70	H5	AACCACATCATGGACTTGTGCATCGAGTGTCAGGCGAACCAGGCGTCCGCCACTAGCGAG GAGTGCACCGTGGCCTGGGGCGTCTGCAACCACGCCTTCCATTTCCACTGCATCTCTCGC TGGCTAAAGACGCGCCAGGTATGCCCACTGGACAACCGCGAGTGGGATTTCCAGAAGTAC GGCCACTAAAATCTACAAAACCCCCAAGACCCACCAGATGGAGGGAGCAGCACTTCCCGC AAGCTAGATGATGGAGGCCTGCTTCATCTGGACATTTGAATACCTTTTTAGATCTTAAGC TAGTGGGGCGATTCGAGTGAACTGGTAGCCTTTAGGAGCACAGTTACCGATTTCCGAGAC TCCCCGGGAAGCGCACCTTTTTGTAACGCGTTA…	FBgn0025638	CG16982	Roc1a	Bait	yes	no	no	18.7	16.4	23.5956	22.7919	23.1937	2.02789	29	29.1	30.3656	30.6612	30.5134	-6.37634	38.5	40.7	28.1054	29.5394	28.8224	6.08883	9.4	9.3	9.52791	8.7286	9.12825	-3.48892
70	H6	GATGAGGAGATCTTTGACACGGATATCCAGATCGCCAAGTGCTCCGGCACTATCAAGACC ATGCTGGAGGACTGCGGCATGGAGGACGATGAGAATGCCATTGTGCCGTTGCCCAATGTG AATTCGACGATTCTTCGCAAGGTGCTTACCTGGGCTCACTACCACAAGGACGACCCCCAG CCAACGGAGGATGATGAGAGCAAGGAGAAGCGCACAGACGACATTATCTCATGGGATGCA GATTTCCTAAAAGTCGACCAGGGCACACTGTTTGAGCTGATATTGGCAGCGAACTATCTG GACATTAAGGGCCTTCTGGAGCTCACCTGCAAGACTGTTGCAAACATGATTAAGGGAAAG ACTCCCGAGGAAATACGCAAGACCTTCAACATT…	FBgn0025637	CG16983	skpA	Bait	yes	no	yes	6.4	5.5	8.0755	7.64362	7.85956	-4.21633	28.6	26.9	29.9468	28.3431	29.145	-6.83452	29.2	29.7	21.3163	21.5558	21.436	2.94688	24.5	25.3	24.8334	23.7455	24.2895	9.71731
71	A5	TTGGAGTATCTGAAGCATGTGGGTACCTTCAACAACAACGGTGTGGACAATAAGAACTGG AGGAACCGGCGCTCTCAGAAGCTGGACAAGATGGAGCTGCTCAACCTGCAGAGCGCGCTG CAAAGGGAGATTCAGGCCAAGAACATGATATCGGATGAGCTGAGTCAAACCAGATCGGAC CTCATATCCACACAGAAAGAGGTTCGAGACTACAAAAAGCGGTACGACTCCATACTGCAC GATTTCCAGAAGAAGGAAACCGAACTGCGGGACTTGCAGAAGGGAGGCTTGGAATACTCC GAGTCGTTCCTCAACAAATCAACGCATCATGGGCTAAGCAGCGCCTTCTTCCGCGACATG TCAAAGAACTCCGAGATTATAGATTCTGCCGAG…	FBgn0023081	CG4012	gek	Bait	no	yes	no	15	14.6	18.927	20.2903	19.6086	0.568006	51.1	50.9	53.5063	53.6307	53.5685	1.34293	16.5	16.8	12.0452	12.1932	12.1192	-1.01626	12.5	13.2	12.6701	12.389	12.5295	-0.526218
71	B3	AGCTAGTGCAGAATATCCTCGGTCGTCATGAGACGTCCGCCGTGATAGAGGAGTTCCTGG AACTCCTATCGGTGTGCCATACGGTAATACCCGAGCGCAAGGAAAACGGCAACATGATCT ACCACGCTGCCAGTCCGGATGAGCGTGCTCTGGTGGAAGGTGCCCAGAAATTTGGCTACA TCTTCGATACACGAACGCCAAAGTATGTGGAGATCAATGCGCTAGGCGTGCGAAAGCGAT ACGAAGTTCTGAATGTCCTGGAGTTCACCTCGTCGCGTAAGCGTATGTCGTTGATTGTTC GCACGCCGGAAAATAAGATCAAGCTATTCTGCAAGGGAGCGGACACGGTGATATACGAAC GTCTGGCTCCTCAGGGTCAAGCCTTCCGGGAAC…	FBgn0259221	CG42321	CG42321	Bait	yes	no	no	20.3	15.1	25.6145	20.9852	23.2998	2.0711	46.5	48.6	48.6897	51.2073	49.9485	0.130885	17.8	17.8	12.9942	12.9189	12.9566	-0.66005	10.4	13.2	10.5415	12.389	11.4652	-1.45327
71	E1	AACTACTGCTCTCAACCCATGCCCACAATGCGCAGCGACGATGACTTCAATGTCAGACTG GGCAGTGGCCGATCCAAGGAGGATGGAGGCGACCGCCAGACGTTGGCCCAGGAGGCTCGG CTCAGTTACTCCTTCTCGCAACCAGCTTTGCTTGATGATCTCCTACTGGCTACCCAGATG AACCAAACGCAGAACGCTTCCCAGAACTATTTCCAGCGTTTGGTGAGGAGAATGACCCGA TTCTTTGTGACCACACGATGGGATGACACTATCAAGCGATTGGTGGGAACCATCGAAAGA CTGGGTGGTTATACGTGCAAATTTGGTGACGACGGAGTGGTCACCGTATCCACAGTCGAT CGGAATAAGCTGCGATTGGTTTTCAAGGCACAC…	FBgn0261278	CG17161	grp	Bait	no	yes	yes	14.9	13.7	18.8008	19.0396	18.9202	0.287652	52	49.1	54.4487	51.7341	53.0914	1.18319	17	19.4	12.4102	14.0802	13.2452	-0.537278	12.3	13.2	12.4674	12.389	12.4282	-0.614508
71	H7	CTCGCTAATATTACGCACCACCAGAGGATGCCGAATGATAACCTCGATGCCAGGACGCTG TTCATGATCCACTGCCAGCATGAAGGCGATGATCTCCTGCAGATCAGTACTATAGATTGC CGGAATCCGACTGAACTCACCCTGGGCGATCTTCTCGGACAACTGGTCAAAGGCTCTGCC GCGAAACGGCGGTCTTAGGGCACACATCTCGTATACCAAACAACCAACGGCCCAGACATC GCTCTTCCGATCGTATTTCCTGCCCTTCACCAACTCCGGACTCATGTAGTGCGGAGTGCC CACAAAGGAGGCGGCAAAGCTCTGATCTCGTCGCAGCATTCTGGCCAGACCGAAATCTCC CAGTTTGGCATTCCCGGCCGCATCCAGGAAAAT…	FBgn0029970	CG17256	Nek2	Bait	no	no	yes	15.3	13.7	19.3055	19.0396	19.1725	0.390415	49.8	50.2	52.1451	52.8931	52.5191	0.991575	18.4	16.8	13.4322	12.1932	12.8127	-0.721256	12.7	14.2	12.8728	13.3275	13.1002	-0.0291593
72	A10	ATTTAATCCACTTTACGCACGCCAACAACACGGCCATCCATAGCTCCACCAAGGTGGACG ACACCATACGCTATCTCAGCCTGCACGACAACAAATATCTGCGCTACTTCCCCGGCCACA CCAAGAAGGTTATCTCGCTGTGCATTTCGCCGGTGGAGGACACCTTTCTCTCCGGCTCGC TGGACAAGACGCTGCGCCTGTGGGACTTGCGCTCGCCCAACTGCCAGGGACTGATGCATC TCTCTGGACGACCCATTGCTGCCTACGATCCCGAGGGCTTGATCTTCGCCGCTGGCGTTA ACTCGGAAAGCATTAAATTGTACGACCTTCGCTCTTTCGACAAAGGCCCCTTCGTCACAT TTAAACTTAATCAGGAGAAGGAATGCGACTGGA…	FBgn0032030	CG17293	CG17293	Bait	yes	no	no	15.1	12.4	19.0531	17.2329	18.143	-0.0288138	41.7	44.3	43.6637	46.6766	45.1702	-1.469	24.8	25.8	18.1043	18.7252	18.4147	1.6617	12.7	12.6	12.8728	11.8258	12.3493	-0.683188
72	A12	AAAGTGATCGGCATTATCTCGCTGTCCGATATACTGCTCTACCTCGTCCTGCGACCAAGC GGTGAAGGCGTCGGTGGCTCGGAGAGCTCATTGCGTGCGTCCGATCCCGTTCTGCTGCGC AAAGTGGCTGAGGTTGAAATACCAGCGACAGCCGCAGCGGCGACGACAACAACCCCGCCT CGCAGTCCATCGGCCGGATCCGGCAATCGCAGCCTGATCGAGGACATACCCGAAGAGGAG ACGGCGCCGGCGAGGAGCGACGATGCCGACAGTGATAACAATAAGTCCGCCAGTGAGGAT AAAGCCAACAATAACCAGCACGACCAGACGACGACGGCTGCGACAGCTAATGGTGATAGC AACAACAGCCCCGTAGAAGTGTCCTTTGCCGAT…	FBgn0025803	CG17299	SNF4Agamma	Bait	yes	no	no	7.1	6.5	8.95876	9.03337	8.99606	-3.75354	45.1	42.7	47.2238	44.9908	46.1073	-1.15523	32	33.8	23.3603	24.5315	23.9459	4.01451	11.7	12.2	11.8592	11.4504	11.6548	-1.28815
72	C2	CATCAGTGACGTGACCTTTACGTGGCAATCCCTGGTGGACCATCCGCTGCCCTACAGCAT CAATATCGCCACATCGGACACGGAGGTGTTGCCGCGACCCATTCTGAACATATCCCGGAT CGGGGATGTGCCCGTGGAGCCACAGACATGGGGCATTGCGCTCAAGTGCTCGGGCACCAG GAATGCCGAGGTTACGGTCACCATAAATGTGGAGGTCATTCTGGATCGGGCTACCAATAA CAATACGAATCTGATCTTCAAAAGGAAGAAGATCTGTTTGAGGGAGGAACAGGACAGTGC GCACGAGGAGTACGACGACGATGACTTGGACTTGCTGCAAACGGCGCGTAAGGGACATGG CGGAGATATTCACTATGTGGATCGAAACGATGA…	FBgn0015380	CG17348	drl	Bait	no	yes	no	16.5	12.9	20.8197	17.9278	19.3737	0.472337	44	48.1	46.072	50.6805	48.3762	-0.395541	22.5	19.8	16.4252	14.3705	15.3979	0.378415	12.4	14.2	12.5687	13.3275	12.9481	-0.161595
72	C7	AGAAGATGCTGGACCAGACGCGCAACCTGGTGCTGGAGCAGGAGGACGAGATCAAGCGCA GCCACCAGCTTATTCAGCAACTGGAAGCCAAGGTCACGGTAACGGACGTGGAGCTGCAGA ACGTCAAGGAGGAGAGAGATCAGGCACGCGGTGATCTCGAGGACAACACGGATCGGGATG AGCTGCTGTCCAAGGCGCAGACAGAACGGGATGCGGCCAATGATAGGCGCACGAAGGCCG AGGTTGAGCTGGCCAAGACGCGAGTGGAGCTGATGCAAGCCAATAGCCAACTGCTGGAGT CCATTCAGCAAAAGGTGGAGCTGTCACAGCAGCTGGAACAGTGGCAGATGGACATGCACG AGCTGATCGACGAGCAGATGCGCTCCAAGTTGA…	FBgn0052137	CG32137	CG32137	Bait	no	no	yes	14.3	12.4	18.0437	17.2329	17.6383	-0.23434	43	45.5	45.0249	47.941	46.483	-1.02945	25.9	24.3	18.9073	17.6365	18.2719	1.60095	12	12.3	12.1633	11.5443	11.8538	-1.11484
72	D12	TGGCCAACGAAACTGGGAATTTCATAGTTGTCCCATCCTTTTAAAATATTATTTGTCCTTTTTGAAACGCCATTGTCACTTAGTACAGATGTACCCACAGATTCATTTAAAATGACTGCAGTCTTTTTTGTCGGTATAACAGAGTCGTGATCCATCTCGCCAATATTTCCATGCTGCGGAGTGGCATGACCATGATCCAACCCAGCTGGCGTTGAGTCTCCTTGATTAAAATCGTCACCCATTTCATGATTCATGTTTCTTGGTGTTAAAGGTAGCTCATTTATTGATGAGAACTGTTCCATTTCATTTAAGGACAAGAGGTCCGGACTTCGCATATTATCAAAAAATGTTAATTCATTTTGACATGAAATGCTTTCTTGCTCTTTTGATACAATCTCC…	FBgn0260987	CG17436	vtd	Bait	yes	no	no	12.8	9.6	16.151	13.3416	14.7463	-1.41199	33.8	29.8	35.3917	31.3987	33.3952	-5.41147	30.6	38.4	22.3383	27.8701	25.1042	4.50722	14.8	16	15.0014	15.0169	15.0092	1.63367
72	E1	AACTAATCAAAATCTGGGGAGCATACGATGGCAAGTTCGAGAAGACCATTTCGGGCCACA AGCTGGGCATCAGCGATGTGGCCTGGAGCTCAGACTCGCGACTCCTCGTGAGCGGCAGTG ATGACAAGACGCTCAAGGTCTGGGAGCTGAGCACCGGGAAGAGCTTGAAAACTCTGAAGG GCCACAGCAACTATGTGTTCTGCTGCAACTTTAATCCGCAGTCCAATCTGATCGTCTCCG GCAGCTTCGACGAGAGCGTTCGCATATGGGATGTGCGCACCGGCAAGTGTCTGAAGACTC TACCCGCCCATTCCGATCCCGTTTCGGCGGTACATTTCAATCGCGACGGATCGCTGATCG TGAGCAGCAGCTACGACGGCCTCTGTCGCATAT…	FBgn0040066	CG17437	wds	Bait	yes	no	no	18	19.2	20.057	19.3696	19.7133	0.610622	23.7	23.1	31.8295	32.4286	32.1291	-5.83539	46.2	46.2	21.8406	22.0488	21.9447	3.16325	7.5	7.7	10.8349	10.4998	10.6673	-2.14829
72	F6	TGCTGGGACTTTAATATGCAGGCCGAGTTGGGCGATGGCGATATCAGTGATCCCACCAAG GCAACAACCACCAAGGAGCTGAGTCGCATACAGAACGAGATTCGCGACGTTATGCGGCAG ATCTCGGCCACCGTGAGCTATTTGCCACTGCTCGATTGCATCTGCACCTTCGACATAATG ATTCACACGCTGCAGAACACCGAATTACCGGCCAAATGGGACGAAACGGGTGCCATTGTC ATACAGAATCCGCAGGCCGTCCAGCTGCGCTCCTTTTCTACAGGACTGCACAAGGTGGAC ACCGTGGTCAACTACAAGATGAGC	FBgn0035640	CG17498	mad2	Bait	no	no	yes	16.5	17.8	18.3855	17.9573	18.1714	-0.0172506	24.5	23.3	32.9039	32.7094	32.8067	-5.60852	46.6	47.4	22.0297	22.6215	22.3256	3.32527	7.7	7.7	11.1238	10.4998	10.8118	-2.02246
72	F10	TGGCTTCTATCCCAAACTCGAATTACAGTATTCATCAAAATGAAAAAACTTCTTATTGCT GATTATTGGGATTCATTTGACCATTGACAATAGGTAAGAAATATGGATGGGCCATTGCTT CGCGAGCTGTGAGTCGATCAACGTGATCATAGCGTAAAAGTTTATCAAGAAAGTCTAGTG CTTCAGGAGAAACTAGATGTTGGTTGTCAGAATGGACAAATCTTTCCCATCGCTTTCGTG AGTGACGCTGTAGAATGTCGTGAAATCTTGGATCGAGGTCAATATTGTATTTATCCAAAT ATGCGTAGAGTTCTTCGGTGCCCAGCACCTTGGCAATGCGTACCAATTGATCATAGTTAT CATGTCCGTGGAAAAATGGCTCTTTTCGGAATA…	FBgn0000258	CG17520	CkIIalpha	Bait	no	yes	no	15	20.5	16.7141	20.6811	18.6976	0.197032	30.4	34.7	40.8277	48.7132	44.7704	-1.60283	43.1	30.9	20.3751	14.7469	17.561	1.29855	7.9	10	11.4128	13.636	12.5244	-0.53068
72	G11	CTACAGCATCAATGTGGTCAGCTCCGATCAGGAAGTGCTTCCTCGACCGGCGATCAATGT GTCACACAGTGGGGAAATCCCCACGACCATACAAACCTGGTCCATTGCCCTCAAGTGCAG CGGATTGAAAGCGGCGGAGGTGGATGTGACTGTCAGCCTGGAAGTGGTGCTCAACCGGTC ACTGAACAATGTAACTCATCTGGTGTTTCGGAGGAAGAAGATCTGTCTTATGAATGACAG TGCCGAGGATTTGTCGGAGGATGTGGACGATCCCCAGTTGCTGGAGACCGTAATGTTACC ACCCACTGGATTGATCACCCTGGTCGTTGGTGTTTCTGTGGCCATGGGATCTGTGTGCCT GCTCCTCATGATTGCCTATTGCGTCAAGGGAGC…	FBgn0024245	CG17559	dnt	Bait	no	yes	no	18	19.2	20.057	19.3696	19.7133	0.610622	41.7	40.3	56.0038	56.5747	56.2892	2.25387	25	25.5	11.8185	12.1698	11.9941	-1.06944	10.4	10.8	15.0244	14.7269	14.8757	1.51739
72	H11	AGATCATAGGCAAAGATGCAGGAACACTCTATGCCATGAAGGTGCTCAAAAAGGCCACCC TAAAAGTAAAAGATCGCGTAAGGAGCACAAATGAACGAAAAATACTAGCGGACGTGGGTC ATGCTTTCATCGTACGTCTTCACTATGCCTTCCAAACTCCCGGAAAACTCTACTTGATAC TGGATTTTCTTCGTGGCGGTGATCTGTTTACCCGTCTATCCAAAGAAGTAATGTTTACGG AAGAAGATGTCAAGTTCTATTTAGCGGAACTGGCGCTAGCTATGAATCACCTACACACAT TGGGCATTATCTACAGGGATCTGAAACCGGAAAATATTCTACTGGACGAGCATGGCCATA TAGCCTTGACGGACTTTGGTCTATCCAAGCAGC…	FBgn0011285	CG17596	S6kII	Bait	no	yes	yes	15.1	18.6	16.8256	18.7643	17.7949	-0.170548	37.1	34.9	49.8259	48.9939	49.4099	-0.0494472	35	33	16.5459	15.7491	16.1475	0.697293	8	10	11.5572	13.636	12.5966	-0.467762
73	A3	CAGACCTAAAGCTGAAGTGCGGCGCCTGTGGACAGGTTGGTCACATGCGCACAAACAAAG CCTGTCCCTTGTATTCTGGCATGCAAAGCAGTCTGTCCCAGTCGAACCCATCTCTGGCTG ACGATTTTGACGAACAGAGCGAAAAGGAGATGACAATGGATGACGATGATCTTGTGAATG TCGATGGCACCAAAGTAACGCTCAGCAGTAAGATTCTCAAGCGTCATGGTGGTGATGATG GCAAGCGTCGCAGCGGATCTAGCTCTGGTTTCACCTTGAAGGTTCCCCGAGATGCGATGG GCAAGAAGAAACGCAGAGTGGGTGGCGATCTTCATTGTGACTATCTGCAGCGACACAATA AAACGGCCAATCGCAGGCGCACGGACCCCGTTG…	FBgn0010355	CG17603	Taf1	Bait	no	yes	yes	15.1	17.1	16.8256	17.2511	17.0383	-0.478654	24.4	24.9	32.7696	34.9556	33.8626	-5.25498	49.3	46.7	23.3061	22.2874	22.7967	3.52569	6.5	7.5	9.39026	10.227	9.80865	-2.89626
73	D12	GTCCGTCTCTCGAATTTGTACCGGAGGCTGGCGAAACATCGGCCCACGATGGCGTGGCGA CGGCAACTAGCTCACGTCCCAGTTCACCGGACCCGGTGGTGAACAGTGCTCGTGAAACGC TGCTCAGCGGATCGGCAGCGGCAACGGCGGCTGCGGCAGCATCGGCGGCTGTCATGATGG CCAAGAGTCCCCAGCGGGATGATGCAGCTCCCAAGGAGCTGCAGGACAGACGAAAGTCCA TGTCCTGGAAAACGTTCAATTTGAAGCGTCAATTATCGAAAGTCAATATGAAGATCGGCG GCCTGAATGTCAATACCGATATGGAGTCGCTAAAGAATAGCTCCATTTTCTACACGCCCA AGGAGGTGTCACCGGAGGCTGCTACGCCACCGG…	FBgn0030412	CG17762	tomosyn	Bait	no	no	yes	16.7	19.2	18.6084	19.3696	18.989	0.315689	38.5	39	51.7061	54.7497	53.2279	1.22888	29.5	27.3	13.9458	13.0288	13.4873	-0.434277	10.1	9.7	14.591	13.227	13.909	0.675364
73	E1	CTTTAGTGATCCAGGGTCTTCGTACTAATCCTAAGGACGCGGAGAGCCACATACTTTTCT TTGACATCGAGGGACTGATCTTCGAATTGCATAGCGAGGAATACGCACAGATGACACCAG CTACCTTGGAATCACTTGGTGTCCACCTGCAGAATCCCAAAGATGGCAAATCGATGCATT TGGATGCTAGCAAGAAGATCGGTGACTTCTTCAACAAGGTGAAGAACAAGGCCGTAGATG TGGAGAAGATCCTGAAGGACAAAGACAAACACGGGCTGGTGCAGAAGTTCAAGGAGAAAA CTGAGATTGTCGAGAAGAAAGTACAGGCCAAGGTGGAGAGCCTGCAAAAGGCAGTAGAGC CGCACGAGGAGCAGCAGGACCTGAAGAGCAAAA…	FBgn0023510	CG17766	Rbcn-3B	Bait	yes	no	no	15.5	17.6	17.2713	17.7555	17.5134	-0.285203	37.9	35.9	50.9003	50.3978	50.649	0.365434	31.5	29.8	14.8913	14.2219	14.5566	0.0205724	9.5	11.3	13.7242	15.4087	14.5665	1.24807
73	G5	CTGAACGAGGACTCCTACAAGGACTCGACACTCATCATGCAGCTGTTGAGGGACAACCTG ACTCTCTGGACGTCCGACACCCAAGGCGACGAAGCTGAGCCACAGGAGGGCGGCGACAAC TAACCAAACAACTAAGCAAATGTTTCCTTTTTGACTATGCAAATATTATTCAGTAATACA AACAAACAAAAACCAGAAACAACAAAGAGAAACAAATATTATAAAACGCAACCAGCAAAG CAAAACAATTTGAAATGAAACGATAATCCAGGCGAGAGCAGCAGACAGGCAGGCAAAAAG CGCGAACATTTGAGACATTAACATACGAATTGAGGGCAGAATGCTTCACAGTTCATTTGG GGCCGATGGGCCGGCATTTGAGGCCGTTTTCCC…	FBgn0004907	CG17870	14-3-3zeta	Bait	yes	no	yes	17.7	19.9	19.7227	20.0758	19.8992	0.686343	29.7	28.6	39.8876	40.1498	40.0187	-3.19381	38.5	37.4	18.2005	17.849	18.0247	1.49582	8.5	9.7	12.2796	13.227	12.7533	-0.331334
74	A9	TTAACATGAATGCCAATTCAGCAACCAATGTTATATTTCCTGCTTCTTCTAATGCACTTT TAATTGTCGGCGCAGACCAGCCGACAGCACAGCAACGACCCACATTGGTGTCAACCTCGG GATCGAGCAGCGGTTCAACCAGTAGCATAAGTACAACCCCAAATACGTCGAGTACAGTTT CGCCAGTTACATGTATGACCGGTCCGTGTCTCGGTTCATCTCAGGAACGAGCCATGATGC TTGGAAATCGGTTCAGTCACTTGGGAATGGGGCTAAGTCCACCAGTAGTTAGCACGAGCA CCAGTAAATCTGAACCATTTTTTAAGCCTCATCCCACAGTTTGCAATAATCCTATATTTG CATTGCCATCAATTGGTAATTGTAGTTTAAATA…	FBgn0085432	CG34403	pan	Bait	yes	no	no	22.5	22.4	25.0712	22.5979	23.8346	2.28884	37.9	38.1	50.9003	53.4862	52.1933	0.882468	25.6	24.6	12.1021	11.7403	11.9212	-1.10046	9.2	10	13.2908	13.636	13.4634	0.287262
74	B9	AACCGAATCACAAACAAAACGCGCAATTCCCTTTGATCGCAGATAAAGCGCTTATTTTTC TTGCCCAGCGATGGCGGAAGTGCTGCCCAAGAAGCGCAACGCCTGCGTCATCGTGCTGGG CGACATTGGACGCAGTCCGCGCATGCAGTACCATGCCCAGAGTCTTCTCGAGGAGAACTA CCACGTGGACATGATTGGGTATCTGGAGACGAGGCCGCTGGAGGAACTGACTCAACATCC ACGTTGCCGAATCCACGAGCTAACTGCCGTCCCAGTGACGAACCTAACACCCAAACTGCG CCTGCTCTTCAAGGCCTTTTGGCAGACGCTCAGTCTGCTGATGGCTCTCATCTCCATTGG CCGTCCCAGCTTCCTACTCGTCCAGAATCCGCC…	FBgn0038552	CG18012	CG18012	Bait	yes	no	no	14.9	17.1	16.6027	17.2511	16.9269	-0.524028	33.1	34	44.4538	47.7305	46.0922	-1.16029	39.8	36.1	18.815	17.2286	18.0218	1.49457	8	9.3	11.5572	12.6815	12.1194	-0.883482
74	B10	TACCAAAATGCCCTGTGAGCATTACATGGTAGTGGCCCAGTTGGTCATGAGCACGGCTCC GGATGACGTTCCGCGTTGCGAGGAGCTGCGCACTGTGATCAAGGACATCTTCGACATACG CGAGTCCAAGCTGCGCACTTCGATCGACGCCTTTATCAAGGGAGAGGGCACATATGCAAA GCTAGACAACCTCACGCTTCTGGAGATCCACAGCGTGAGACCCATTCTGCCCTATTCCCT GGACCACATAGCACGGTACCAGCGCACGGCCACTGCGTCTCAAAGGGACACCTCCATGCT AAGTGCATCCATGGCAGGCTCCAGTTCGGGTCCGAACAGTAACTCTCTG	FBgn0031599			Bait	no	no	yes	13.2	15.9	14.7084	16.0405	15.3745	-1.15619	21.5	24.2	28.8749	33.9729	31.4239	-6.07151	55.7	48.5	26.3316	23.1464	24.739	4.35189	6.1	7.7	8.81239	10.4998	9.65607	-3.02915
74	D2	TGACCACTCTGGAGAACTCTGGCCGGGAGTTGCGTTCGCGTGTGGATCGTGTCAACGATC GCACCGTGCGTTTGCTCCGGCGCCTGGAAGCAGGTCGAGATGAGCTCACCAAACTGCGCA GCGAATTGGATGTATTCTCCGATTGGTTGCAAGTCGCCCGACGCACTTTGGAGGACAAGG AACGTTCCCTGTCCGATTTGACTCGGCTGCCCTCTCAGGCCGATTCGGTTCGTGAGTTTG TCAGCGATGTGATTGGGCACCAGGCCGATCTGCGGTTCATCACAATGGCCGCACAGAAGT TTGTGGACGAGAGCAAGGAGTTCTTGGCCATACTGAACGACTTCCGTACTTCACTGCCCG AACGCTTGCCACATGTTGAGCCACTGTCCAGTG…	FBgn0013733	CG18076	shot	Bait	no	no	yes	16.9	19.7	18.8313	19.8741	19.3527	0.463765	38.6	39	51.8404	54.7497	53.2951	1.25136	30.9	26.4	14.6077	12.5993	13.6035	-0.384867	8.4	10.6	12.1351	14.4542	13.2947	0.140245
74	F5	AGATGACCGCCAAACTAGAGCACGAGTATCTACACAATCTTAGGCTCTTCCAGGAAGCCT TCAATCGCTTGAAGCTGGACAAAACGGTACCAATCGATCGACTGATCAAGGGTCGCTTCC AGGACAACTTTGAGTTCCTGCAGTGGTTCAAGAAGTTCTTCGACTCGCAGGCTCCGGGCT TGGAGAACATTAAGTCGCTGGCCAATGCGCCGTTGGCAAAGCCCATAAAGCCGCGCCAAT TCGCCAAGGAGCGATCACCAGTCAACGCCAATGATGATGCGCTCAAAGAGCTGATTGATG AAATGAAGAACCTAAGCCTGAAGCGGGAGGACATCATGGAGGCCAGCAATCAGATCTACA ACAAACTGCGCCTGGTCGAGGATTTGGTCAACG…	FBgn0034403	CG18190	CG18190	Bait	no	no	yes	15.8	17.6	17.6055	17.7555	17.6805	-0.217142	33.9	35.8	45.5283	50.2574	47.8928	-0.5574	38.3	33.6	18.1059	16.0355	17.0707	1.08999	7.6	8.9	10.9794	12.1361	11.5577	-1.37271
75	A10	AACGATAGCATAATGGATGTGGTAAACAGCAGTAACAATGGCGCTGTAAATGTAGATGCT AGCATGCTTGAGCTTAACACGCCCATAAATAACGTATCGTACGGTGAGGTAGAGCAACGA TTTTCTGTTGCACGGCAGGTGCAGCAATCCAACAATGATTCTCAGCTTCTCGGAGACTCG GGTTCAATGTCCGGACGAATACACGGAGGCAAGCATTTTGGACCTGCTAGCGCAAACGAC AACAACACCAATAGGTGTGTTATAAACGGTCGCGTGGCCAAGAGCACTCAGCGGCCATTC CGACGCGAGCCCCACAATTATGACAAGGCCCAGCCCACAATGCACCAGACGAACCTGTAT CAGCAAATGTTGGCCGAACAACAGAAGAACCAG…	FBgn0032940	CG18362	Mio	Bait	yes	no	no	18.6	20.8	20.7255	20.9838	20.8546	1.07539	36.3	39.4	48.7515	55.3112	52.0314	0.828255	32.4	27.8	15.3168	13.2674	14.2921	-0.0919443	8.6	9.3	12.424	12.6815	12.5528	-0.50597
75	B2	AGTACCACACATATCTACGCGGAGGTGGGACCCAAGAAACGAGATCGAGAAGCAGCAGCG GCAGCAGCAGCAGCAGCAGCAGCAGCAGCAGCGGCAGCTCAGGCAGCAGCAGAGGCAGCA AATCAGGCCGCAACTGCAGCAGCAGCATCCGCAATATCTCCACCCGCCACTGCAAATGCC AGCAAAATCCCCAAGAGCACCACATCGAGCAGCAGTTCGGCCTCGGCACTGATTAGCAAA CTCAACCAGCAGGCGACGGCGAAGGAGAGCCAGGATCAGCAGCAATCCCAAGCCAAGAAG AACGAGATTTCGGTGACCAGCGAAACGCTTTCGGAGCGCAACACGCAGCAGCAACTTACC GTGCACAGCATGCCTCTGGGGGCTATTAGCAAA…	FBgn0034606	CG18375	ASPP	Bait	no	no	yes	18.5	17.3	20.6141	17.4529	19.0335	0.333791	41.5	35.6	55.7352	49.9766	52.8559	1.10433	25.9	36.5	12.244	17.4195	14.8317	0.137594	9.4	7.6	13.5798	10.3634	11.9716	-1.01223
75	B4	ATGATTTGACGGTGAAAATTGGTGACTTTGGAATGACCCGTGACATCTATGAGACGGATT ACTATCGGAAGGGCACTAAAGGGCTGCTGCCAGTTCGCTGGATGCCACCGGAGAGCTTGC GAGATGGTGTCTACTCTAGTGCCAGTGATGTATTCAGCTTTGGAGTGGTTCTCTGGGAAA TGGCCACCTTAGCGGCTCAGCCATACCAGGGACTTTCCAACGAGCAAGTCCTGCGTTACG TCATCGATGGCGGTGTTATGGAGAGGCCGGAAAATTGTCCTGATTTTCTGCATAAACTAA TGCAAAGGTGCTGGCATCATAGGTCTTCGGCGAGACCCAGTTTTCTGGATATCATTGCGT ATCTCGAACCACAATGCCCCAATTCACAATTTA…	FBgn0013984	CG18402	InR	Bait	no	yes	no	16.9	18.4	18.8313	18.5626	18.6969	0.19674	37.1	35.1	49.8259	49.2747	49.5503	-0.00244416	33.2	35.4	15.695	16.8945	16.2947	0.75992	8.6	8	12.424	10.9088	11.6664	-1.27802
75	B6	TGGCGGCTCATCGCTGACGTCTTTGTCTGCATATCGCTGTCTGGTGACGGGAAATGGCTCGTTGGCCTCCTGGATGATGAAGCCATCGATGACGTGAGTTAAGACGTTCGGCTTAATCATCGCCTTGGGGAGATCCTTCGATCCATTACTGATACTCGACGTGGTGGTTGTGGTTGTGCTGGTGCAACTTGTGATAAAGGTGCCAGAACTGGTAGTGGTTGTGCTAGCGGTTGAGACAGCCGTGCTGGCTGTCGTTCTGGCTACTCCAATCCCATTGGTGATCGTTGTCGTGGTTGAAGTTGATGTTGCGGACGTTAAACTGCCGCAGGTTGCCAGCTTCGGCTCTTCTTTCCCACTGACACTGTTGGGAGTGGTGCTACTCGGTGGCTGCACTGCTGC…	FBgn0004861	CG18412	ph-p	Bait	no	no	yes	15.3	18.1	17.0484	18.2599	17.6542	-0.227876	35.8	37.5	48.08	52.6439	50.362	0.269309	35.6	30.8	16.8295	14.6992	15.7644	0.534311	8.6	9.9	12.424	13.4997	12.9619	-0.149638
75	E9	AGATACTCAAGTCCTCCAACCGCCCGCTGCCACTGGTCGATCCCTCGGAGATTACGCCCA CCGAGATTCTCGATCTGAAGACTATTGTGCGTCCGCATCACAACAACAACAAGGCGGACA CCACCTCGCTCAACAGCAGCAGCACAATGATGATGGGCTCAATGGCGCCGATGAATCCCA TGGCACCTGGCGCACACCCAATGATGAGCCATGGCCCCGGAATGATGATGCCACCCGAGA CGGGCGGCATAGTCCTGCCGAAGACCTCTCACGTGGCCAGATCCAATTCGCTGCGGAGTT CCAGTCCGCCGCGAGTGCGACGGGTAGCCAATGTGCCGCCATCGGTGCCGGAGGAGGAGG GACCACCGGCAGCTGGAACACCGGGAGTAGGTG…	FBgn0025743	CG18582	mbt	Bait	no	yes	no	21	20.5	23.3998	20.6811	22.0405	1.55826	42.3	37.3	56.8096	52.3631	54.5864	1.68372	24	32.2	11.3458	15.3673	13.3565	-0.489908	8.9	6.8	12.8574	9.27251	11.065	-1.80193
15	G9	TCGCTATCTACTCTGCTTTCGCTTGTGGATGAACTCCAGGAGCCCCGCAGCCCCATCTAC GAGCTTGGACTGGGATTGCATCCGCATTCCCGCTACGTGCTGCCCCTTGGCACTCAGCAG CGCCGTTCCATCAACGGATGCCCTTGCGCATCGCCGATATGCCCATCGTCGCCCGCCGGC CAGGTTTTGGCTTTGCGGCGCGAGATGGCCAACCGCAACGACATTCACTGGCCGGCAACC GCCCATGTGGGCAAGGATGGATTCCAGGTGTGCATGGACGTCGCCCAGTTCAAGCCCAGT GAGCTCAACGTGAAGGTGGTGGACGACTCCATCTTGGTCGAGGGCAAGCATGAGGAACGC CAGGACGACCATGGTCACATCATGCGCCACTTT…	FBgn0001225	CG4183	Hsp26	Bait	yes	no	no	15.2	13.9	15.5699	13.516	14.543	-1.49479	55	59.6	52.4882	55.4269	53.9576	1.47318	15.1	13.9	14.0489	13.3517	13.7003	-0.343675	11.7	10.5	14.0209	13.5466	13.7838	0.566275
15	H8	CTACGAAAACCTACAAGTGGGGGGCAACCGAGGAAGCTGTTGCACAAACATACACACTCA CGCACGCTCATCGTACCGCGAACCGCACGCCACGCCCACCTGCGCCCGCCCCCAACTCCG GTCGAGCGGCACAGAGCAAAAAATAGAAGCGCCCAGCAGCGGTGGTGCAAGCGAAGTAGG AAAATTCCAGCCGATCGAAACGTCCGCCCGCGACCGCCAAAGGAAGCGCCACCCACGCCG TCAGTTGCCGAACACAGCGCACTAGCCCACGCACCTGGTTAACCCACATC	FBgn0023212	CG4204	Elongin-B	Bait	yes	no	no	16.5	19.8	16.9015	19.2531	18.0773	-0.0555737	53.5	50.9	51.0568	47.336	49.1964	-0.120943	16.2	16.6	15.0723	15.9452	15.5088	0.425597	10.7	10.7	12.8226	13.8046	13.3136	0.156731
16	B5	AGCCTCTTGCAGTTATCAATCGGTTCCTTGGAGGAGTTGTCAAGTCAAACGGCGAATGCA GAGTTTGCGAATTTCATTGCTGAGCGTTTCCTCGGTGTGATCACCTACTTCGAGAGCTGC CTAAGTGAACCGTCTTTTGAGAAGCCATTGAAGGAGGAGACTTTGTACAGTTTGGGCCAG ATTATGCGATTTGTGGGCTCCCAGCATGTCACCCAGTTTCGCTTCAAAATCATTGCCATG CTGAGTTTCGTTCACACATTGCAGGAGCCTCGTCTCCAGCGAATTTGCCTAAAGATTTGG CACATATTTCTGCATGTTGTAAATGTGCAGGAGCTGGGACCCTCTCTGGGAAGAATCGTG GCCACCTTGCAGCCTCTGCTGGCGGACAACGAG…	FBgn0004367	CG4252	mei-41	Bait	no	no	yes	18.4	15.1	18.8478	14.6829	16.7653	-0.589819	52.8	57.6	50.3887	53.5669	51.9778	0.810326	14.5	14	13.4907	13.4478	13.4692	-0.441974	11.5	11.3	13.7813	14.5787	14.18	0.911407
16	B7	AGCGGTCTACAAAAAGAGTTGCAGTTGGTCACCGAGAAGAGCGTGGCTGCAACCGCAGGC CAATCAATGCCGCTAAATCCCTACAACATGAACAACACGCCCATGGTTACCGGGTACATG GTGGACCCCAGTGATCTTCTGGCGGTGTCCAACAGCTGCAATCCTCCAGTTGTTCAGGGC ATAGGACCTATCCACAATGTGCAAAATACAGGCATTGCCTCCCCAGCCCTCGGTATGGTC ACACCCAAGGTGGAGCTGTACGAGGTGCAACATCAGATCATGCAGTCCCTCAATGAGTTT GGCAACTGTGCCAATGCCTTGAAGCTGCTTGCCCAAAACTACAGTTACATGCTAAACTCC ACATCCTCGCCGAACGCAGAAGCTGCCTACAGA…	FBgn0016917	CG4257	Stat92E	Bait	yes	no	no	21.2	16.7	21.7159	16.2387	18.9773	0.310916	48.5	57.7	46.2851	53.6599	49.9725	0.138911	16.4	13.6	15.2584	13.0636	14.161	-0.147718	10.4	10.2	12.4631	13.1595	12.8113	-0.280793
16	C4	TTCAATGACAACCAACGAGGACGTGGAGGTCAAAGTGGAGGCGGTGTTCGCGGCGTGGGC GGAGGAGGAGGTGGCGGTCCTGGAGGTCGCGGACGTTGGAGCGACGATGAGGACGAGGGC GGAAACAACTTCAAGCGGCGTGGTGGTCCCGGTGGGCCAGGCGGTAATAGATTCCGTGGC GAGCGTGGAGGCGAAATGATGGACGACCGTCGTGGCAACAATTCACGGGGCGGACGCGGA GGACCGCGAGAGGATCGTGAACGTCCGGGATTCGGAAACAGGCGGGGATCGCGAGATGAC AGCAACCGCCACTCAATAAGTTCGACGGATGAAGGCAACAAGGCGGCTTCGGAGACGGAA CCCAAGCCCAAAAACGTTGAAACCGAATTAGGT…	FBgn0034598	CG4266	CG4266	Bait	yes	no	no	17.4	14.2	17.8234	13.8078	15.8156	-0.976561	41.3	45.7	39.4139	42.5001	40.957	-2.87964	24.3	25.7	22.6085	24.6863	23.6474	3.88754	12.2	11	14.6201	14.1916	14.4059	1.10818
16	C6	CGTTCTAGAAGTCAAAGCAGCCTAGAGGATGAGGTAGATCGTCAAGACGTGGGGGCAGAT GCCTCACCCAGCAGCAGCACACGCAGCGAGGAACGTGGAATGACCCAAGAGCAGCCGGAA GAGAAGCCCGAGGAGAAACTCAAAGAGAAACAGAAGTCTCTGGAGGAGCAAATTCCGTGC GATGACAAGGGCATTCCCCTGCCCAACTATTATCCCGGTGTGCAGGGCTGCCGGTCTGTG GAGGAATTCCAGTGTCTAAACCGCATCGAAGAGGGAACCTATGGAGTGGTATATCGAGCC AAGGACAAAAGAACCAATGAGATTGTGGCTCTTAAGCGTCTGAAAATGGAGAAGGAAAAG GAGGGATTTCCGATAACATCACTCAGGGAGATC…	FBgn0016696	CG4268	Pitslre	Bait	no	no	yes	17.4	16.8	17.8234	16.3359	17.0797	-0.461812	47.8	51.8	45.6171	48.173	46.895	-0.891479	17.5	13.9	16.2819	13.3517	14.8168	0.131241	13.3	14	15.9383	18.0621	17.0002	3.36798
16	C9	ACTCATTCCTGGTTTCCTCTGGCAGCCGGGATGGCACCATTGTCCACCACGATGTGCGTG CACGTGAGCACAAGCTTTCCACATTGTCCGGACACACGCAGGAGGTTTGCGGCCTAAAGT GGTCCACGGATTTCAAGTATTTGGCTAGCGGAGGCAACGACAATCTGGTGAATGTTTGGT CGGCGGCCAGCGGTGGCGTGGGAACTGCCACCGATCCCTTGCACAAATTCAACGACCATC AAGCTGCAGTGCGTGCCTTGGCCTGGTGTCCCTGGCAACCAAGTACTCTAGCCTCTGGAG GCGGCACCGCCGATCGCTGCATCAAGTTCTGGAATGTGAACAATGGCACTTTAATGAAAT CCGTGGACTCCAAGTCGCAGGTCTGTTCTCTGC…	FBgn0001086	CG4274	fzy	Bait	yes	no	yes	13.4	15.6	13.7261	15.1691	14.4476	-1.53363	9.5	10.4	9.06615	9.6718	9.36898	-13.4559	74.7	71.5	69.5003	68.6797	69.09	23.2176	1.8	2	2.15707	2.5803	2.36868	-9.37687
16	E4	GTACAGTATGGATGCGATGACGGCCGAACAAACCCGTAGCGAAGCTTTCCGCACTTTTCA GCGTTCTCTGGGTCGCAGTATACTTGAAGTAGTACCACTCCGGATTGTACAACTCCGGAA GTAGATCCGGAAATCGCCGCTGCATCCGTTCCGCCAGCTCAATCAGCTCATCCTCACCCT CGGCCACCAGTAATTTCTCATCTTCAGTGGCATTCAGATGCATCCAGTGCCATTGGCGCA GCTTTTCCAATTCAGCGGTGCAGATCGGCGGCTTCGTCTGATCCAGAATGCGTTTCTTTA TCTCTGATAGTCGATTTTGCGCCTGAAGGATAACGGATTCGCTAGGATTTCTAGTTCCGT GTCGG	FBgn0026060	CG4317	Mipp2	Bait	yes	no	no	20	19.5	20.4867	18.9613	19.724	0.614991	46	49.1	43.8993	45.6621	44.7807	-1.59941	17.5	18.5	16.2819	17.7703	17.0261	1.07101	11.4	9.7	13.6614	12.5144	13.0879	-0.0398174
16	E6	ACGAACTGTGACTCGAAGAGCACCACCATCCATTGCAGGGCGGCGGCCAGCTCCATGCGG ACCAGCGGCGACATATCCTCGCCGACGGTTTCGAGCATGGTAATGGCAATGATGCGATCG ATATTATTGGCCTGTTCCTCGCTACGATCCGTCACGGAGCTAATAAATGTGCCTAAGGCG AAGACGGCAGCGGCTCTCACTTCCGGTATCGAGTCCCGCAGCAGTACGTACAGCTTCTCG TGCGCCAGGTCGCGTGCTCCCGACCAACGCGCCTTCTCAAAGTTCTGCCACAGCATGCCC AGACAGATGGCTAGCCACTGGCGCAGCAGCCAACTTCCGTCGTTCAACTGCTCAAGGCAA ATAGACAGTAGGGGACCTTGAAGCGCGCTCGTC…	FBgn0029840	CG4320	raptor	Bait	yes	no	no	46.1	57.5	47.2218	55.9117	51.5668	13.5817	35.5	30.1	33.8788	27.9924	30.9356	-6.23499	10.6	7.1	9.86215	6.81994	8.34105	-2.62336	6	4.4	7.19023	5.67666	6.43344	-5.83624
16	F7	TATCTGTCCGGTCTAGAAACGCATCCGCCTTGGTCCCGTCGCACGTTTACGCACTACTTC GTTGCCATTGGTTGCCTGTTGTCGTTTCCTCGGTGTACAGCTGCTGAAATTTGTGGTCTT CAAGGCTGTGGATATATCTACGGGGATCACTACCTCGCCAGTCTCCTCAGCCTGCTGCGG TGCTGGCTGCTCCTGCGGTGCTGGCTGCTCTTGCTCCACCACGGGTATGAAATCGGCATC CTCTTCTTTCTGAGTGTTCTCCTCTGTAAATAAAGTACGACGCACGCAGCGCCTCGCTGT TGGCGGCGTTGAATCCTCCTCGGTATCCTCCTCATCATCGGTGGTTGGATTACATCGGGC GCTGGCCCGTCGTGCAAAGGAAATGCTGCACAG…	FBgn0003302	CG4336	rux	Bait	yes	no	yes	20.8	23.1	21.3062	22.4619	21.884	1.49457	49.4	52.9	47.144	49.196	48.17	-0.464601	15.5	12	14.4211	11.5267	12.9739	-0.652686	10.7	9.9	12.8226	12.7725	12.7975	-0.292785
16	G1	CTCACACAGCTCTATCCCAGGGATCCAGTCCAGCTGTGGGAGGAGATGGTAACCGACAAC GAATGCCTAAGCAACTGCAAACTTTTTGTGCCCCACGACGTGAACCTGTCGCTTGTGCAG CAGCGCGACAAGATGTTCAATGCCATCGATGCCGTGTTCCATAAGCCAACGGAGAGCATA AGCGGAAGTTTCAAGGTCTCCTCGACGGTGATATGCAACGACCTGCCGCCCATGGAGCCC GGCGAGGATCATAGGGACAGGGATCTCGTCACCTGCACCTATTACGTTAACGAAGCGTCC AGGACCGACATGTTGGCCTGCACCATCAGCGGGCAGGAGGCCATGATACTCGAGTTTAGT CGAGCGGGCGATGAATGCGTGCGCTGCACTAGA…	FBgn0052707	CG32707	APC4	Bait	no	no	yes	14.1	15.2	14.4431	14.7801	14.6116	-1.46683	22.6	21.3	21.5679	19.8086	20.6882	-9.66599	53.2	54.4	49.4968	52.2542	50.8755	15.4696	8.6	7.7	10.306	9.93415	10.1201	-2.62499
17	E5	GTTAGATACTATTCCGCGTGGGCGGAGGACGATCATATGCTGATACAGAATGAATTCTGC GATGGTGGCAGCTTGCACGCGCGCATCCAAGATCATTGTTTGGGTGAGGCAGAGCTAAAG ATTGTTCTCATGCATGTGATAGAGGGCCTACGCTATATTCATTCAAATGACCTGGTGCAC ATGGATCTGAAGCCCGAAAACATATTCTCCACCATGAATCCCAATGCACACAAGCTGGTG GAGGTGCAGCCGCAGCAGACCAAAGATGACGATGGCATGGACAGCGTCTATGAAGAACTG CGCCATTCAGAGAATCTGGTTACGTACAAGATCGGCGACCTGGGACACGTGACCTCCGTT AAGGAACCCTACGTCGAGGAGGGAGACTGTCGT…	FBgn0011737	CG4488	wee	Bait	yes	yes	yes	19.7	19.3	20.1794	18.7669	19.4731	0.512827	50.7	49.4	48.3846	45.941	47.1628	-0.801813	14.4	16.6	13.3976	15.9452	14.6714	0.0694098	12.1	11.5	14.5003	14.8367	14.6685	1.33694
17	E7	GATCACATATTTCTTTGGACCCAATATGGATGAAAAGTTGACAATAGAAAAGTTCCTGGA TTTCCAGGAGCAACTGCAAAGGGAGATCTTGTCACTCGAATTCGAAAGAAAAGAACCGAA TGATGAGGGGAATATAACAGAAGCGGATTTTGCAGAACTCCTACTGGCCTACGCTGGATA TCCGTTAAAAAAGAAACAAAAGAAGTTGAAGAGGGTTAAGAGGAGGTTTAGGGACCATGG CAAAGGCATCTCCAAACAGGACTATCTGGATTTCTTTCATTTTCTGAACAACATCAATGA CGTGGATACTGCCCTTACTTTCTACCACATTGCGGGTGCCTCGATTGACCAACAAACATT GCAACATGTGGCCAAAACGGTGGCCATGGTCAA…	FBgn0031893	CG4495	CG4495	Bait	yes	no	no	19.7	20.7	20.1794	20.1282	20.1538	0.789999	51.7	52.1	49.339	48.452	48.8955	-0.221694	15	15.3	13.9559	14.6965	14.3262	-0.0774472	10.9	9.6	13.0622	12.3854	12.7238	-0.356968
17	G12	GCTTGGTTAATATTTCGGGAGGCAGTTGGCGAACTGTTCCACCATGCGCCCGTACCCTCA CGCAGTTCCTCCTTCCGCTAGCTACCCGGTATCTTATGAGCGAAAGGCATTCGGGGAAAC ACACGCTTGTGGATGCCGCCATCGAGGCAGTTGGTGTGATGAGTGAATTCCTGCCCTGGA CGCAATACCAAGCAGTACTCCGCTACTACCTTCAAAAGTTGAGGCACGTCCATAGTCAGC AGAAACAGTGCGTCCGAGTTGTGGTGCGCATCCTGGACGCCTTTCATTTTGACTTGACTC AGGCGCAAACGGATTTAGTTTCACTCGCCAAGCTCAAGGAAAAGCTAATAGAGGCAGTAG AGGCTAAGGAACCAGCTGAGGAATCTGACGAAG…	FBgn0034734	CG4554	CG4554	Bait	yes	no	no	20	23.8	20.4867	23.1426	21.8146	1.46631	51.5	51.5	49.1481	47.894	48.521	-0.347059	15.8	13.7	14.7002	13.1596	13.9299	-0.246017	10	9.2	11.9837	11.8694	11.9265	-1.05146
18	B1	CGCAGCAGAGTCTGAAGTATCCATACTTTCACGCACTCAAGCGGATATCGCCCACGGCGG CCACCAAGGCGAATGTACGGCTGAACTCCAAGTATGCGGCATCCAATGGGCATCCGGTAC AGAGTGTCTCCAACAACGTGCTTCCGGTGCAGGAGAAGCTGCAGGCGGTCACAGAGTTGC TGCACCAAACCAACAACAACATGAATAGCCACTCAAATCTGGGCAAGAATAATAACCTGG CGCCAAAGAATGGCGGAGTGCCCAGAAAGTACCAACCGAAGTTGAGCTTCCTGACCACCA GTGAGATGGGCGCGGGTTCACATGCGGACTCCTCCAGTCTGGTCGGTGGAGCCACAGTGG ACGGAGTCCCGGTGCCACAGCATCAGAACGGCG…	FBgn0259712	CG42366	CG42366	Bait	no	no	yes	15.6	19.4	15.9796	18.8641	17.4219	-0.322469	57.9	55.1	55.2558	51.2419	53.2489	1.2359	14.5	14.6	13.4907	14.0241	13.7574	-0.319396	10.2	9.1	12.2234	11.7404	11.9819	-1.00326
18	D9	GTGTATCAGCAGGATGAGCTGCAATCCGTGGAGCTGGAGACGGTCACCAACACCACGCTG ACGAACATCATTCGCCAGCTGTCCTCGCTGTCCAAGCACGCAGAGGATGTGTTCGGTGAA CTGGCCCGCGACGTGGGCAACATCGGGGATCGAGCTAACTCCCTGCAGGCGCGCATCGAT CGCCTAGCTATCAAAGTTACCCAGCTGGACAGCACAGTTGAGGAGGTGCCCTTGACGGAC ATTACCCGAAAGAAGGCCTTCAAGTCGGCCAAGGTTTTTGATCAACAGATCTTCTCGCGC GCCACCATGCCGGCACCAATGATGGACACATATGCCCAGTGCGACAAACCGCCGCCCCTC GACAAGCTTAATGTCTATCGAGACGATGGCAAG…	FBgn0041781	CG4636	SCAR	Bait	no	no	yes	17.2	17.3	17.6186	16.8221	17.2203	-0.404533	46.5	41.5	44.3764	38.5942	41.4853	-2.70275	22.8	29	21.2129	27.8561	24.5345	4.2649	10.4	9.5	12.4631	12.2564	12.3597	-0.674119
18	D10	AGATCGTGTTTTGAGCATGACCGCCAACGGACAGGCCGTCTACAGCGAAGTGATCCTCTT CATGGACCGCAACCTCGAGCAGATGCAAAACTTTGTGCAGCTGCACACGGACGGTGGAGC AGTGCTCACGGTGACGCCGGCTCACCTGGTTAGCGTTTGGCAGCCGGAGAGCCAGAAGCT CACGTTTGTGTTTGCGGATCGCATCGAGGAGAAGAACCAGGTGCTCGTACGGGATGTGGA GACGGGCGAGCTGAGGCCCCAGCGAGTCGTCAAGGTGGGCAGTGTGCGCAGTAAGGGCGT GGTCGCGCCGCTGACCCGCGAGGGCACCATTGTGGTCAACTCGGTGGCCGCCAGTTGCTA TGCGGTGATCAACAGCCAGTCGCTGGCCCACTG…	FBgn0004644	CG4637	hh	Bait	no	no	yes	16.5	17.4	16.9015	16.9194	16.9104	-0.530727	59.3	58.7	56.5919	54.5899	55.5909	2.02005	10.6	12.4	9.86215	11.9109	10.8865	-1.54059	11.3	9.8	13.5416	12.6435	13.0925	-0.0358203
18	E7	GTAGGCATGAAGAAGTGCTCGGAATTACGGCTTAAACAAATCGAAATTCGCCAGCCACGT GGGCCTGCAGCTTGGTTATCCCATATATACGAGTTTACAAAGAGACATTGATGTTATTAT TGTGTTTTTGCCCTCGTTGCAGCCAATCTAAACCGCCAAGATGGGTAAGGGTAACAATAT GATTCCGAATCAGCACTACCACAAGTGGTGGCAGCGGCATGTGAAGACCTGGTTCAACCA GCCGGCCCGCAAGGTCCGCAGGCATGCGAACCGCGTCAAGAAGGCTAAGGCCGTCTTCCC CCGCCCAGCCAGCGGTGCCCTGCGCCCTGTGGTTCGCTGCCCCACCATCCGCTACCACAC CAAGCTGCGTGCCGGCCGTGGTTTCACCCTGGAG	FBgn0011272	CG4651	RpL13	Bait	yes	no	no	48.3	51.2	49.4754	49.7857	49.6305	12.7932	26.5	24.7	25.2898	22.9705	24.1302	-8.51357	20.5	21.1	19.073	20.2677	19.6704	2.19582	3.7	2.7	4.43397	3.4834	3.95869	-7.99189
18	E9	GCCACTAATCTCGTGAAAATCCGTGCGCCGAAACACCGCGAAAAAGGCCACCGAAAAAGG GCCGCCGCTGTGAGTGTGTGTGAGCAGCAGAAAAGAAAAAAAAAATGCCCTGCCGCTGGA AGTGAAAAATGCGCTCGCCATTTTGACTTGGGCGACACTTATTTTTTGTACAAGTGCGCT CCCCATTGCAGTCGTCGTCGTCGTGGTCGTGGTCCGCATCCGGATTTGCACACGTGCCCC AGTCCGTGGGTGCAGTACGTCCGCCTATCCACCGCCGTCGCCCATTCCAGCTCCATTTGC CCCCCCCTAGCACACACGTTGCGGCGAAACGGCACGTAGCACTGCTCTTTCCTTTTGTTT TTGGCGGTCCACCTGGTGAGCGGTAAGCGACAA…	FBgn0011763	CG4654	Dp	Bait	yes	no	yes	24.6	24.7	25.1986	24.0177	24.6082	2.60386	39.8	40.9	37.9824	38.0362	38.0093	-3.86658	18.2	19.8	16.9331	19.019	17.9761	1.47511	11.4	10.8	13.6614	13.9336	13.7975	0.578267
18	H11	AGAGTATATTGCACGAGATGCGAAAGCGGCTGGACGATCCGCATGTCCTGTCTGGCGAAG TGGTACACAGTTTCATGTGCTCGCTGAGGGATGTGCAGGACTACGATGCCATGGTGCGAC TGGTCAATGACCTGAAGAACATACCCAACACCCGGAAGTACGTGGAGACGGGCAACATGA GTTTCCTGTACGCCTTCGCCCTGAACCGAAGAAATCGAAAGGGAGACCGTGAAAAGGCTC TGGAATCTTCGCTGAAGGCGCTGGAAAAGAAGGAGAACCACTTTCCGGACATGCTCTGCC TGTGCGGCCGCATCTACAAGGACATCTTTGTGGAATCCGACTACACGGACGCCACCAGTT TGGCGCACGCCATCAAGTGGTACCGCCAAAGCT…	FBgn0014006	CG4720	Pk92B	Bait	no	yes	no	28.4	27.6	29.0911	26.8376	27.9644	3.97053	45.3	46.9	43.2312	43.6161	43.4237	-2.05376	14.4	15.2	13.3976	14.6004	13.999	-0.216606	9.5	8.6	11.3845	11.0953	11.2399	-1.64956
12	F12	TGCGTGTACTCGAACATAATCCTGTCGCGCTCAGACTCCCACTGTCGGCGGGCTCGCTGC TTCAGGATGCGTTGCTCGTGCCGCTCCAGGCGACTGAGCTTACGGCTCCTTGGCGCCTGA TCCTCCTGGTCCGATTCCCCGGCACCACTGTCGTCGTGCTGCTGTTCCGTGTCAGAGGAC TCGTCCTCATCCTCGTCTTCACCTTCAGAGTCATAGAAAATTGTCTCGAACGCTGGAATA TTCTCCTCCAAGGAGGCATCCCCCAAGATGCACACCTGCCGATCGCTGTAGATGTTACAC ACATCCAACGGGCGATGTGAATCGCATATGAAGAAGGTCACGTCGTCCGACGGCTGCAGG AGCTCCACAATATCTACACAGCCGCCGCAGTTC…	FBgn0026143	CG3658	CDC45L	Bait	yes	no	yes	20.4	-	22.1846	-	22.1846	1.61696	34.2	-	45.2231	-	45.2231	-1.45128	28	-	14.117	-	14.117	-0.166425	11.8	-	14.101	-	14.101	0.842621
13	A11	TAATAGTGACCATTGGCAAGGCGTTTGCCTTGCGCTTCAACGCTCTCAGTAGGCTCAATG ATCCCTCGGCGGATTGTAACATCAATCAAAGCTGCAAGGAGAATGTGAAGGAGTACTACA ACGATTTGCCAAACAAGCTGCCACCAGAAGTGCCGGAACCACAACAACAGCAGGTGCAGC AACCTCTCCATCCGCATGCGCCTCGTGTGGCACAACTGAATCTGAAGAAGCCTCGCGATC GCCTGAGCAGCAACCTCATCGACCTCAACTCCCCGCCTCCCGATCAGACGACCAATAAGT TAGGCCACTTTGATCCCCTCCAAGCGACCACAGCTGCCAATTCTGTTTTGCCCTCTGTTC GCGATGTGTTCGACGGACCGCAATGCCCGCTCA…	FBgn0015296	CG3715	Shc	Bait	no	no	yes	15.2	18.1	16.5297	18.3342	17.4319	-0.318368	37.7	40.8	49.8512	52.7112	51.2812	0.577088	31.1	25.7	15.68	13.5355	14.6077	0.0423067	12.2	11.6	14.579	14.342	14.4605	1.15576
13	C1	CCAAAAGAGCTGGTAAAAATGGTGCCCAAGACTCATCTGATGACGGAGGCCGAGTGGCGA TCAATTGGCGTACAGCAGTCGCGCGGATGGATCCACTACATGATCCATAAGCCGGAGCCC CACATCCTCCTGTTTCGGCGACCCAAAACGGATTAGATAACCGGCGGTAGCAGCAGCAGT AGCAACAACAACTGCATCAGATACACATACTTCGAAACCACATAGCCTGTAGCACATACC TATATATCCGGCAGCTGCTGCCGATATTCTGTATTGGCGGTGGTGGTGGTTGCTGCCAAA CAAACAACCAACTGTTGCACAAACATCAACAACATCATCATCATCATCATTATCATAGGT ACTCAGGAATCCCCTAGAAACTACTTATTGTGC…	FBgn0010314	CG3738	Cks30A	Bait	no	no	yes	16.8	17.5	18.2697	17.7264	17.998	-0.0878456	43.4	42.7	57.3883	55.1659	56.2771	2.24982	26.8	26.2	13.512	13.7988	13.6554	-0.362783	10.2	11	12.189	13.6002	12.8946	-0.208235
13	D11	GATTCGTCGAGTTCCTCAGCGAGGAAGACGCCGACTATGGAATAAAGATCATGAACATGA TCAAGCTTTACGGCAAGCCCATTCGCGTGAACAAGGCGTCGGCGCATCAGAAGAACCTGG ACGTCGGCGCCAACATCTTCATTGGCAACCTAGACGTGGAAGTGGACGAGAAGCTGCTGT ACGATACGTTCTCCGCCTTCGGCGTTATACTGCAGACGCCGAAGATCATGCGAGACCCAG AGACGGGCAAGTCTAAGAGCTTTGCGTTCATCAACTTTGCCAGCTTCGAGGCCAGCGATG CGGCCATGGACGCCATGAACGGCCAGTACCTGTGCAACCGTCCCATTTCCGTGTCCTATG CCTTCAAGAAGGATCACAAGGGCGAGCGTCACG…	FBgn0015818	CG3780	Spx	Bait	yes	no	no	22.6	22.9	24.5771	23.1963	23.8867	2.31006	20.9	27.2	27.6363	35.1408	31.3886	-6.08332	46.8	39.9	23.5956	21.0142	22.3049	3.31647	6.6	7.7	7.887	9.52012	8.70356	-3.85885
13	E9	TTAATGGACCCTCTGTTATCCGGAGAAATGCCCGGGAACGCAACCGCGTAAAGCAGGTCA ACAATGGCTTCAGCCAACTACGACAACATATCCCTGCGGCCGTAATAGCCGATTTAAGCA ATGGTCGCCGGGGAATTGGTCCCGGCGCCAATAAAAAACTGAGCAAAGTTAGCACACTGA AAATGGCAGTAGAGTACATACGGCGCTTGCAGAAAGTTCTTCATGAAAACGACCAGCAGA AACAGAAACAGTTGCATTTGCAGCAGCAACATTTGCACTTTCAGCAGCAGCAACAGCATC AACACTTATACGCCTGGCACCAAGAGTTGCAGTTGCAATCTCCAACTGGCAGCACAAGTT CCTGCAACAGCATTAGCTCTTATTGCAAGCCAG…	FBgn0000022	CG3796	ac	Bait	no	no	yes	19.4	19	21.0971	19.2458	20.1715	0.797195	34.5	35.1	45.6198	45.3472	45.4835	-1.3641	34.4	36.2	17.3438	19.0655	18.2046	1.57234	9.3	7.9	11.1135	9.76739	10.4404	-2.34592
13	F9	CAAAACCTGTTTCTACTGCACGCGCTCCTGCAAACGGGCGCCGCTCATCTCCTGCGACTA CTGTCCGCTCTACTTTCACCAGGATTGCCTGGATCCGCCACTGACGGCACTGCCAGCTGG ATTGTGGATGTGCCCCAATCATGCCGAGAATTTTATCGTAAGTCAGCCAACGCACATGGA GGTCTGCTTGGGTTCTAATGAGGATGTCTGTTCACAGGATGCCAATATGACCAATAGCAT TTCGGCCACGGAGCGGGTGCGTCTCTGGAATCGCTTCCACCAGCCACTTGACCATGAAAA TGTCAAGCTTGAGTTCTTCCGGCGTGTCAACACGCGCAATCCGCCCTTTCGCACCAAGAG AAATCTGCGTGCTCGCGCCCACATCGAGGTGCC…	FBgn0029861	CG3815	CG3815	Bait	yes	no	no	16.4	18.1	17.8347	18.3342	18.0844	-0.0526687	40.7	40.7	53.8181	52.582	53.2001	1.21956	29.1	27.5	14.6716	14.4835	14.5775	0.0294713	10.7	10.8	12.7865	13.3529	13.0697	-0.0557027
13	G1	ACTACCATGTCATCGAGTGTGCTGTCCACCAACGAAACGTTTCCAACGACCATCAATTCG GCAACGAAGATCTTTCGTTATCAGCACATAATGCCAGCCCCTAGTCCATTAATTCCCGGT GGCAATCAAAATCAACCCGCTGGCACAATGCCAATTAAGACTCGCAAGTATACACCAAGG GGTATGGCACTGACCAGATGCTCTGAATCAGTATCATCTCTATCGCCTGGTTCCTCGCCG GCTCCATATAATGTAGACCAATCCCAGTCGGTCCAAAGGCGCAATGCTAGAGAACGAAAT CGTGTAAAGCAGGTGAACAACAGCTTCGCCAGGTTGCGGCAACATATACCACAATCCATA ATCACGGATTTGACAAAGGGTGGTGGTCGAGGA…	FBgn0004170	CG3827	sc	Bait	no	no	yes	16.6	18.2	18.0522	18.4355	18.2438	0.0122384	39.6	38.5	52.3636	49.7398	51.0517	0.500235	28.4	28.7	14.3187	15.1155	14.7171	0.088828	11.4	10.8	13.623	13.3529	13.4879	0.308616
13	G4	AAAACGACATTGACATTCAAGCGGGCGCGCTAATTGATCCATTGGAAGCCCCCTTAACGC CCGGGTCAAGTGCTCTCAATTGGAAGTGTCAGGTGGCAGCATGGGGCATCTGCACCCCGT TCCCAACCCCCTTCCGATCCCCATCTCGATCGCAGTTCCGTTGATACTGCTGTTTTTGGG CGCCTCATCGCCGGTTTTGGCCAGTTCCGATGATCAAACCGCCTGCGGATCGTTGGAGAT AAATAAGATTGCGGACCTGCGGAAACTGCAGAACTGTACTCATGTGGTGGGTCACGTTCG ACTGGCCTATGTGGATCTGACGGATGTATCCGGCAACTACAGCCTGGATTCGCTGGCCAG CAATGTGACCGAGATCAGTGACTACCTAATGGT…	FBgn0038279	CG3837	CG3837	Bait	yes	no	no	15.7	15.4	17.0734	15.5992	16.3363	-0.764505	42.6	42.7	56.3305	55.1659	55.7482	2.07272	24.8	25.3	12.5036	13.3248	12.9142	-0.678061	12.6	12.7	15.057	15.702	15.3795	1.95627
13	H12	AAACTAGCACCCTGGAGAAGCATAACAAGCGCGCCCAGCTCATCCGGGACAAGATGGTGT TGGCGGAGCGCAACACCACGGATGTGGTGCGCAACGGGCGCCGTTCGCGCGGCCCCAGTC CCAATACGCACACCACGGGCGGCGTCACCAACAGCGCCAGCCTCGTGGGCAGCGGCAACA ACAGCGGCCACTCCGGGAACGCCAATGCGAACGAGAAGAC	FBgn0261573	CG42687	CoRest	Bait	yes	no	no	19.7	19.5	21.4234	19.7523	20.5878	0.96674	18.8	20.8	24.8595	26.8724	25.8659	-7.9324	50.1	48.2	25.2594	25.3856	25.3225	4.60007	6.3	6.6	7.5285	8.1601	7.8443	-4.60731
14	A5	CAAATCCCTTTGCCAATATACCAAACGATGTGAATCGATTGCTCAAAGATGCTGGTACCG AAATCAAGTCGATTGGTGGAGGATCAGTGGAGAACAACAGTAACGCTGCCCAAAAGCCAC ATCTGTACGGACCCAAGGGAGAAAGTAAGATGGGACCCCCGGCCTTACCTGCAACCACCC CATCTCAGGGTAACAAAAACGTTGGAAAGCAGGCAGGCAATTTGCCGATGTCAGCGCCGC CCAATAAGGGTAACAGTTCGAACAACTATCTGAATCTGGCGCTGTTCAATTCCAGTAAGT GCAAGGGCAAGGAGGCGCCTCCTGGCTGCCGCACTCCCATGTACACGCCAAATTCGCCGA TATACTCGCCCAGTTCGCCGCAGTATGTGCCCA…	FBgn0005624	CG3886	Psc	Bait	no	no	yes	16.6	17.6	18.0522	17.8277	17.9399	-0.111505	36.6	37.9	48.3966	48.9646	48.6806	-0.293635	30.4	31.2	15.327	16.4322	15.8796	0.583331	11.6	9.8	13.862	12.1165	12.9893	-0.12577
14	A7	CAATTTATCTCCAGAATTGGGCCCATGTGATGAGCTACATATCCAAGGCGGAAAGCACCC CGGACTTCGCCGAGGGCTCCAAGGAGGCTAATGCCCAGGTTCATACTCGCCTTGAATGCG CTGCTGGTCTGGCGGAACTGCAGCAAAAGAAATATAAGGTGGCCGCTAAGCATTTCCTCA ATGCTAACTTCGATCACTGCGACTTTCCCGAAATGATCTCCACCAGCAATGTGGCGGTCT ATGGTGGCCTCTGCGCCCTGGCCACCTTTGATCGACAGGAGCTTAAGCGTCTGGTCATCG CCTCTACATCCTTTAAATTGTTCTTAGAACTGGAGCCCCAACTCAGGGATATTATTTTCA AGTTCTACGAAAGTAAATACGCCTCATGTCTGA…	FBgn0027057	CG3889	CSN1b	Bait	yes	no	no	31.5	31.1	34.2556	31.5024	32.879	5.97182	12.6	13.2	16.6611	17.0536	16.8574	-10.9486	50.3	49.6	25.3602	26.1229	25.7416	4.77834	3.4	4.3	4.063	5.31643	4.68972	-7.35512
14	A9	GTGGCAGGAGTAGATGATTTGGGGGTAGTGCAGGTGTCCTTTCCTGATACAGGAGTCTTG GGCGAATCAATGGGCACCAGGGTTGCGGTGGGCCCTTTTGAAGGTGTCTCTTTGGTGGGC GTGGCTGGAAAGCCTGCTCCTCCACCGCTACTAGCACTGCTTAGTGTGACCAGCTGTCCA GACGATGGAGTGACAGCGGTGCTAGAAACACTAACGGGTGGGGCAGTGGATAGGTGACCC ACGGTGGCATTCATCATCGAGGTCATGGCCAGAATGGGATTTGTTGTAGGTGAGGGCGTG GTGGGTGTAAGTGAAGGTAGTCCCAGTTGCTGCTGCTGCTGCTGCTGTTGAGACCCTCCG GCAATAGTGGCGCTGATTAGCTGCTGATGTTGA…	FBgn0004860	CG3895	ph-d	Bait	no	no	yes	14.3	14.8	15.551	14.9915	15.2712	-1.19823	38.8	39.9	51.3057	51.5485	51.4271	0.625938	30.4	30.3	15.327	15.9582	15.6426	0.482517	11.3	11.4	13.5035	14.0947	13.7991	0.579656
14	C4	AAATTGAAGAGTTGCGATAGCCTTTTCGATGCCTACTGCCAGAAGCATTACGGCGATGGT TTCTGCGACTATGGATGCAATAATGCGGAATGCAGTTGGGACGGACTCGACTGTGAGAAC AAGACCCAGTCACCGGTTTTGGCCGAGGGTGCCATGTCCGTGGTGATGCTAATGAATGTG GAGGCATTCCGCGAGATTCAGGCTCAGTTCCTTAGGAATATGAGCCACATGCTGCGGACA ACGGTGCGGTTGAAGAAGGACGCTCTTGGTCATGACATCATTATCAATTGGAAGGACAAT GTGCGCGTGCCGGAGATCGAGGATACGGACTTTGCGAGAAAAAACAAGATTCTGTACACC CAACAGGTCCATCAGACGGGCATTCAAATCTAT…	FBgn0004647	CG3936	N	Bait	no	no	yes	18.7	20.4	20.3359	20.6639	20.4999	0.930938	40.3	40.6	53.2892	52.4528	52.871	1.10939	25.1	25.4	12.6549	13.3775	13.0162	-0.63469	12.3	10.3	14.6985	12.7347	13.7166	0.507787
14	C6	CGCTCTTGATTCTCAACTCGCGATATAATCATTTTCCTCGCTCAGCTTAATATTTAACTT TGTGTATTTATAGAAAAAACAGAAATATAATTTTAAATGTACACTATCTATAAAGCGCTC AAGCTTATATATATATATATACACATACACTTATAGTATAGCAGACCAGACAAAACTGAA TTAACCATTAGACTAATACCTGCTGAAAAGGAGCACAACACTATCCAGAATTCAGTGGTG TGACGCTCTCACAAACCAAGTTGGGTGCCTCAAAAATGAAACAACAAAATATGTTCGCAA TCATACATGTTTAGCTTTCAACCAGTCAGTCAATCATTTGATATCACCAATCACCAAGCA GCAACTAACAAAACTAAAACTGACAAACAGAAG…	FBgn0010382	CG3938	CycE	Bait	yes	no	yes	35.5	34.8	38.6056	35.2502	36.9279	7.62057	28.8	27.7	38.0826	35.7868	36.9347	-4.22638	23.1	25.7	11.6465	13.5355	12.591	-0.815549	8.7	7.8	10.3965	9.64376	10.0201	-2.71204
14	C12	AGGAGGAACTTACTTTGGAGGCAAACTCGGGCAGTGTGGTGGCCAAAAACTACATAGAAG GAGCCCGAGTTAATGATAAGTTCATGCGCACGCAGCTGAAACTTAAGCCCAGTGAATTTG AGCAGTACCAGGTAACGAAGGAGACGGTCATTACATTCTGCATTAAGGAATTCCGAGCAT TTCTCCTCTTCGCCGAGTGCTTAAATGCTTCGCTGACCCTGGAGTTCGACGAAGCGGGCA TGCCTTTCCTGCTCAAAATTAAGAAGCATGGCGAGATTGAATGCTTGCTGATCATGTCCA CGCTATCCCCCGATGATATAAGCTTCTCGGAAGATTATTGTCAAAAGGATCTGACAGTGC AGGATGAGGATGTACGAGCGGCGGCCGCAAAGC…	FBgn0025807	CG3945	Rad9	Bait	no	no	yes	15.7	17.7	17.0734	17.929	17.5012	-0.290156	40.3	40	53.2892	51.6777	52.4834	0.979617	29.3	28.2	14.7724	14.8521	14.8123	0.129329	10.5	10.5	12.5475	12.982	12.7647	-0.321337
14	F6	AAACTGCAGTACTCGCTATCCCACGAAAAAGATTTGAACAAGTACTTGGAACTGTGTGAA GGTAAGGGACTAGATGACGATGAACCTGTGCCTGTGGAAACTCCAACGAAGGAGGCGGAA ATTACCACAGCTAGAGATCGTTCTCGTAGTCCTGGGCGCAAAGCATTGGCTACCAAATCT CCATATACCTCTCCATCGCGAAAGGCCACCATTAAAACTCCACATACTTCTCCCACCCGG AAGCCTATCATTAAATCTCCCTATACATCTCCTTCACGGAAGTCGGCCAAGTCCCCTTAT ACGTCGCCCTCCAGAAATCGACAGAGATCACCTTCTCCAACTCGATCGCCGGAGAGGAAG TCAAAGAAAAGTCCCTACACTTCACCAGCCCGT…	FBgn0261928	CG42795	CG42795	Bait	no	no	yes	18	18.6	19.5747	18.8406	19.2076	0.404717	39.8	42.1	52.628	54.3907	53.5094	1.32313	25.3	22.5	12.7557	11.8501	12.3029	-0.938089	11.8	11.9	14.101	14.7129	14.407	1.10912
14	F10	CATCCGCACACTACTCTACTCCACTGCCGACATGGAGCAGATAATCAAGTTGCGCGCCCA GACCGAGGGACTGCAGCTGGAGGAGAACGCATTTACACGTCTCAGCGAGATTGGAACCAG CTCCACGCTGCGCTACGCCGTCCAGCTGCTGACCCCGGCTCATCAGATGTGCAAGGTGAA CGGACGCAACCAGATCAGCAAGGATGATATCGAGGATGTGCACTCGCTCTTCCTTGACGC CAAGCGCTCCTCGAAGCATTTGTCCGAAAAGAACAAT	FBgn0040078	CG4003	pont	Bait	yes	no	no	16.1	18.2	17.5084	18.4355	17.972	-0.0984697	18.6	16.7	24.595	21.5754	23.0852	-8.86344	58	58.5	29.2424	30.8103	30.0263	6.60096	4.9	5.2	5.8555	6.42917	6.14234	-6.08981
14	F12	CAAGCACAAGGATTACTCTCAGCCTGCGGGAGCAGCCACTGCCGAATGCAGTGTTTCCAT GCGTGGAGGAGGAGATTGTGGCGGCAATCTGAACACCAGTAGAGAAACCCTCGGAGGCAA TGGAAACACGAACACCTTGGCAAAATGGGGCACCATCAGGAGCACGGCCACAATACACAG CAATTGCGTGGCCCTTACTACGGTGACCAATGTGTCTGATGCGAAGGGCACGAAACCGAA TGCACGCCTGGAGAAGTTGGAGTACCCACGCGGGGATATAGTGTATGTGAGATCATTGGG TCAAGGAGCCTTCGGTCGCGTCTTCCAGGCCAGGGCTCCTGGACTTGTTCCCGATCAGGA AGATCTACTAGTCGCTGTTAAGATGCTAAAGGA…	FBgn0020391	CG4007	Nrk	Bait	no	yes	no	16.2	16.6	17.6172	16.8148	17.216	-0.40631	37.1	39.9	49.0578	51.5485	50.3031	0.249614	31.9	28.1	16.0833	14.7995	15.4414	0.39693	11.2	11.8	13.384	14.5893	13.9866	0.743001
14	G3	TTGGAGTATCTGAAGCATGTGGGTACCTTCAACAACAACGGTGTGGACAATAAGAACTGG AGGAACCGGCGCTCTCAGAAGCTGGACAAGATGGAGCTGCTCAACCTGCAGAGCGCGCTG CAAAGGGAGATTCAGGCCAAGAACATGATATCGGATGAGCTGAGTCAAACCAGATCGGAC CTCATATCCACACAGAAAGAGGTTCGAGACTACAAAAAGCGGTACGACTCCATACTGCAC GATTTCCAGAAGAAGGAAACCGAACTGCGGGACTTGCAGAAGGGAGGCTTGGAATACTCC GAGTCGTTCCTCAACAAATCAACGCATCATGGGCTAAGCAGCGCCTTCTTCCGCGACATG TCAAAGAACTCCGAGATTATAGATTCTGCCGAG…	FBgn0023081	CG4012	gek	Bait	no	yes	no	18	18	19.5747	18.2329	18.9038	0.280973	39.4	40.2	52.0991	51.9361	52.0176	0.823643	27.5	27.5	13.8649	14.4835	14.1742	-0.1421	11.3	11	13.5035	13.6002	13.5518	0.364266
14	H2	GAGTCTGAGCCAAGTGATAGCCGCTCCGGTCACCAACAAGATGCAGCATTCTCTTCACAG CGGAGGAGGAGGAGGAGGAATAGGTCCTCGATCCTCGCAGCAACACAGCTCCTTCAAGCG ACCGACTGGAACACCCGTGATGGGTAACCGAGGACTAGAGACCCGGCAGAGCAAGCGGTC CCAGCTCCATTCACAGGCTCCGGGTCCAGGACCGCCATCAACTCAACCGCATCATGGCAA CAACGGCGTGGTGACCAGTGCTCATCCCATCACTGTGGGTGCGCTCGATGTGATGAATGT CAAGCAGGTGGTGAACCGCTACGGAACACTACCAAAGGGTGCCAGAATCGGTGCCTATCT GGACAGTCTTGAGGATAGCAGTGAGGCTGCTCC…	FBgn0000017	CG4032	Abl	Bait	no	no	yes	19.3	19.7	20.9884	19.9549	20.4716	0.919421	36.3	35.9	47.9999	46.3807	47.1903	-0.792611	29.2	30.4	14.722	16.0108	15.3664	0.36504	10.5	9.8	12.5475	12.1165	12.332	-0.69827
15	A9	CTTTAAAGGACACACAAACGAGGTGAATGCAATCAAGTGGTGTCCGCAGGGCCAACTGCT GGCGTCCTGCTCTGATGACATGACCCTCAAGATCTGGAGCATGAACCGAGATCGTTGCTG CCACGATCTGCAGGCTCACTCAAAGGAGATCTATACGATAAAATGGTCGCCCACGGGGCC GGGAACCAATAATCCAAACACAAACCTGATCCTCGCATCCGCTTCGTTCGATTCCACGGT AAGACTGTGGGACGTGGAGAGGGGCAGCTGTATCCACACGCTCACCAAGCACACAGAGCC AGTCTATTCGGTGGCCTTCAGTCCGGATGGAAAGCATTTGGCCTCCGGCAGCTTCGACAA GTGCGTACACATTTGGAGCACGCAAACGGGACA…	FBgn0023444	CG4063	ebi	Bait	no	no	yes	15.8	19.1	17.1822	19.3471	18.2647	0.0207205	46.9	44.6	62.0164	57.6206	59.8185	3.43554	24	23.7	12.1003	12.4821	12.2912	-0.943071	11	10.7	13.145	13.2293	13.1871	0.0465861
15	B1	AGGGACAGAGTGGAATGTGGCTTCGGCGACAGTGGTTGGCCGTCCGTTTCAGTCTTGCTC ATTGGAATTGGACTTATGCTATGGATTTCACCTTGCGGAAATGACCCCGATTGTCGCTTG CAGAACAAATGATGCTTCTTAAGTGGCCCAATCGTTGGCACCTTACTTTGAACTTGAGTG GTGTGTGGCGATGAGTTGGTCGTGACCGTTGGAGTGGTCGTGGGGGTTGGAGTGGCATTT ACCGCCTCCGCCTGCTGATGTTGCAGCTGAAGCTGCATCTGCTGGTGGCGTATGCGCTGG TGCTTCGCACACGGTTTGTACAGCTCCGGATCGATGATGTAGTAAGTGCTGCCGAGGGAT AAACTCTGGAAGACCACACCGCAACAGACCTCC…	FBgn0029738	CG4068	CG4068	Bait	yes	no	no	16.8	18.6	18.2697	18.8406	18.5552	0.139017	37.4	38.2	49.4545	49.3522	49.4033	-0.0516569	30.9	28.6	15.5791	15.0628	15.321	0.345706	11	11.4	13.145	14.0947	13.6199	0.42352
15	C7	AAACTCTTTAAACTCTCGCCCCAGACAGTGTTGGGTTCCGCAGGCTGCTGGGCGGACACG CTCTCGTTGACCGGATCGATTAAGGTGCGCATGCAGAGCTACGAGCATACCCATCTGCGC ACCATGACCACTGAGGCCGTGGCCCAGATGCTCTCCATCGCCATGTACAATCGCCGCTTC TTCCCGTACTACGTGTCGAACATTCTGGCTGGAATTGACAACGAGGGCAAGGGCGTCGTC TACTCCTACGATCCCATCGGTCACTGCGAGAAGGCTACATACCGCGCCGGCGGCACTGCC GGCACCCTGCTGCAACCGGTGCTGGACAACCAGATTGGTCACAAGAACATGAATTTGGAA GACGCCGACAAGATCAAGTTAACCAAGGAGCGG…	FBgn0002284	CG4097	Pros26	Bait	yes	no	no	24.5	30	26.6433	30.3881	28.5157	4.19505	18.3	16	24.1983	20.6711	22.4347	-9.08124	50.5	49.3	25.461	25.9649	25.713	4.76618	4.4	3.5	5.258	4.32733	4.79266	-7.26545
15	D4	AAGCAGAAGGAGAATCTGCGCAAGGTCTTCAAGAACAAGAAGTACAAGCCCCTGGATCTG CGCAAGAAGAAGACCCGCGCTATCCGCAAGGCCCTGTCTCCGCGCGACGCCAACCGCAAG ACCCTCAAGGAGATCCGCAAGCGCTCCGTCTTCCCCCAGAGGAAGTTCGCCGTCAAGGCC TAGAATGCATCCAGATACTCCGACTGTCTATAGTGCGCGTTAAGGGTTCTTCGGTACAAT GAAGA	FBgn0029785	CG4111	RpL35	Bait	yes	no	no	19.3	22.5	20.9884	22.7911	21.8897	1.49689	14.4	14.8	19.0413	19.1207	19.081	-10.2041	60.7	57.4	30.6037	30.231	30.4173	6.76727	4.3	4.4	5.1385	5.44007	5.28928	-6.83286
15	E9	ATTGTTAAGTTCTTCGATGGGGTCAAAATCGCCGCTATTCCCGAGTTCGTTAAATTCAAG ATCAAATGCGAAAACGAGAACAGAACTGATATTGAAAACAAACAAGAACAACAACAAACA AAACAAAACGGAAACCAACAAAATATTTTATGTATTTTTTTAATGTATTTAAGAATAATT AAGATTAAAACAAGAAAAAACAAAAATGAGAGAAAGCAGTTGGCGTAAGATGATGATAAT GCAGTTATCGCAGGAATTATATAGCAAAAAGCAGAGATAAGGTTGATAATGTTGAGCAAG GAAATGAAATGATAATGAATTTCGATGCCAGCGAATGAGGAGAAAACAATAAAGATGAAG AAAAACGAAAAGTGTTGTTATTTATTTGGGAAA…	FBgn0001218	CG4147	Hsc70-3	Bait	yes	no	no	17.9	18.3	19.4659	18.5368	19.0013	0.320703	39.1	41.7	51.7024	53.874	52.7882	1.08166	28.5	26	14.3691	13.6935	14.0313	-0.202892	10.2	10.3	12.189	12.7347	12.4619	-0.585169
76	G1	CAACAACAGCAAAATGGTATGGCTACCTTAAAATCCATCCGGAAATGCACACTAACCGCATAACCCTCTTTTTTTTTATTGACAGGCCAAGCGCACCAAGAAGGTTGGAATCGTTGGTAAATATGGTACCCGTTATGGTGCCTCCCTGCGTAAGATGGTCAAGAAGATGGAAATCACCCAGCACAGCAAGTACACTTGCTCCTTCTGCGGCAAGGTGAGTTGGCGCCCCAAAATGGAGCAACCCATTTAGGGTGGCCCAAAAAAGGGAGCGCCAAATGGTGACAAATCGTTGGCGGAATGTTATCAGTGGACATTTCTAAAGCAACTCCATGCACCCATTCAACAAGTGGAATCTT	FBgn0261608	CG5827	RpL37A	Bait	yes	no	no	22.1	22.3	25.6286	27.9084	26.7685	3.48356	56	58.9	46.1872	45.3491	45.7682	-1.26876	8.5	7.6	16.3316	14.7941	15.5629	0.4486	10.4	10	10.2034	11.1829	10.6932	-2.12578
76	G4	AAAGAGTTCACCAAAATCACGGTTCTTGCCGACAAGCTGGTGGAGAGTCCAATTGTATCCAGTTCCCTCGAGCAGCTAAACAACGAGGTGCAGAAACAGAGGAAGTTCTTCGTAAATCTCAGCCACTGTCGCGCCATGTTGGAATCCCTGGAGGAGAACATCGATAGTGAGACCCGCGAGAAGCACTCGGAGTTGCACAAGGAGCTCTACAACAGAGCTACCAGTCTGCTGGACAAGGCATCCGAAAGGTCCTCCAAATTGGTGCAAGCTGCCTCCCGTTGGACTGTGCTGGAGAAGGGCATGCGAGATGAACTGCAATGGCTTCAGGTGGCTCAGCAACGAGTTCCCGACTTATCTGCCGTAACTTCCGCAGACTACGATCAATACACCACTCTGTAC…	FBgn0261836	CG42768	Msp-300	Bait	no	no	yes	13.3	15	15.4235	18.7725	17.098	-0.454354	61.7	63.5	50.8885	48.8908	49.8896	0.111173	7.1	7.5	13.6417	14.5995	14.1206	-0.164908	13.5	11.2	13.2449	12.5249	12.8849	-0.216707
76	G4	AAAGAGTTCACCAAAATCACGGTTCTTGCCGACAAGCTGGTGGAGAGTCCAATTGTATCCAGTTCCCTCGAGCAGCTAAACAACGAGGTGCAGAAACAGAGGAAGTTCTTCGTAAATCTCAGCCACTGTCGCGCCATGTTGGAATCCCTGGAGGAGAACATCGATAGTGAGACCCGCGAGAAGCACTCGGAGTTGCACAAGGAGCTCTACAACAGAGCTACCAGTCTGCTGGACAAGGCATCCGAAAGGTCCTCCAAATTGGTGCAAGCTGCCTCCCGTTGGACTGTGCTGGAGAAGGGCATGCGAGATGAACTGCAATGGCTTCAGGTGGCTCAGCAACGAGTTCCCGACTTATCTGCCGTAACTTCCGCAGACTACGATCAATACACCACTCTGTAC…	FBgn0261836	CG42768	Msp-300	Bait	no	no	yes	12.3	13.9	14.2639	17.3958	15.8298	-0.970759	61.2	64.3	50.4761	49.5068	49.9914	0.145251	8.2	7.7	15.7552	14.9888	15.372	0.367407	13	11.5	12.7543	12.8604	12.8073	-0.284241
76	H7	GATCAATAAGCTGGAGACGACCAAGAAGATCCACATGATCGACATGAAGTGCGACATGGTCAAGACAGGCAAACAAAAGTACCAGCTGACAGAAAAGGGCACCAGCAGCTTGGCCGACGACACAAGGTACATAACTAGAATCACAATTAATCATCTCCAGGTGTTCAGGTGGCTAATTGAACTGTTTCCCTATAGAGTTTACCAGTCCGTGGGTCGCATGTTCCTGCTTACCGATGTACAGAATATGCGCGAGGACCTGAAGGCTAGGCAGGAGAAATGCGACAAAGCGATAGAACTGCT	FBgn0031776	CG13993	CG13993	Bait	yes	no	no	21.4	19.1	24.8168	23.9036	24.3602	2.50289	51.7	57.2	42.6407	44.0403	43.3405	-2.0816	9.9	9.4	19.0215	18.298	18.6598	1.76593	12.9	11.5	12.6562	12.8604	12.7583	-0.32697
76	H10	TCCGATGAGTGTGTACTATGCCTATGCCGAGTACCAGCTGTACTTCGGCGGCGAGCCATTCTGCGGTGATCACAAAGTGGCCCAGAGCTACAAATGTGCCCTGTGCGATGTTCGCGGCCTTTCTACCGCCCATTTGTTCATGCACCTGCTGCAGGAGCATCGCGACCACCGTGACCACGATGCCTACTTGTCGTTGGTCAATACTCTCTATATAGCGGACAACGGAATGGAGCAACAGGTGCCAGTACCGCAACCTTCTAGCCAAACGCGCTCGACTCGTTCTCGCAATTTAGCAAGCGTTCGACCGGTAGCCGGTGGCAACACGCGAAGCGAACAGCGGACCGAGCAGGTATTTGATTCCGCATTAAGCCTGGCCCTAATGGTTGTGCAGCTGGACAA…	FBgn0051642	CG31642	CG31642	Bait	yes	no	no	12.6	13.1	14.6118	16.3946	15.5032	-1.10377	62.8	65	51.7957	50.0457	50.9207	0.456396	6.9	7	13.2574	13.6262	13.4418	-0.453645	13.5	11.6	13.2449	12.9722	13.1085	-0.0218883
77	A1	ATGGTATCTCGTGGTCTGACGGAGTACCTGCAAGTCGACCTGCTAGGTGTCCACCTGGTCAGTGCCATACGAACCCAGGGTCGCTTTGGCAAGGGGCAGGGCCAGGAGTATACCGAAGCCTATGTGATTGAGTACTGGAGGCCGGGCCTCAAGAAATGGATTCGATGGAGGAGCCTCCAAGGCAAAGAGGTGAGCTGAAGGCACTTATAAAAGCAGGAAATCAAACTATGGTGTGGAAAAGGCAATTCGCAAAAATAACTCACAGTTTTAGTTTACTCCAAAGTGAGTTTATATCGGAATAAACCATTAAACAAATAGGATCTCTGTGAGAAAAAGTCTGTTTGCGAAGATACTCTATGCTTTGTCCATTCACACATTAATCATGAGCAGGCCGGGGCA…	FBgn0053531	CG33531	Ddr	Bait	no	yes	no	13	12	15.0756	15.018	15.0468	-1.28962	63.1	66.4	52.0431	51.1236	51.5834	0.67827	6.6	7.1	12.681	13.8208	13.2509	-0.534838	13	11.6	12.7543	12.9722	12.8632	-0.235536
77	A2	CTGTGGGAAATATTGACTTTCGCCAGGGAGCAGCCCTACGAGCATTTGTCGGACAAAAGTGTAATTGAAAACATCGGCCTCATATATCGGGACTACAAAATGCATGTGAGTGGCTATAGAAACAATTATTGATGTGGTCAAAGAATTATGTTGCCTCGTATTTCTAGGAACTTTTGCCAATGCCTCCGAATTGTCCGCGAGAGATTTACGATCTGATGTGCGAGTGCTGGCAGCGCGACGAGTCGAGTCGACCCAGTTTCCGCGAGATACATTT	FBgn0053531	CG33531	Ddr	Bait	no	yes	no	14.2	12.1	16.4672	15.1431	15.8052	-0.980803	62.6	66.2	51.6307	50.9697	51.3002	0.583454	7.3	6.6	14.026	12.8475	13.4367	-0.455791	12.2	12	11.9694	13.4195	12.6945	-0.382554
77	B4	AGCTATAGGTGGTTCCACATCCATTCAAACTGGTGACAGTGCTGACTAGTCCAGTTCCTGGAAATTTGGCTACCGTCACAACACTGGCTGTTAATGTGGCCGTGGAGGAGTCATTGCTTCCCGTTGTTCCCGAACCCCTTTTGGCAGTGGTTTTCCTGCGCACTGGTGTCTCCTGCAGCACAGCTGATTTCCTTATGGTCTGCTGCAGCAAGGCATTCACATCGATTGCTGGCCAGGCGACCAGCGAGACACTTCGTCATAAGGAGTTGTCCACTGGTGAAGATCCGCGTTTATGCTTGCCATGGGGATTGCGATTCCAGTGCTTGCAGGACGGTTGCTCCACTTCCTTCTCTCGCAAATCCTTCGTCTCCTTGATCTCCAGCTTATCCATTTTATCTT…	FBgn0031897	CG13784	CG13784	Bait	yes	no	no	13.6	13.8	15.7714	17.2707	16.521	-0.689293	60.9	63.6	50.2286	48.9678	49.5982	0.0136027	7.6	7.1	14.6024	13.8208	14.2116	-0.12619	13.3	12.1	13.0486	13.5313	13.29	0.136176
77	C2	GAATGAATTTTGTGTTTGACGCAAACGGATATGCGATAAATTGAAAAGTTAAATGTTAAGAAATTATATAGTTTTTGCTAATTTTGTATTATAATGAAGTCCACTGTGCCTGGAGCGTCGCAAAGAAATTAATAAAATAACGAGACCCAGAGTAGTGAAATGGAGAGTGATCCACTAATCGTTGTGGTTTCTACTTTTTTTTCGATGTGTGCTAAGCGAAAGCAAATATATTCGTAATCCGTATATTTGTTTCGCCCAAAAACTCTGACAAACACAAA	FBgn0261822	CG31605	Bsg	Bait	yes	no	no	20.7	15.1	24.005	18.8976	21.4513	1.31837	47.9	61.1	39.5066	47.043	43.2748	-2.1036	15.9	10.2	30.5497	19.8553	25.2025	4.54903	11.2	10.4	10.9883	11.6302	11.3093	-1.58912
77	D3	GTAATCATCTTCTTGACGCACGTCTCCACCTGGACGTTCCACTTCATGAAGGCCACGTAGCCGATGTAGATGGTGAACAGGATGAGGGCCTCCCACCAGAAGATGCGGTTATCCCGGAAGAAGTAGATCAGCACCAGCAAACTGATGCTGTAGAACGAGCAGTCGCGGAACAAAGGCCACCAGGTGAGCGACAGGACCGTCTTGGAGAAGAGCGCGCACATTCCGATCACAAACAGGATGTTGAACACGGCGGAGCCAACGATCGTACCAATGCCCACATCATCGAACGACACGAAAACGCCAATCACACTGGTGAAGAGCTCGGGGGCACTGCCACCCGCCGCCATAAACGTCGCGCCGGCCACATCGTCCGTGATGCCGAGCTTTTCAATGATTACG…	FBgn0028704	CG18660	Nckx30C	Bait	yes	no	no	14.1	12.8	16.3513	16.0192	16.1852	-0.826047	60.6	64.6	49.9812	49.7378	49.8595	0.101074	7.9	8	15.1788	15.5728	15.3758	0.369017	13.2	11.7	12.9505	13.084	13.0173	-0.101372
77	D11	TCCGGTACTCTGACTTCTTTCCCATCACGGACGACCGGTACTTTCAGCGGACGGTAGAGAAAACGGATGCAGCCCAATTGCCCGCCCTGATCATCCAGGCATCCAGCTATCGCTCCAATGCCGCTGTACCCATGTATGTGACTGCGCTTAACACGTTGGATAACCATGCGGCTAAACAGCTGGACAAGATGGATACCGCCACAGTGCTCGAGACGCTCTACTCCTTTCTATTCCTCATACCAAGTTGGATAAAGCGATTGGATTTTTACCAAGCAGCCATGCAACGACTGGTCAGGGAGGATTTTCGCGGCAACAAGGAGCGATTCGTTCAGGTGTGCTTCTATATGGGATTGCAAAAGAAGCAGGCCAAATCTTCTGAGGAATTCCAGCAACTCCTGG…	FBgn0032166	CG4619	CG4619	Bait	yes	no	no	13.7	14	15.8874	17.521	16.7042	-0.614719	64.4	65.4	53.1153	50.3537	51.7345	0.728872	6.5	7.4	12.4889	14.4048	13.4468	-0.451498	11.9	10.7	11.6751	11.9657	11.8204	-1.1439
77	E8	AGTTGTGGACTTCTTCAATCGCATAAACTTGATCTACGGCACCGTTTCGGAGTTTTGCAACGAAACTACGTGTCCCACGATGTCTGGCGGTTCCAGATATGAGTACTTATGGGCCGATGGAGATCTGTAAGTGCAGGAAATGATATTGCGAAGAGCATAAACTAATGTAGCTACGATTTCAGATACAAAAAGCCAACCGCCCTTTCAGCCCAAAAGTACATTGAGCATTTAATGGACTGGATTGAGACACAAATTAACAACGAAGCTGTTTTTCCAGTGTCCACGGGTAGGAAATTATATACTTTCCTTTTAAAGAAGCCCTCTCGCATATTTCGTATATGAGTTATTTAATGTGTACCATACTTCCTTTCAGATGTTCCATTTCCCAAGAACTTCATA…	FBgn0259482	CG4946	Mob3	Bait	no	no	yes	14.3	12.2	16.5832	15.2683	15.9257	-0.931711	63	67.3	51.9607	51.8166	51.8886	0.780467	6.7	6.7	12.8731	13.0422	12.9577	-0.659578	12.8	11.5	12.5581	12.8604	12.7092	-0.3697
77	G3	ACGGATATCCTTGTTCTTGACGGTCGTGGACTGCTGGATGAGGGCGGCAGATCCGGAGACAGACTCAATATCGTTTCCCTCCACGATAAGTTCGTCCTTCTGGGCAGTGGAGTTGACCACGGTGACGCCAGGAGCCATCTCCACACGACGGATGTACTTCTCACCCAAGAAGTTACGGATCTCAATGACCGTGTTGTTCTCGGAGGTGACACAGTTGATGGGGAAATGGGCGTACACAGCACGCATCTTGTACTGGAATCCAAAC	FBgn0015756	CG6141	RpL9	Bait	yes	no	no	26.1	27.4	30.2672	34.291	32.2791	5.72755	52.9	55.9	43.6305	43.0393	43.3349	-2.08348	9.2	8.3	17.6766	16.1567	16.9166	1.02446	9.8	7.5	9.61478	8.38719	9.00099	-3.59977
78	A4	TGCTCACAAGGTATCGTAATGCAGCCAACGAACTAAATGTTCAAGGAAGATGGTATGAAAAACTTCACAATTGGGATGAGGCGCTGGAACACTATGAAAGGAATCTAAAGACGGATTCCTCGGACTTGGAGGCGCGACTCGGTCACATGCGCTGCTTGGAGGCCCTCGGAGATTGGTCGGAGCTGAGCAACGTGACCAAGCACGAGTGGGAAAACTTCGGTACAGAGGCCAAATCAAGAGCAGGACCCTTGGCCGCAGTGGCCGCCTGGGGTCTCCAGGATTGGGAGGCGATGCGGGAGTACGTAAGGTGTATACCAGAGGATACCCAAGATGGAAGCTACTATCGTGCTGTCCTCGCCGTGCATCATGACGACTTTGAGACCGCACAGCGCCTTATTG…	FBgn0021796	CG5092	Tor	Bait	no	yes	no	22.8	18.9	26.4403	23.6533	25.0468	2.78248	57.7	62.5	47.5894	48.1209	47.8551	-0.570019	5	5.5	9.60682	10.7063	10.1565	-1.8511	11.7	11	11.4789	12.3012	11.89	-1.08325
78	B3	AACGACTTAAGCGGTCTATTGCTGCTCTCAACAGCTTCCGGCGATGCCCAGCTGCTCGAGGTGGTGGGTGCGGCTGGCTCGGCCCAGGGACATCACAATCTAGCTTTCCTCTCGGCGTTCCTTCGTTCAGACGTGGAACGCTGCTTGGAGATTCTCATTGAGACAAATCGGTTGCCAGAGGCAGCGTTCTTTGCCCGCACCTACCTGCCCAGCCAGATGTCAAGGATCGTAGAGCTTTGGCGGGAGAAGCTTGGAAAGGTCAACGAAAAGGCGGGACAGTCGCTGGCCGATCCGGCACAGTATACAAATCTCTTCCCTGGCCTGGGCGATGCGCTGCGGGTGGAGCAGCATTTGCAGGAGGAGCGAGCTCGTAAGGCGCCGGCACGCCTCGCTGCGAAT…	FBgn0025724	CG6699	beta'Cop	Bait	yes	no	no	17.5	14.5	20.2941	18.1467	19.2204	0.409916	52.4	58.1	43.2181	44.7332	43.9756	-1.86895	12.6	11	24.2092	21.4125	22.8109	3.5317	13.3	13.5	13.0486	15.0969	14.0728	0.818041
78	D1	AGTGAATGTTGTTTCAAATGCGTTATGGATGCACTACTTTTTTGGCGCCGTTTGGCGTAATGCTTTTGGGCAGGCATGTCCGATTCCGATGCAGGGTCATAGTCATCCTTTTCGTAAGTGTCCTCTTTAGACTTGCTAAAATCTGAGCCAGAATACTTCGATTCTTGGCTACCGGCATTATTTTCTGAATGGGTTAAAATGTGCTGCCTAAATTGCGAGGCTGCCGCGAACGATTGTGTGCACATGGAACACTTGTAGCGTCGTTTACGTTCAGTATAATCGGGGTTGTATTCAGATCCAATGCTGTTGAAATATAGTTGGGGAGACTGTATTGATTAACCTCCTCAGTTTCTATCTTGCATGTGTCTTTCTCGAATAGATCGTTTTATGCTTTGCTGA…	FBgn0051782	CG31782	CG31782	Bait	yes	no	no	14.4	13.1	16.6992	16.3946	16.5469	-0.67877	62.1	66.7	51.2184	51.3546	51.2865	0.578863	7.2	6.7	13.8338	13.0422	13.438	-0.455254	12.8	11.3	12.5581	12.6367	12.5974	-0.467109
78	E6	CTTCTGGTAGCAATTCAGATTGGCCGACATCCGACCAAAGGCGGCTGCCATGCGGTTGGGCAGCCTGCTGAGGTGCTCCTGAAGATTGGACGATCTGGATGAGGACGGAGCCGATGGGCCCGACGCCGTGGTGACCTGCTGCAGCTGGGCCACCACCTCGGCGTGCTGAACGTAGGAGACCCGTATGTTGACCCCCTCGTCGTCGTCCTCGTCCACCTCGCTGCCGCTCTCCACGTCCTCGTAGTAGGTGAAGCCCACCTGCTGCTCCTCCCGCTATACATTGCCGTAGTACGGCATCGGGGTGTTCTGGTCGATGGGCTTGACGCGCAGCTTCTGCTTGTAGTGATACTCCTTAAGGTAGCTCTTCAGCCGACCGGGCAGCTCCATCTGGTTGATCCC…	FBgn0041184	CG15154	Socs36E	Bait	yes	no	no	13.8	12.2	16.0034	15.2683	15.6358	-1.04977	61.9	66.6	51.0534	51.2776	51.1655	0.538359	8	7.5	15.3709	14.5995	14.9852	0.202875	12.5	11.3	12.2638	12.6367	12.4502	-0.595298
79	A11	CTGTAACAGGTTCTGGGAGTCGCTAGGACCAATGATTGGCACGCCACTGGCTAGGGATTTAATGCTCTGAATGTTGCTAACTTCCAGCACGCCACCGTTGCCACATACGGGGGGCGGCGGCTGTTGTGGAACGGAAAGTGGTCCAATACCCGTAGAATTGGTAAGCTTGCCGGATTTTGGACTGTCGGCTCTGCTTGGTGGCTTTTGGGGCGGACTGGTTGGCTGGAGCGCTTCTTTTTGGGTTGATTGGTACAGGTCCAGAACTTGGTGGCAGATGTCTTCGAGTATTTCCATCGTTACATCAGACACAAACATATCCCACCAACGCTGCTGCTGTGGCTGGCGGCCCTCCCAGTCTTGCACAGTGAATTTGCTTAGCTTGCTGGCCAAATGGATAAG…	FBgn0025674	CG15218	CycK	Bait	no	no	yes	13.2	14.4	15.3076	18.0216	16.6646	-0.630851	63.9	66	52.703	50.8157	51.7593	0.737171	6	6.1	11.5282	11.8742	11.7012	-1.19404	13	10.8	12.7543	12.0776	12.4159	-0.625173
79	C12	GTAGTAGACCTTGGTTGCCAGGGTCAGATCTGCGCCCTCCAAATGCTTCTTGTACTTGATCACGCTCTCGAAGTCCTGGGCCACGGCCATGGCGTTCTTGCTGAACTCTCCGGCCTTCTGCAGTTCCCGGAACGTTTTTCCGTCCGAGGCCCCGTAGATCAGGGCCAGCAGCGCGTGGACGGAGAAGGGCGAGAACACCACGTTCTGCTGACTTTGCGACTTAATGATCTCCTTGAAGAGCTCGGAGCTGAAGCGGTCCATGTAGCTGAAGACGGGCGGCGGGCGATTGGGTGGCGGAGTGACCGGCTCACGTTTGGTTAGGTCCACCGCCACCACATCGCTTATGGCTTCCTGATTGTTCTGGGTCCACGGGTTTCCGGGCAGGGAACGGAGGCCCAG…	FBgn0002930	CG1857	nec	Bait	yes	no	no	16.2	14.5	18.7866	18.1467	18.4666	0.102969	60.4	63.1	49.8162	48.5829	49.1996	-0.119882	7.9	7.3	15.1788	14.2101	14.6945	0.0792074	12.6	12.4	12.3619	13.8668	13.1143	-0.0168172
79	H5	GGAACGACTGGAGATCAAGCTGGAGGCCTCGCAGAGCGAACTGGGCAAGTCGAAGGCCGAACTGGAGAAGGCCACCTGCGAAATGGGCAGGAGCAGCGCCGACTGGGAGTCCACCAAGCAGAGGATCGCCCGACTGGAGCTGGAGAACGAGCGGCTGAAACACGATCTGGAGCGTTCGCAGGTACTCGTGCATTATGACCAGTTTCCCCGACATTACCCTAATAACTTATCATCAGTCTATTCGTATGTATGTTTGCGCTGTGT	FBgn0259246	CG42344	brp	Bait	no	no	yes	25.2	19.5	29.2235	24.4042	26.8139	3.50204	49.6	57.3	40.9087	44.1172	42.513	-2.35867	8.5	8.4	16.3316	16.3514	16.3415	0.779811	13.5	11.7	13.2449	13.084	13.1644	0.0268164
79	H8	ATATTGAGTAGCACCGTTTCGGGCTAAACAGCACAATGACCAAGACCAAGGGTGAGAAAATCAACAAATCCGCGATCAACGAAGTCGTGACGCGCGAGTGCACCATTCACTTGGCCAAGCGTGTCCACAACATCGGCTTCAAGAAGCGCGCACCCCGCGCCATCAAGGAGATCCGCAAGTTCGCCGAGCGGGAGATGGGCACCACCGATGTGAGGATCGACACCCGTCTGAACAAGCACATCTGG	FBgn0025286	CG1821	RpL31	Bait	yes	no	no	35.4	31.7	41.0521	39.6725	40.3623	9.01909	45.1	50.2	37.1972	38.6507	37.924	-3.89515	9.5	9.4	18.253	18.298	18.2755	1.60247	8.6	7.5	8.43746	8.38719	8.41233	-4.11253
80	F6	GCACTCCATTTTATTTTCACACCGATGTGGCATCGTTAGTTGGAAACCTGGAAACAACAATACAACGCTGAATGCGGCAGCAATCAAGTGGGCGGTGCTTGGCAACTGCAGCACACTAGTTGTCCCGCTCCCACCGCGGTCCAATGACTGCCGTGCGAGAGAGATGGCCCGATACAAGAAATTGCCATTTTGTTTTCAATGCCGCGGCGACTGCGCTGCCGTCGCGCTGCCCGCAAATGCATTGGATTTACCGCTCCTTTTGCCAGTTTGTTTT	FBgn0003975	CG3830	vg	Bait	no	no	yes	15.4	21.8	17.915	23.8027	20.8588	1.0771	54.9	50.8	49.6958	46.2928	47.9943	-0.523423	10	9.6	13.2257	12.3808	12.8033	-0.725256	15.6	14	13.8078	13.0799	13.4439	0.270214
80	H3	TAACTCGATATCCCGTCAATCCCGGATCTGATCCGAAACGCTCCGTTCCGCTCTTTAATGCTTTGATATTTACACACTACTTAGTTAGAGTTAAGTCGATTAGAGTTAATTCTAGTTGGGAGTAAGTTAGGCGGTCCTAACGTTCATGTAAAATACTAAGCACCTAAGCAATGTTATCAAATCAACAATAAACGATTCATATTGGCAACGATTCTTAAAAGACTTTGTCAGTCAGTCGGGAAGCGGCGAACAGATTTAGCGTAATCTAAGTTAAATGTTCCACTTGTTTTGCGTCCAACTTTAATCAGCAATGCCCGCCCATTTATCCATCATCTATACATATATGTACCATTGAACCAAAGAAACCAATTTAAAACATAATCGCATTACCTTCTCCAA…	FBgn0000289	CG8367	cg	Bait	yes	no	no	14.9	16.6	17.3333	18.125	17.7292	-0.19734	56.3	55.3	50.9631	50.3935	50.6783	0.375233	9.5	8.4	12.5644	10.8332	11.6988	-1.19506	15.5	15.2	13.7193	14.201	13.9602	0.719949
80	H4	CAACGGTTGACAAAGTACAACGTACTCAAAAAATTAACCACAATAGTTCATCTATTACTTTGGGAAGTGACACAACAATCCGAAAAACAACAAATCAGATGAACTATGTTTCTGGCAAGGACGCTGTCAAACAAGTCGATTCGAATGGCCAAAATCCGGTTGATGGTCTCATTGTTGTATCTACAACAAAGGTAACTACTGTCATAGGAGGGCGTCATAAGAAGGAACCAGAAACCGAGTATGTCAAGAGGCCCGCTAAGATAAACGTAATAGAAAATGTTGCGAAAAATACCACAACGACAAATATCGAAAACACTCAAAACATCCATAAGGAATCCACGTCCTTGCAAAGAAATCAAAAGGTCATTAAAGGTACGGAAATTATTACGGGTACGGATG…	FBgn0050069	CG30069	CG30069	Bait	no	no	yes	15.5	14.6	18.0313	15.9413	16.9863	-0.499846	57.4	59.1	51.9588	53.8564	52.9076	1.12164	10.3	9.2	13.6225	11.865	12.7437	-0.750586	13.2	13.6	11.6835	12.7062	12.1949	-0.817729
81	C9	CATGTCCAGAAGCTGGTCCAAGTCGACACCGCGGTAGGTGAACTTCTTGAAGGTACGCTTCTTCTTCAGATTTTCATCGACTTGCTGCATAGAACGAAAAAAAACACCGACATTAGTTTCACATTCAGCCGGTAAATCGCGCTGCGAAACTCCAGAATAACATCAGCAGCCGTGCAACGAAGTCTTCTAATGGTGTTTCGTATGGCATTTTGTTCGATACCCGCACGGATGCCGAGTTTTTCATTGGATTTTT	FBgn0034138	CG8332	RpS15	Bait	yes	no	no	22.8	21.9	26.5235	23.9119	25.2177	2.85206	46.5	48.5	42.0921	44.1968	43.1445	-2.14724	13.6	14.3	17.9869	18.4423	18.2146	1.57658	13.2	10.6	11.6835	9.90335	10.7934	-2.03844
81	C10	AAATGCACTGACAGAAAAGTGGTAGCACTTTAGATAGGAGAGAATAGTGGACACACGCCAACTAACGCGACAGTAGATAACCAGTACAGCGTTCACAGTCAAGCTCGAATAAGAGCAACAGGATGCACGAACGAAGCCGCAAAACGGAGACGGCGAGCAGCGTCACTGAATAACATGAATAAGTCATAACTAGTGTTGGCCTTTGCCGTTCTGCGATTGGTTAGACATAAAAACGGAGTATGTACGAAAACATTAAACGCGGTT	FBgn0016131	CG5072	Cdk4	Bait	yes	yes	yes	18	21.8	20.9396	23.8027	22.3711	1.69292	51	47.7	46.1655	43.4678	44.8167	-1.58735	12.6	14.9	16.6644	19.2161	17.9402	1.45987	14.5	12.4	12.8342	11.5851	12.2096	-0.804873
81	D8	ACTAGTTGGTGACATTGCTCCCGAAACGGCCAACTGTCGCAGTTGGATGGGCGGCTCATCCGTGTACTTGTTGTACGTGGCATTTCCGGGAGATTTGACACTGTTGGAGTTGTTTAGGCCATGGATACTGTGCCTGGTCACCGGTTTGCTGTTGACATCATCATTTCCGAATCCAATATTGTTGTTGTTGTGCAGATGACTTAGCGATTCACGTTTCAGGGTCGCCTGGTTATCGACGCTGTCCCGACTTCCTGGTGGAGACTCCTTTTTAGGCGATCGCTTGGCGCGCAGAGGTGGCTTGGGTCGTTTGGGCTGCTCATCGTCGAAGGAGATGTAGAAACCCTTCTCGGGCGGCTGGTCCTCGCCACCGGAAGCAGCTGCCATGGCTCGGGGATCCTG…	FBgn0022085	CG33130	ssp4	Bait	yes	no	no	19.4	14.5	22.5682	15.8321	19.2001	0.401659	51.5	55.5	46.6181	50.5758	48.5969	-0.321647	11.6	10.2	15.3418	13.1547	14.2482	-0.110611	13.5	15.6	11.9491	14.5747	13.2619	0.111725
81	F7	ACATTTACTCCGAGGGACTGCACGTGCGCATCCCCTGGTTCCAGTATCCCATTATCTATGACATTCGCTCGCGTCCCCGCAAAATATCCTCGCCCACTGGCTCCAAGGATCTGCAGATGATCAACATCTCGCTGCGTGTGCTGTCGCGCCCCGATTCCCTGAACCTGCCCTATCTGCACAAGCAGCTGGGCGTGGACTACGACGAGAAGGTGCTGCCCTCCATTTGCAACGAGGTGCTGAAGAGCGTGATTGCCAAGTTCAATGCCTCGCAGCTTATTACCCAGCGTCAGC	FBgn0010551	CG15081	l(2)03709	Bait	no	no	yes	10.9	13.1	12.6801	14.3035	13.4918	-1.92284	50.2	47.5	45.4413	43.2856	44.3635	-1.73909	20.4	22.9	26.9804	29.5335	28.2569	5.84831	13.7	12.3	12.1261	11.4916	11.8089	-1.15396
81	G1	CGGTTACCAAGAAGATTAAGCGCGATCCCGCGAAGAACCCGATGAGGGATCTGCACATCCGCAAACTCTGCCTGAACATCTGCGTGGGCGAGTCCGGTGACAGGCTGACCCGTGCCGCCAAGGTAAGATATACCTAGATGCAGCATAACCATGATCACTGGCTAACTAGAGAATGCCAACAGGTGCTGGAGCAGCTGACTGGTCAGCAGCCAGTGTTCTCCAAGGCCCGCTACACGGTCCGTTCGTTCGGTATTCGCCGTAACGAGAAGATCGCTGTCCACTGCACGGTGCGCGGCGCCAAGGCTGAGGAGATTCTG	FBgn0013325	CG7726	RpL11	Bait	yes	no	no	20.8	21.7	24.1968	23.6935	23.9452	2.33389	54.6	52.6	49.4243	47.9331	48.6787	-0.294285	9.6	11.1	12.6967	14.3154	13.506	-0.42633	12.6	12.1	11.1525	11.3048	11.2286	-1.65938
81	G5	TTCCGCAGTAAGTTATCATCCCGTAGATCAAAGTCATCAGGAATTTCTTTTAGGGACAGACGGGCAAACAGCAAATCAATTTCGATGCCATCAAAGTTCATTTTGATGACGGGCACAAAGGCCTCTTCCACCGAGCGGCACTCGGTTACCTCTGGCTGCTTCTTGAGCACCTCAAAGAAGCTCTGAAAGTAGTCGGTGCGCTCAATATTTCGCGGAGCAACACATAAGGCATCTATATCGGCACCCTTGTGATGGACACCCAATCGATACGAGCCGAATGTGTAGATCTTGCCGCCAAGCTTCTCGGCGGCTGACTCTGGCATGTTCTTGCTGACAGAGATTTCCTTGACCCACTGCTTGACCAGTGTGTTGAGCTTGGCCAGGATCTCCATACGGTGA…	FBgn0015949	CG9854	hrg	Bait	yes	no	no	15	17	17.4496	18.5617	18.0057	-0.0847305	54.8	55.5	49.6053	50.5758	50.0905	0.178435	10.6	9.3	14.0192	11.9939	13.0066	-0.638769	15.2	14.6	13.4538	13.6405	13.5471	0.360159
82	C9	ACTTCCGCTCTTTTCCTACCCAACTCGCGGAGCAAAATGCAGCAGAAGGTATTTGTGCCCGTGAAAAAACAGAGAATTCGTGTCTAACTAATGCCTAAAATGTTGCGAATATTTGTATTTTGCAGCGCAGAGAACCCGTGCAGGCTGTCCAGGTCTTCGGACGCAAGGTGTGTGTAAATTGAACCGCTGAAATCCACTAAAATAATCGTGCGACACGTGCAGGCGAAAAACTCGCGTCAATCGGCGGCGGCAAAAAATTCGTAGCTGCCGCCGCCTCAACGCAGAGGTTATGTTTGTGTGTGTGCGCTAGGATTTTAGCCTGGAATTTGGATTTTAACTCAATCCAGTGTCTTACTAAGCGATTAATAACCGGTGTTTTTATTGTAGAAAACCGCCACC…	FBgn0034743	CG4046	RpS16	Bait	yes	no	no	25.5	26	29.6644	28.3886	29.0265	4.40304	49.9	52.1	45.1698	47.4774	46.3236	-1.0828	11.8	9.9	15.6063	12.7677	14.187	-0.136641	9.8	9.1	8.67415	8.50193	8.58804	-3.95947
82	D11	AGGCTTAAGACTTTCATCTGCGATTTGTGGAGGAGCTGAAGTGGCTGGTTTTGTGTCCACTGGTGTGAATGTTAAAGGAACCGTGTACAGTGGTTTGTTTGCTGGAGCAGAAGCAGGAGTTGCGGGTACTGTTGACCCAGGTGCCGCTGTTCGGGGTGTCACACTGGCAATAGCCGGTTTATTCAATGCCATTCCCCCAAAGGCATTTGCTCCTGAAGCCGAAAACATGCTTCCCATGGCAGTAGTCGTTGCCTGCGTGCCAAACCCACCAAACGGTGTTGTTGGCTTGGCTGCATTGGTAGTTGGAGCACCAAACGAAACCGGACTAGAAGTCGGAGCAGTACCAAAAGATAGTTGCGGAGCAGGTGCCTTAGCTGCAGCTGCTCCAAAGCCAGAAAA…	FBgn0010660	CG3820	Nup214	Bait	yes	no	no	18.3	17	21.2886	18.5617	19.9252	0.696892	54.9	56.8	49.6958	51.7604	50.7281	0.391911	9.9	9.7	13.0934	12.5098	12.8016	-0.725955	12.8	13	11.3295	12.1456	11.7376	-1.21607
82	D12	TAATCAGCTGTCGCAAAGTACCGTTCACTTGTGCGCGAGTGTGCGCGGCCTGTGTGTGTAACCCTCGATTGAACTCCTAATTTGGAGTTGCAACTTTCCAAGCTTCTGCGTCTCTGTGTTCCCGAGGCCGACGCACTCGCCTCGCCCGATTTGGGTGCAGAACATGTGGATATAGCCTGTCGGCGACCCGGCGACTCTCTGTGACTCCGCTATTGTTGTCAATATTTATAGATCGCAACTCGACGCTTGCCCATAGTGTGGCACAGTCGCGGCCAAGTAGCTAGCACCTCATTTGTTCAAGCACACAATACCTCCGTTAGCATTTTCCATTATGTCAATACATCTTAACTTCGAACTAGACTTTACTTTTGATAATGAAATTAGTAATCGGTTCAAATC…	FBgn0261564	CG42678	CG42678	Bait	yes	no	no	14.2	15.6	16.519	17.0331	16.7761	-0.585448	57.6	57.9	52.1399	52.7628	52.4514	0.96888	10.5	9.8	13.887	12.6388	13.2629	-0.529751	14.4	13.8	12.7457	12.893	12.8194	-0.273758
82	G2	TTCCAAGTGTTTGATAAGCCGGTACAGGGTAGCAGCCTCCTTGATTTTGCTGAAACCCACGCAGAAGGCTTCGATTTCAATGAATAGTTCCTGGAAAATAACAATAGAATAGTCACTAAGCACAGTCGAGGAAATGGTAGTAGCGCATACCCTAACGTTCACAATCTTGTTCCTAATCAAGGACTGCAGAAATACGCAAACGAGTCGCACCAGGCGAGACTGCATGTACTTGTCCTTGACTGTTTCGCAAGTCGAGATGCAATTGCTGATGTATAGGTGAATAAACTCAGTGGGCA	FBgn0034963	CG13567	CG13567	Bait	yes	no	no	18.3	20.4	21.2886	22.2741	21.7813	1.45274	51	51.8	46.1655	47.2041	46.6848	-0.961873	11.4	10.1	15.0773	13.0257	14.0515	-0.194299	15.2	14.1	13.4538	13.1733	13.3136	0.156707
83	A5	GCAACAAGATGTGATAACCTGCTTTCGTCTGAAAAATCTCAGATAGTTCGCCATCTTTCAGCAACAAAATGTTTCTCTCAAAGACGAAAGGCGTTTGTGTAAGACTCAAGGGGCCCAAGTCACCGCCATGCCGGGCAGAGCAGCAATCGGAGATCATATTTGCCAATTCAGCAAACTCAAATTTGCCTGATTGAATTAGATCCCTCGCATGCATGATCTTATTTAGCGCTTCCTGCTTAGTTCTCCTTACCATCCGTTCGCGATATGAACTACACCTGTCCGATTCGCTGTGCTTCACCAGGATGTGTCTGCAGCGGAGCTGGTCATTGAAGTCAGAGTAGTCTCCAAGAATGGCGCCCCAGGCATTCCTATCCTTTTCTCGGTGGTGGCTTGGAGGCA…	FBgn0052845	CG32845	CG32845	Bait	no	no	yes	15.5	16.3	18.0313	17.7974	17.9144	-0.121919	54.8	54.3	49.6053	49.4822	49.5438	-0.00463232	11.2	12.2	14.8128	15.734	15.2734	0.325463	14.5	13.6	12.8342	12.7062	12.7702	-0.316589
83	B8	ATTGATGCAAAAACTTGACACCTACGTGGCCAACAATGACGAGATTCGAACCGAGATCAAGCCGCAGCTAAAGAAGATTATTCAGAGGCTCAGGCAATCTCCCAGCTACGTAAAGGCCCTGCACAAGTCTCTATTCTACTTGGACGCCAGCAAGTACCAGCTGTCCAAGCGCACCACGGGCATCAACTACGTACTAATCCGTCACTGGCTGCAGCCGGAATTCTCGCTGTACGGCTACAAGATACTGGGCGTAATCACTTTCCTGCAGGTCAGCGTTTCCTTGGCCATTAGTGGATGGGATGCCTGGAGAGAGCACAAGCGCCAGCAGCTAGAATCAATAAAGCAGGCTGGAAAGAATTTCCTGCAAAGATCTTCGAGTACAAAGGACGTAGATCCAAA…	FBgn0035233	CG7864	pex10	Bait	yes	no	no	17.5	19.4	20.3579	21.1822	20.7701	1.04095	53.8	51.2	48.7001	46.6573	47.6787	-0.629095	10.9	11.4	14.416	14.7023	14.5591	0.0216388	14.1	14.5	12.4802	13.547	13.0136	-0.104573
83	C4	GTCGTTGTTACGCATTAGTTGCACAAAGAGCTCCAGCTTCAGGTGCACCAGAAATGCTACCGATGAGCATACGGCGATAAAGTCGCGGAAGAAGGCCTGAGAGCGAGGAAACTGACCTTCCACACTGGAACTGGATGTCACCAAGCGCTGTGCCAGCTTATTGTGCCTGAGGGGATCCAGCTTTAAGCCCAGTTCTTCGGGAGATTCGGTGGTCTCGGTAGCGGAGATCAATAATTGGTTGACAAATAATTTTGCCAGGTGCGTCATGTTAACTGGGTGCTCCGATTTCTTATAGATATCCATAATACGCGGCCCCAGTTCGCTGGGAAAGTTGAAACCCCGATTCAGATGGCTCACCTCCCAACGCTTAAGGGCTTTGTAAAAGAGGTCCCTTTGGGA…	FBgn0024510	CG32315	dlt	Bait	no	no	yes	20.3	18.7	23.6152	20.4179	22.0166	1.54853	49.1	53.1	44.4456	48.3887	46.4172	-1.05148	10.7	10.8	14.1515	13.9285	14.04	-0.199197	14.6	13.9	12.9227	12.9865	12.9546	-0.155969
83	D12	AAGGCTTCCCTTAATCTAACGCTAACTCGCTAAATTGCTCCGCTGTTTTACATTTTGGTTCGCCCAATCCTTAATTGTTATGTGTATGTTTCTGCCACGCTAAAGATAGTAAATACGTATACATTAAAATATCCAGCGCTTCGCGGATAGGACAGCCACTATAAAAACTCAAATAATGAATCCGCCTTTCTAGGTACCCACATATGTATGTACAAGCCTGATTACGAGCACAAAAGTCGCTTGTGTGTCCATTTTGAAGAACAGGCCCTTTGATATTGCACAAATTGTAAATCTTTTGAAGTCCGTCTTATGTTTTTCGCACATT	FBgn0052280	CG32280	CG32280	Bait	yes	no	no	17.8	14.8	20.7069	16.1596	18.4333	0.0893837	53.2	55.9	48.157	50.9403	49.5486	-0.0030067	10	10.1	13.2257	13.0257	13.1257	-0.588108	14.9	15.3	13.1882	14.2945	13.7414	0.529344
83	E4	GAAAATTTCATAACTACCGCCCCAAAGTATGCAGTACTTGGTCGCTACCCATTATCGACAAATAACCACAGAACTGTATTAATATTACGGTGTTTTTAATATTTTTTCTTTATTCTCGAGTAGAAAACAGCTCCGCATAGCCCCAATCTGGTACAGTTTATTCGGGCTTCTTTCCCTTAGCAAACTCGGCCTTCTTTCCCTTGACGGGGGCGGGCTTCTGGGAGCGCAGGACAGCGGAAGCGCGGCGGAGGGCAGCCTATAAGCACAAGTAAAATCATTAGAATAGGCCTAACACTGAAGTACGATAAGCTTCAGCTTTGAGAGCTTCAGATAAGTTTATCAACACGATCATTCTGCGATCTTGGTTGTGTAGCATTAAAAAAAAGATCATCATGACAA…	FBgn0035422	CG12740	RpL28	Bait	yes	no	no	27	28	31.4094	30.5723	30.9908	5.20294	48.4	50	43.812	45.5638	44.6879	-1.63048	12.2	10	16.1353	12.8967	14.516	0.00330493	9.7	10.1	8.58564	9.43621	9.01092	-3.59112
84	B1	CGAAGTTATCCTGGTATCGTCCCTTGACCAGCCGGTCGATGGGAATGATCTTATCAACAACAAATTTGTTGAAACATCCCTGTAAAAGCTTGAAATTCTGGATGTACTCATACTCAACGTTTGTGCGAAACTTGACTCGCTGCATCGGGATCGACCGGGCAAACAGTATGTCCATTAACTGGCAGTATGCCGCTCCGGTGCACAATTCCTCGACCTTGAAAAACTGCGATTTCAACGTGTTATTCACCCAGGATAGCATTTCCGCACGCGAAGAATTGCTCGACAACTTGTTAGTGTAGCGAACATTCACTACTGATGTTTTTGATTTCTCAGACATTTTGTACGAAAAATTTAAATAATGTTTGGACTACTGACGAATACTCTGATTTGCCGAAC	FBgn0052371	CG32371	CG32371	Bait	no	no	yes	13.1	18.3	17.4067	21.4039	19.4053	0.485195	58.8	52.5	49.4947	47.0413	48.268	-0.431782	11	11.3	14.4143	14.3439	14.3791	-0.0549305	13.4	13.6	12.8125	13.0988	12.9556	-0.155048
84	B1	CGAAGTTATCCTGGTATCGTCCCTTGACCAGCCGGTCGATGGGAATGATCTTATCAACAACAAATTTGTTGAAACATCCCTGTAAAAGCTTGAAATTCTGGATGTACTCATACTCAACGTTTGTGCGAAACTTGACTCGCTGCATCGGGATCGACCGGGCAAACAGTATGTCCATTAACTGGCAGTATGCCGCTCCGGTGCACAATTCCTCGACCTTGAAAAACTGCGATTTCAACGTGTTATTCACCCAGGATAGCATTTCCGCACGCGAAGAATTGCTCGACAACTTGTTAGTGTAGCGAACATTCACTACTGATGTTTTTGATTTCTCAGACATTTTGTACGAAAAATTTAAATAATGTTTGGACTACTGACGAATACTCTGATTTGCCGAAC	FBgn0052371	CG32371	CG32371	Bait	no	no	yes	14.9	16.2	19.7984	18.9477	19.3731	0.472077	57.3	53.7	48.2321	48.1166	48.1743	-0.463153	10.3	12.5	13.497	15.8672	14.6821	0.073952	13.8	13.5	13.195	13.0024	13.0987	-0.0304226
84	C12	AATCTACAGACGTTGAGAGTCGGTACAAGCATTGGCGCCTGTTCGACTCCCAAGTGGTCTTACTGAACAGAACAGAGTTTATATCTGAGAGAGCCTGGCGACGATGTTGTCGCCTGTCCAAGCGATATTTACCGAATGTGACGCTGACGGATCAGGACGCGAGCATGATGGATGGACTTGGCAAGTCCCAGCTTGAACACCTGCGTCTGCAGACGACGCTCCAAGAAGTCCTCAATCTTCAGA	FBgn0010408	CG3395	RpS9	Bait	yes	no	no	33.4	33	44.3804	38.5972	41.4888	9.47781	40.8	38.6	34.3432	34.5866	34.4649	-5.05331	14.8	15.4	19.3938	19.5484	19.4711	2.11105	7.2	8.2	6.88435	7.89778	7.39106	-5.0021
84	H4	AAGAAGAAGGGAAAGGATCACCGACTGACCGGTGGCTTTGCTTCCAATCAAAGTGACAAGCATAATCTTAATGAACGCTTAAATCTTTTGACTCGTCGTGAAGAGGAACTACAGGCCACAAATGAAAAGCATAAGAAGAAAATTCAGAAAATGCAAGCAAAGATATTAGAACTGCAGAAGGAGCTCAAAGATCAGAATAAACATTCCAACGTCACCCTGGATGAAGAGAAAATACGCCTGTCATCAGAGCGGGACTTCTTCCAGAAGGAGTATCTGCGTCTGATGAGCAAGACCGGATCCGAGTCGGAGATCGCCTTCTTGCATGCCCAAATTAAATCTAAGGACGAGGAGTTAAAGGCCCTGCGATCTGAACTGTTTCATGGAGGAAAGCAGCAATTT…	FBgn0036480	CG17081	Cep135	Bait	no	no	yes	13	24.5	17.2738	28.6555	22.9646	1.9346	58.5	42.3	49.2422	37.9019	43.572	-2.00409	12.4	16.7	16.2489	21.1986	18.7237	1.79314	13.5	11.6	12.9082	11.1725	12.0403	-0.952355
84	H7	AAAGGAACTGAACATTTCGCCGGTTCACGATGTGAATGTCACCAAAGCCACGGCCACTTTCGGCATGGGTTGCTTTTGGGGCGCAGAATCCCTGTATGGAGCCACCCGTGGAGTTTTGAGAACCACCGTGGGCTACGCCGGAGGCAGCTCGGATTTGCCAACGTACCGTAAAATGTAAGGGAGCAAGTTGAGAGCATTAATCATCCATATGTCTTCCTTTCACGTCCCTACATGTTGCATCCCATAATCCTTTCGGATCCGGTACTAACCACCAATCTCAACAGGGGCGATCATACGGAGGTGCTGGAAATCGACTATGATCCCACGGTCATTAGCTTTAAGGAGCTGCTGGATCTGTTCTGGAACAACCATGAGTATGGCCTGACCACGCCCATCAAG…	FBgn0000565	CG7266	Eip71CD	Bait	yes	no	no	12.1	24.5	16.0779	28.6555	22.3667	1.69111	59.3	42	49.9155	37.6331	43.7743	-1.93635	10.8	16.7	14.1522	21.1986	17.6754	1.34721	14.8	11.7	14.1512	11.2688	12.71	-0.369044
84	H8	CAACATCCGTTTGAGTAACAGCGCCGAGTCCATTCAGTATGCAGCCCGACGACCGGTCGCCAGTCTTGGTCTCAATCCCAGCCTCGGCGGCGCCATTACCACCATCAACACCACCAGCACCCACAATCCCACCACCAGGCGTCTGCTCATCAATGTGCCGCGCCAGTATCGATCCTCGCTGCGGCGCAACAAGGAGAAGCAGATCGGCGGCAATAGTCAGAGCAACAGTAGCAATAGCCTGGGCAGTGATCAGTTGACCGGAAATGCTGGAGCAGCTGCAGGATCGGCCGTCGGTGTTCCGGTGCTAAACAAACCCCTACTGATGGTCGGCCTACT	FBgn0036518	CG32149	RhoGAP71E	Bait	yes	no	no	12.8	26.4	17.008	30.8777	23.9429	2.33296	61.1	43.3	51.4307	38.7979	45.1143	-1.4877	9.8	14.1	12.8418	17.8982	15.37	0.366566	13.4	11.3	12.8125	10.8835	11.848	-1.11984
85	D7	CGTCTCTTTACACCGTACAAGCGGCGGAAGCGGAATCAAACTGATCTCGATATGGAGTCTGGACCCAAACGCAAGCGTAACACCCATCATAGTAACAACAACAACAGTAACACCAATAACAACAACACGAGCGGGAGCGGCGCCAACAACTGTGTGGATGTAACTGCAGCTGTGGCTGCTGCAACAGCCAGCGTGGTGGACGAGAACAACATGTTCCTGTCGGAAGAGAACATCACGTCCAAGGATGAGCCGTGGGCAGCGCTCAACGACAGCCTGGACACCTCCACCGAGCTGGTCGATCAGTCGCAGATGGGCAACACGTACGAACGGGAAACGTTTGTGGTGAACATCAACGATGGATCCTCCATCGCCGTCCTGGACACCAGCCAGTCGATGAAG…	FBgn0013799	CG8567	Deaf1	Bait	no	no	yes	12.4	15	16.4765	17.5442	17.0104	-0.49004	60	57.5	50.5048	51.5215	51.0131	0.487331	11.4	11	14.9385	13.9631	14.4508	-0.0244431	13.7	12.9	13.0994	12.4246	12.762	-0.323751
85	E7	GACAAACGGTGTAATCCCTACCGGTATACGAGTTATGTAGAGCTTTAAGTGTGCGGGAGATGCGCTCGTCGGCTTCTACATCCTCCACCATAGTCTTAGCAGCCTGCAGGCCTTGCTCGATCTCGTCCTGCTGCTTGGTGCCCACTAGGGACACCAGGTCGTGGGTGTTAACATAGGCGTAGCCAGCCTTTAAAAAGCAGCGACGTCCGCGCACCAGATCGAGCACCTGGGTGAAGGGCACCTTGTAGAAGTCCAACAGCTCGATCTTCGCCACGCTCTGTCCGACCGTGCTCTCGTACAGGCCGTCCTTGACTTCGTCCTTCTGGGCCTCGGTGAGGGGGTGAATCTCAAAGCCGTTGGCCTCAAGGAACTGCTTCACCTCGAAGCTGCTAAGTGCAG…	FBgn0259676	CG5553	DNApol-alpha60	Bait	no	no	yes	13.2	14.7	17.5395	17.1933	17.3664	-0.345049	58.9	58.3	49.5788	52.2383	50.9086	0.452325	10.6	10	13.8902	12.6937	13.2919	-0.517383	14.5	13.6	13.8643	13.0988	13.4815	0.303028
85	F4	AGCTGCTCGTTATTGTTGCGCTGCACAAAGTCCCGCATCAGCTGGATAAGTTGTACCGGCTCCGGATTCGCGGTGGACGCACTGTGCAGTTTGGCCAGGAGCACATAGAGCACGCCCAGCGAGTGCTGCTGCATGTCTAGCGTCTCCAGCACGTTGTCCAGAATGCTCCAGTTGCGGGCTAGCAGCGACAGCGACTCCGGCAGCTCCTCGGCCAGCTCCCGATAGCTT	FBgn0027055	CG18332	CSN3	Bait	yes	no	no	43.8	43.2	58.1994	50.5272	54.3633	14.7204	34.8	31.9	29.2928	28.5832	28.938	-6.90382	12.2	13.5	15.9868	17.1366	16.5617	0.873465	6.9	8.1	6.5975	7.80146	7.19948	-5.16898
86	A6	ATTTCTGTTACTGTAGTTTGCTGATGCTTTAAGCTGCGGTCGCCTACTAAACTGCTGCCGCTCGTTTTGTGGCTCCGGCTCCTGATGCTGCTGCTGTTCCTAAAGTGGGCGCATGGCTAATCGATGAAACTCTGCTCAACGCAGGCTTTCACACGCTTCTCGTACTCGCGCCGATTTTCTTTATACAGCTGGGCGGCGGTGGAGTTAGCCGGTGAGTTGGGATTGGGATCGCTCAGCAGTGACTGGAAATCAGAAGCATACACATTAAGCTATAGCTACTGGATCCAGAAGCAGAGTAACTCACCTGTATGGATGTTAATATGGCTGACACATCGTACGTGGGACTCCAGCGGTTCTGCAATATGTCCAAGCATATTCCACCATCTGCGTATACATTGG…	FBgn0004436	CG2013	UbcD6	Bait	no	no	yes	10.2	11	13.5533	12.8657	13.2095	-2.03778	60.3	59.9	50.7573	53.6719	52.2146	0.889612	11.2	11.3	14.6764	14.3439	14.5102	0.00080996	13.9	14	13.2906	13.484	13.3873	0.220958
86	A7	CTCTCTCCAGAAATTGGACACCACGATACGCGAGTCTGTGCAGGACGATGTAATCGCCTCCCTACGCCTAATTGAACAGGAAGAGTTCGATGCCAAGAAGGAGGACTTGGAGTTGCAGAAGGCGGCCCTTTCGGTGCTTAACGAAAGTGCTCCTCTTCTCAACGAGAAACAACGCGCTTTAATTTACAAAGCTCTGGTTCAGCTTGTCAGCCATCCGTCCATCGACATCGATTTCACCACACTGACGGTTAGCCTTGGAGCCCTGCAACCGGTGGAGGTGCAGTCAAATTTCATTGATGTTTGCGTGCGAAATTTCGAGATTTTCTCCACATTTGTCAAACGAAAGATATACACAAATTTATTGCCGCTCATGCCTCAAATAGCGTTCACTCAACGCAT…	FBgn0037301	CG12005	Mms19	Bait	yes	no	no	12.9	13.1	17.1409	15.3219	16.2314	-0.807233	60.1	58.8	50.5889	52.6863	51.6376	0.696426	11.3	10.1	14.8074	12.8207	13.8141	-0.295294	12.7	14.7	12.1432	14.1582	13.1507	0.0148708
86	B3	CCTGGTTCTCGTGCTGGTTCCTCAGACCACGCTTGTAGCCGGTGAAGACGGCCTTGGCGAAGAGGCGTCCGTGACGCTTGTACTTCTTGGCGGAAACTTTAGCCTCTGAGGCGGCGGGCTTCTCGGCCTTAGGCGCCTTGACGGCCTTGGGAGCCTTCTGGGCCTTGGCGGCCTTGGGCGCAGTAGTGGACTTGGCTTGTGTGTCG	FBgn0037328	CG2099	RpL35A	Bait	yes	no	no	21.6	23.7	28.7011	27.7198	28.2104	4.07074	55.2	54.1	46.4644	48.475	47.4697	-0.699075	11.3	10.4	14.8074	13.2015	14.0045	-0.2143	10.1	10.1	9.65721	9.72775	9.69248	-2.99744
86	D9	ATATCCTCCATGAAACTGGGGATCTCCTGCTTCGTTTCGATCAGCAGCTCCAAGAGATCGGAGCAAATGTTGCGGTTCTTTTCGTTGAAAAAGGAGGTGGCCACACCAAGATTACCCATACGTCCGGTACGCCCGATACGGTGGACATACTCCTCCACATCCGAGGGCAGGTCAAAGTTAATAACGTGCTTAACGTGCGGAATGTCCAGGCCACGAGCGGCCACGGCTGTGGCCACCAGGATGGGGCAGTCGCCCGATCGGAAGCAGCGCAGTGCCTCCTCGCGCTCCTTCTGCGTGCGATCACCGTGGATGCTAGTGACGGGATGATTGCACTGGTACAGGAACTCCTCCAGCGAGTCTGCACCCTTCTTAGTCTCCACAAAGATCAGTGTTAGGCTG…	FBgn0000171	CG9748	bel	Bait	yes	no	no	12.4	12.6	16.4765	14.7371	15.6068	-1.06157	61.7	58.3	51.9357	52.2383	52.087	0.84689	11.6	13.2	15.2005	16.7557	15.9781	0.62525	11.5	11.7	10.9958	11.2688	11.1323	-1.74327
86	E4	CAATCAGTGATCAAAATGTGGCAGCACGCTCAGATCTGCTGGTTGATCAGTGGAAGAAGAAGGCCGAGCTGTATCGCACGAACGTGCTGCTGATTCCGTTGGGTGACGACTTCCGCTTCAAGCAGAACACCGAGTGGGATGTGCAGCGCGTGAACTACGAAAGGCTGTTCGAACACATCAACAGCCAGGCCCACTTCAATGTCCAGGCGCAGTTCGGCACACTGCAGGAATACTTTGATGCAGTGCACCAGGCGGAAAGGGCGGGACAAGCCGAGTTTCCCACGCTAAGCGGTGACTTTTTCACATACGCCGATCGATCGGATAACTATTGGAGTGGCTACTACACATCCCGCCCGTATCATAAGCGCATGGACCGCGTCCTGATGCACTATGTACGTG…	FBgn0011740	CG18802	alpha-Man-II	Bait	yes	no	no	13.7	15.4	18.2039	18.012	18.108	-0.0430821	57.9	55.7	48.7371	49.9086	49.3229	-0.0785979	12.9	12.6	16.9041	15.9941	16.4491	0.825576	12.4	11.8	11.8564	11.3651	11.6107	-1.32654
86	F4	ATATCCGCGATAAACAACAACCAGAGCAATGGAAACAGCAGCCAGTCAGCTTCTTACAATGCGAATGCGAATTTTCTGACCAGCAGCGGACTCCACGCCTCACCCACAGCGAAATGGATGGGCTCGTCGGCCAATTTTTGGTCCAACAGCGATTACTATGCGGATCTGGGGGCATGTGTGAACCCCATTTCCGTAATGCCACTGATAAATTCGACTTCTGCAGGAATGTTCTCGCCAAAAAAAAACAAGACAGCCTCAAGTACGCAGGGAAGATCGGGAGCGGTGCCCTCGTCGCCCAGCGCCGAAAGGGATCAGCACAAATCGCACCTGACATTTTCGCCGGCTCAGATGAAGGTCAGTGCAGGATCCATGCGGCGGGACCAGGTGATGGCACACATT…	FBgn0015396	CG4029	jumu	Bait	no	no	yes	11.2	11.5	14.882	13.4505	14.1663	-1.64817	59.8	59.5	50.3364	53.3135	51.825	0.759153	12.5	12.1	16.3799	15.3594	15.8697	0.579106	13.2	12.6	12.6213	12.1356	12.3785	-0.65781
86	H3	GGATGGAACAGAGTTCGATAGCAGCTACTCCCGCGGCACTCCCTTCTCCTTTACCCTGGGAGCTCGGCAGGTGATCAAGGGCTGGGATCAGGGAATCCTTGGTATGTGTGAGGGTGAGCAGCGAAAGCTGACGATTCCGCCTGAGCTGGGATACGGAGCCAGTGGAGCGGGTGGCGGAAAGATTCCCCCCAATGCGGTGCTCGTCTTCGATACGGAGTTGGTAAAAATCGAACCGCGCTCTGGATCTGAAGAGCTGTAAAGCGAATAGGGCCACAAATAGGCATTCCATGCTACACCCAAAGTTTACT	FBgn0037930	CG14715	CG14715	Bait	yes	no	yes	14.6	13.2	19.3998	15.4389	17.4193	-0.3235	57.3	57	48.2321	51.0734	49.6528	0.0318561	11.3	11.3	14.8074	14.3439	14.5757	0.0286802	14	14.1	13.3862	13.5803	13.4833	0.304549
86	H5	ACTATGATTATAGGGCGAAGCGAAATCGCGTTGATATGCCGCCGCCGGATGCAGATGATGTGGATGAATTGCCGGTGGTGGCGCCTGATGGTGACCATTCATACTCCCATAGACGTCGGACCGCGATTTGTGGGAGTTCGAGGGCGTGCCGCTCAGCAGCTCAGCCATGAATCCGATGTAGGTGATGGCCAAGCGAAGGGTTTCGATGCGGGACAGTCGTTTCTCGTAGGCGAAGGTGGGCACCTTGCGGCGCAACTTGTCGAAGGCCTCGTTTAGGTTAAACATGCGACGGCGTTCGCGGATATTTGCAGCTCTCCGTTGGGCCATTGATGCCACACGGCGACGCGTTTTCTTCGAGGAGCTGGAGGAGCCGTTGGCCCTCCCATTTGTCGACGGACG…	FBgn0037937	CG6913	Fer3	Bait	yes	no	no	12.8	14.8	17.008	17.3103	17.1591	-0.429452	58.6	57	49.3263	51.0734	50.1999	0.215047	11	10.2	14.4143	12.9476	13.681	-0.351907	14.7	14.2	14.0555	13.6766	13.8661	0.638
87	A5	AGCCTTTACGTTTTTGGATGCATGAACCCAGTTTGCTCTCAGAATTCAAAGAGCTGGTGTTGTGTGCGCACTCAGCACCTGGACCACCAGTACGAGGTGATCAGTGAGCATTCGCCGAAGGCAACGCCAACTAAGAAGCAGAACTCCAAAAAAAAGGGGAAGTCGAGCGGATTGCAGGCTATCAGCTGGTGTAGTGGAGCGGACGACTGGGGCGACAGCAGTGGTGGAGCAACCGAACAGGCCAAGACCATCTCCGTGGCATTGGACGAGGCTATGGACATCACCGCGGACGACGACCAGAACGAACGGAATGGCAATGTGCGACCGAATGCCCTGCAGTACGCCAAGTCAGACATCCAAATAGATGAACCAGCCAA	FBgn0038055	CG5333	trus	Bait	yes	no	no	13.3	14.8	17.6724	17.3103	17.4913	-0.294181	58.5	55.4	49.2422	49.6398	49.441	-0.0390492	11.6	13.6	15.2005	17.2635	16.232	0.733241	13.8	12.1	13.195	11.654	12.4245	-0.617688
87	G6	CGTACAAGAATGTGATTGGAGCACGCCGTGCCTCGTGGCGCATCATCACCTCGATCGAACAGAAGGAGGAGAACAAGGGGGCCGAGGAGAAATTGGAGATGATCAAAACCTACCGCGGACAGGTGGAGAAGGAGCTGCGCGACATCTGCTCGGATATACTGAACGTGCTCGAGAAGCATCTCATTCCATGCGCCACATCCGGCGAAAGCAAAGTATTCTACTATAAGATGAAGGGCGACTACCATCGCTACCTGGCCGAATTCGCCACCGGCTCCGACCGCAAGGATGCGGCAGAGAACTCGCTGATTGCCTACAAGGCGGCCAGCGATATTGCCATGAACGATCTGCCACCAACACACCCCATCCGTTTGGGCTTGGCATTGAACTTCTC	FBgn0020238	CG31196	14-3-3epsilon	Bait	yes	no	no	19.8	26.2	26.3093	30.6438	28.4766	4.17911	52.3	42.7	44.0233	38.2603	41.1418	-2.81776	10.8	14	14.1522	17.7712	15.9617	0.618271	13.3	11.7	12.7169	11.2688	11.9929	-0.993695
87	G9	TACTTGGCTGGCAAAATTAAGGAAGACGAAAGTGTCAAGATACGCGATGTCATCAACGTGGCATACTGCACCCTTAACCGGGGCAATGATCCAGTCGACCTGAACGATGAGTACTGGTCGATGCGGGATGCCATTGTCCAGGCTGAGCTGCTCATCACGCGCACCCTGTGCTTCGATCTCAACATAGATCTGGCCCACAAGTACTTACTCCACTACATGAAGACCCTACAAGACTGGGTGGGCACTGAGGTGTGGAACTCGGTGCCCATTGCCAAGGCAGCCGCCTCGTATCTGCAAGACTTTCACCACAGCGCCAATATCCTCAAGTACAAGCCCACCCATGTGGCCATTGGGTGCCTGTCGCTGGCCCTCCAGACCTACGGCATCCAGGTGCCGCTA…	FBgn0051232	CG31232	koko	Bait	no	no	yes	15.1	14	20.0642	16.3746	18.2194	0.00228077	54.3	55.2	45.7068	49.4606	47.5837	-0.660897	14.7	11.6	19.2628	14.7247	16.9938	1.05726	12.7	14.2	12.1432	13.6766	12.9099	-0.194867
87	H1	GATTGTGTCTCTCTGCAAATGGTTAGCAGCTGCCATTTAACCTCCTCGTTGTCGTCGGTATCGGCGGTGCCATCGATCTGTTGATCTAGCTCAACGGTGCGCTTCACCAGGCGTTCGGAAATGCTCCGCAAAAGTTTGCTGATTATGCCACAGAATTTTTGAGATGCTAACGTGTGCATGCCCTTTATCATGGGACTGATAAGCTTGGTAAACATCCATTCCTTCTCAAGGACGGACTTCTGGTTGCCTTCCGGAACGGCAACCAGCACTAGTTGATCGATGTACTCCAAATACAGCTCGAAAGTCTTTCGCACCGTAGCATCGTAGTGGTTTAAAATGCTAATATAACTGCCCAGTTCCGCCTCATTCTCCACCAGCGCCGTGGTTATGTGCCGCTGG…	FBgn0024329	CG7717	Mekk1	Bait	yes	no	no	15.3	15.2	20.3299	17.7781	19.054	0.342155	57.7	58	48.5688	51.9695	50.2691	0.238225	11.3	7.9	14.8074	10.0281	12.4177	-0.889246	12.8	14.3	12.2388	13.773	13.0059	-0.111276
87	H2	GAAATGCCCATAAATCATTTGCTTGGTCCGGAAGCAAATGTGGCCAACGTGGTCTTCTCTACGCCCGTATCTTCACAGAAGTTGCCACGTCGGGATGGTGGTCTTCTTGGAAAGCTCAAGGCCACTCGGTTCGCTCTTCCGCTGTCCATTGAGAACAAGAAACGGGAGCATGCGACCGCCGATAAGATGTCAGGCATTCAGTACCATCTGAAACTGTCCGACGATCCCACGATGTCGCCTATCAATCATGGAGCCGGCAATCTACCAAAGACGCCGAAAAACGTTAACATCAATACCCCGTTCCGCACACCGAAATCAGTGCGTCGCGGGGCTCGCGTGTCTAATGAGCGCATCTTGGGCACACCTGATTATCTGGCGCCGGAGTTACTGCTGAAGCAA…	FBgn0260399	CG7719	gwl	Bait	no	yes	yes	13.9	14.7	18.4697	17.1933	17.8315	-0.155671	54.7	57.2	46.0435	51.2527	48.6481	-0.304525	15.9	11.7	20.8352	14.8517	17.8435	1.4187	12.2	12.3	11.6651	11.8467	11.7559	-1.20009
88	A9	GCGCATCATCGACTTGCACTCGCCCTCTGAGATCGTCAAGAAGATTACCTCCATCAACATCGAGCCCGGCGTAGAGGTTGAGGTCACCATCGCCAACTAAGATCGGCAGATGCCACATTTTTACACCTCGAAAAGTTTGGCGTGCTAATAAAAACAAAGAACTTTTTCCATACACATTTGGCCAACTTTATTGTGCGAAAATTG	FBgn0019936	CG15693	RpS20	Bait	yes	no	no	26.3	28.9	34.9462	33.8018	34.374	6.5806	47.4	46.4	39.8988	41.5756	40.7372	-2.95324	14.8	13	19.3938	16.5019	17.9478	1.4631	9.2	8.8	8.79667	8.47566	8.63617	-3.91755
88	C5	TCGAAATTAACGTAGTTGCTGCTGTTCTGACTCAACTGATTGCTGCTGGCGCGGAACTGGTGGGGCGGCAGGGGAGGATGACTACGCACATGCGGATGGGAGGGGTGGGGCAGAGAGTGAGGATGCGAGTGGGAGTGCTGCTGCAGGGGCATCTGGCTCTGTGCTCGTCGAGCATGGTAGTAGTCCGGCTGCGAGTCCGTGCAGGAGTAGGTGTTCCGACTGGTGCTCGAGCTGCGCGGATGGAACTCGCAGCTGGGCGAGGTGCTCGCACAGCGCTGCAGCGATTTCTTCTTGGCCCGCTGATCGCTCCACACATTGATCACCGAAATATCCGGTGGGGTGTCCTTCTTCATGTACTTCCCCACCACGCCCTCCTTGTGCTGGGACTTCTCCTTGTTC…	FBgn0053193	CG33193	sav	Bait	no	no	yes	17.4	16.6	23.1203	19.4156	21.2679	1.24368	51.3	51.2	43.1816	45.8765	44.529	-1.68366	15	12.3	19.6559	15.6133	17.6346	1.32986	12.8	14.5	12.2388	13.9656	13.1022	-0.0273809
89	A6	AGGAAGAGGAACTAACCAAGGGTTCCCTTCCAACCAATTCAGGTCCAAGAGAACGCATTGCTTCGCTACCCTGCAACATAGATGATGCCATGGAGATGCACCTTCTTAACGTTTCGCAGCCGAAGGCCTCTTCCAAAGATGACTCACCGCCTAAGAAGAGTACCTCTCACATAGCTGACTCGATTGAGCTGCTGAGAATGCAGCGAGCTGCTCGGGATGCCCGTTCCCACAATCGTAGTCGAGAGCGTTCCATTTCGCCAGATCGTAATCGCGAAAGGAGCGCTGCTCCAGATCGCCTCCAGAGTTCTGCCAGCATGAGCAGCTTGGACTCGGCCAGTGCATCGGCATCCAGACAACCTAGCAAGGCAGGCAGTCGACGTGGTAGCACCACGAGTGCCA…	FBgn0259220	CG42320	Doa	Bait	yes	yes	no	15.6	13.2	15.1841	18.9578	17.0709	-0.465368	51.5	56.3	50.4799	47.1808	48.8303	-0.243501	13.4	9.8	14.4822	15.5645	15.0233	0.21909	15.5	16.2	14.1192	12.731	13.4251	0.253865
89	D8	GGATTGTGGCATAGTAAGTCCCTCTCAATCAGTTATAACAGTGCATGCAGATCCAATTGGTGACAGTGCAAACATTCAAACTAATACCGGTACAGAGTGTAATTTTGATAACAGTTCAGATAAACACTACAAGTTGCACTACACTTTAGATTTGGGTAGCAAGACATCTCGGGCATATCTGTTTAAATCATGTTTTAACAGTAACCTTTTTGACCCTGAAACACCTGAATTCACGGCCCAAGTTGGAAAAACTATTTTTCATATGGAGTCGACGAATTCATTAGTTAACGAATCGACTTCTAGTTACGCAGAAAGTGGTTTGCCAACAAGCGATAGTTTGGCCAGTGTAAAAACTATAGACACTTGGACCCACAATGATGCTGAGCTTGGAATAAAACA…	FBgn0052000	CG32000	CG32000	Bait	yes	no	no	12.5	8.3	12.1668	11.9204	12.0436	-2.51256	55.4	63.7	54.3026	53.3822	53.8424	1.43463	12.2	8.2	13.1852	13.0233	13.1043	-0.59721	16.2	15.4	14.7569	12.1023	13.4296	0.257764
89	E3	TGAGTTGGACTTGTCATCAACCCAATTGTTGCTGGATACACTGCCACTGCTGGGAGCGCCGACATTAACGCTATGAGTGTCATCTCCCCAAGTAGTAACAGCAGCAACATTATTTCTGCCACCTACATTGCCGGAATGCACCCACATAGCGCCGCCGTCTGGTTTGTGTTGTACGCCGCCCACAGATGGAATCCGGGCTTGAGGTCCAACTACACTGCTTATAGGATTACTTGGATTGGCTCCCACTGGAACATTGCTATTTCCAACGCCGGCTATTCCTATACCTCCCGTTTGGCTTTGGCCACGCATGAGATGACTACTACGACCTATCGAATCAGTCATGTCTTTCCAGTGACCGCTTGCAGCGGGAACACGAGTTTGCTGACCCCACAACGATGT…	FBgn0051992	CG31992	gw	Bait	yes	no	no	19.5	10.4	18.9802	14.9364	16.9583	-0.511243	54.1	65.5	53.0284	54.8907	53.9595	1.47384	11.4	6	12.3206	9.52926	10.925	-1.52424	13.8	16.2	12.5707	12.731	12.6508	-0.420575
89	E12	TTGTAGAGGGTCACAGTCATGCCGGCGTCGAGGTGGAAGATGTCTGGTAGGCAGATGCGGCGCTCCTGCTCGTAAACGACCATCAGCTCGCAAACTTGCGCCCACACGGGATCGTAGAGACGCCGGATGAGCTGGCAGTCGAGCCGGGGGCGGACCAGCGCCTGGACTACGGTGTGCAGTAGGGCAGGGGTGGCGTTCTTGTCGAGAAACGCGGCGAAGGGGCTGCGTCCGAGGCACAGCTCGTAGAGGACTAGCCCCAGTGACCACACGTCCGACTTGAAATCCACCTTGCCCTGGCTGGACATCGCCTCCGGGGCCATGTACATGGGCGTGCCCATGCCCGCCTGCAGTTGAGTGCTGGGCGCATGAACGTTCGCGATCCCAAAGTCGGCGATCTTG…	FBgn0000826	CG11420	png	Bait	no	no	yes	21.1	14	20.5375	20.1067	20.3221	0.858538	49.2	55.8	48.2254	46.7618	47.4936	-0.691061	12.4	10.3	13.4014	16.3586	14.88	0.158123	14.4	17	13.1172	13.3596	13.2384	0.0912734
90	B3	AATGTTCAACTTCAAGCACTCGGACGCATCGCAGACCTTCCTCATGCTGCATGACAACACCACGTTGCGATGCAATGAGCACCTAATGATGGCACTGGGCAAGTGCCTCTACTACAACGGCGATTACTTTCAAGCGGAGGATATCTTCTCGTCGACGCTGTGTGCCAATCCGGACAACGTCGAGGCGATCGGACTGATGGCGGTGCTATGTGGTCAGGAGGGCGGTTGTGAGCAGGACAGTGCGGATATGGATTACCTATTCGCAAAGGTGTCCTCCGAAGTGAAATACACGGCCAGCCATTGGTTTGCGCATGCCCAGCTGTTGTACGATGAGGGAAAATTCGAGCGGGGCTTGAATTTCGTAGAAAAATGCCTGGATTCGGAGCCGCGTAACCATGA…	FBgn0029879	CG14444	Apc7	Bait	no	no	yes	20	11.5	19.4668	16.5162	17.9915	-0.0904967	49.1	57.9	48.1274	48.5217	48.3245	-0.412855	12.7	9.8	13.7256	15.5645	14.645	0.0581864	15.1	17.2	13.7549	13.5168	13.6358	0.437437
90	B6	TTCTTGGAGAGCTTCTTCTTGGCGGGCTCGTCATCAGTGGCCTTGGAGACAAGCTCCTCCTTCTCGGTGAGGATGACCTCGACGTGGCATGGCGACGACATGTAGGGATTGATGCGACCATGGGCACGGTACGTGCGGCGACGCAGGCACTGAGCGCGGTTCACCTGAATGTGGTGGACGACCAGGCGGTCGGCATCCAGACCCTTGCAATCAGCGTTGG	FBgn0029897	CG3203	RpL17	Bait	yes	no	no	30.3	39	29.4922	56.0116	42.7519	9.99217	21.9	40	21.4662	33.521	27.4936	-7.38743	42.6	12.9	46.0403	20.4879	33.2641	7.97822	3.9	7.2	3.55258	5.6582	4.60539	-7.42857
90	C3	TGGTTCGTCTTTAATTTTTCCCTCTTAATTTTTGCGAAAAAAAACCCGACTTTGAGCCCCTAAACTTAAAAAATGTGCCTTCCTCCAGAGTGTTCAGAGCGTCGACTGAAAATGACAAACAAGCTGCCCGGCAGCTAATTTTTTTTTACATTTTTTGTTTTGTTTGTTCGCACGCATTTGTTTTTATTTGTGAAACACGTGGTATAAATGTGGAAATTCCCTTGCTATTCCCGCAGTTGCTGATCGACAAACAAACCCAGAATGGCACCCAGGAAGGCTAAAGTTCAGAAGGAGGAGGTTCAGGTCCAGCTG	FBgn0004403	CG1524	RpS14a	Bait	yes	no	no	19.6	15.5	19.0775	22.261	20.6693	0.999897	53.9	59.2	52.8323	49.6111	51.2217	0.557172	11.6	9.6	12.5368	15.2468	13.8918	-0.26222	13.2	13.1	12.0241	10.2948	11.1595	-1.71963
90	E1	GTAGTCGAGGAAGATCCACTGCTGCCGGATCCCGAACCAGATCCCGAAACCGATCCAGTGGTCGGGGCCTCGAAGCTAATGCGTGCACCACGTCCGTATTGCGGTGTGGCACTCAACAGATCGTTGAGAATATGGATCACCGTTGAGATGTCGCGTTTGGGTCGTCCAAAGCGATCCTGTAGTGCCGGATTGAGTGTGCCCGAAAAGGTGCCAGAGTAGATCCCCTTCCCATGGTTCTTCATAGACTCGATCACGGCTCCCGATCCGCTCTTGCGCGGTGCTTCCTCACCACTGGCTGCTCCGCTCGAGGTGGCACCGCTGCTTGAGCTGCGACCGCTGCTCACCACGCCGGCTCCGGATAAATCGATCTTGTTGGTGAACACCTCCTTGGAGAGTTTA…	FBgn0052676	CG32676	CG32676	Bait	yes	no	no	17.7	11.9	17.2281	17.0907	17.1594	-0.429337	56.3	57	55.1848	47.7674	51.4761	0.64235	10.7	9.8	11.5641	15.5645	13.5643	-0.401538	13.4	18.1	12.2063	14.2241	13.2152	0.0710341
90	E8	CTCCTCGTACAGCTCCATAACCGACTCGACCATGTCCCTAAATATCATTACCGTCTCCATCAACATGGAGGCGGTCAACTTTCTGGGCATATCCATTGTCGGGCAATCGAATCGCGGCGGCGACGGCGGCATCTACGTGGGCAGCATCATGAAAGGCGGCGCAGTGGCACTCGATGGACGCATCGAACCGGGCGACATGATCCTCCAAGTGAACGATGTCAACTTCGAGAACATGACCAACGACGAGGCGGTACGTGTGCTGAGAGAAGTCGTTCAGAAGCCGGGACCCATCAAGCTGGTGGTGGCCAAGTGCTGGGACCCAAATCCCAAGGGCTACTTCACCATTCCGCGCACGGAGCCGGTGCGACCCATCGATCCCGGTGCTTGGGTGGCGCACAC…	FBgn0000499	CG18361	dsh	Bait	yes	no	no	17.2	11.9	16.7415	17.0907	16.9161	-0.528426	53.1	58.9	52.0482	49.3597	50.7039	0.38381	12.4	9.2	13.4014	14.6115	14.0065	-0.213447	14.7	16.9	13.3905	13.2811	13.3358	0.176066
90	E9	CTTTGGTGGTCTTGGTACAGCCGTCGGCGGAAGCCATAGAAGTGCGCCAAGAAATCGATGATACCAATCCGGTGGCAGTAGCTGCCAAAGCTAGCGATATGGATGGGGATTCGCAACTGGAGGTGATGGAACACCAAATGGAGACCGTAACCGAACCGGATCCCGAGCCTCCGAAGTGTCCAACATCCCTGCGCGATAGTGTCCGCGAGTCCGTTGAATGCTTCTATTCCGCCCAGGATCTTCTCGAGTACGGACACATGCTGTCCTCCACTTCGATGGTCCGAACACCGGATGTGGAGTCTGGCTACTTTGAGAAGTCCGAGA	FBgn0001624	CG1725	dlg1	Bait	no	no	yes	19.9	12.2	19.3695	17.5216	18.4455	0.0943769	53	59.1	51.9501	49.5273	50.7387	0.395459	10.9	8.5	11.7803	13.4998	12.64	-0.794693	14.1	17.1	12.8439	13.4382	13.1411	0.00648092
90	F1	TCGATTTTATTGCGTCTAATGCGCGCCAGCCATCTAGTGTAATCAGTTAGTGTAGTGAATGTAGCGTTCAACCACGGCCATGCATACCACCCAGATGGTACATGGCTATCCAGTGGTCCAACGTTATGACCCGGCGCCAGAACGAGCCGAATCGGATGACGAGATGCGATTGATTGTTGGGTTGGGGGAATGTACACACCTCATCTCACCATACTCCACACCCAACTAAGCCCACACAAGCAAGCGTACAT	FBgn0011754	CG1830	PhKgamma	Bait	no	yes	no	21.4	14.9	20.8295	21.3993	21.1144	1.18117	49.4	56.3	48.4215	47.1808	47.8011	-0.588096	11.4	8.5	12.3206	13.4998	12.9102	-0.679762	15.6	17	14.2103	13.3596	13.785	0.567349
90	F3	AAAGAGAGTAGGCGAGAGAAGCTAGCGAGCGAGGTTGCCACCCGCCACCCACTGCCATCAGCCATCCGCCATCTGCCACCCCCAGCCGGCCGCTGCCCATTGACCTCCAGTGTGGAGGCACTGCATCATTGGCAGCAGCTGTGGTAGCAGCTAGAAGAGGAGCGATTCCGGCGGCCAGCAGTCACCACCGGCCATCCCCCCCAGCAGCCGCTGCATCATGTCCGCGGACTCGCCACGCCGTCATCCCTCTGGCGTGGTCGGTTCCGGCATTGGATTGGGCTCCGGATCCGGTACTGGCTTGGGTTCCGGCTCTACCGGTGGCAGCAAATCGGGCGCCGCCGTGCCGGCCATTGTACCTCCGCAAACAGTGTCGGATCGATCGATCCTTGACTCGGCCAT…	FBgn0052663	CG32663	CG32663	Bait	yes	no	no	20.7	12.2	20.1482	17.5216	18.8349	0.252919	48.5	59.9	47.5393	50.1977	48.8685	-0.230725	13.1	9.3	14.1579	14.7704	14.4641	-0.018764	15.2	15.6	13.846	12.2594	13.0527	-0.0705124
90	F12	TCCACCAGCAGTAGTGGAGCAGGCAGTGGCTTAAGTGGCGCCAGTGGAGCCTCCGGCGCCCGAAGGGATCAGTACCGGGACAGGGATCACTATGGAAAGCATTCCTTTGAGCTGCCACGCCAGCACTCCAAGGAGGAGGCCTATCATCGAGATCGGGAGAGCAGTGCGGGTGGTGTCGACAGGGGCGAAAGGAGTGGCATTGGT	FBgn0259680	CG42349	Pkcdelta	Bait	no	no	yes	21.5	11.8	20.9268	16.9471	18.937	0.294494	46.8	60	45.873	50.2815	48.0772	-0.495654	15.7	9.4	16.9679	14.9292	15.9485	0.612657	13.5	15.6	12.2974	12.2594	12.2784	-0.744953
90	G5	GTGCCAAATCGATAACACAACCGGCTGCCATTCGTGCAGCGGTTGCCGTATGGTGCTCATTCCACGTGGTATCCAGATCCACACCCAAGCCGCCGCACGACAAACGCACAAAGCTGGCCGACAACGTGTTTTCCAACTTGGGCCTGCTGAGCTGGCACTGATTCGAACCGAAGAGCATGGCATGCGCTTCGGTGTGCACAGTCTGCAGCTCCTCCTGTGTCGCCTTGCGAGCGCGCAGGCGATCGCAACGCTTCACCAGATCCGTTTCATTTAACCGTGCCCACACGCTCTGCAGTCGACCACTGTGCTCCGGATGCTGGGCATTGTCTCCGCAAATACACGAATGCTTCAGCATAAGCGGATCGTAGGCCAAACCGGTGGTGACCTTGTGCGGCGGTG…	FBgn0041210	CG1770	HDAC4	Bait	no	no	yes	21.5	12.6	20.9268	18.0961	19.5114	0.528427	48.1	59.8	47.1472	50.1139	48.6306	-0.310391	14.6	9.3	15.7791	14.7704	15.2747	0.32603	13.7	15.5	12.4796	12.1809	12.3302	-0.699833
90	G6	ACTTTGTGAACATTCATCGTCGTTTGTTTTCTGAATGAACGTAGCAGCGTTTTCGCCCCTTGTTTCCTGTGCACAAAGTACATAGTTGGTTGCATGGTCGGTGAAATAAAACGTCAATCTACATATCAAACTCCTTAGCAGCACATACAGACTCTCTACGATGCGAACTTGGTTTCTCTAGAAGAAGAAGCCGAGAATTTTGCCTCCCAAATGTTTTCTCCTAGCCTCCTCGTGGTCCATGATGCCGCCAGAGGTGGTGAGCACAACGTAACCAAACTGACGCGAGGGCAACAGATTGTTGGTCCATTTCTCGATGTCGTTGATGGGCACATCGAAGCGGGGCGAGATGACGCCGCACTTGTTTAGCCTACCGGTCAGGTTGACAACGATCTTGCCGGA…	FBgn0010198	CG2033	RpS15Aa	Bait	yes	no	no	34	36.1	33.0936	51.8466	42.4701	9.87742	29.3	40.5	28.7196	33.94	31.3298	-6.10299	27.5	11.6	29.7208	18.4232	24.072	4.06817	6.6	8.5	6.01206	6.67982	6.34594	-5.91246
90	H1	GTATGGACACTGGGATAAACCGATTGCATGGACATTGGTCGCTATTCCTGAGTGGACGGCGTACATATCACGAAGCGACTGTTCACGGCGAACACATTGCTCATGCGCATGTGCTCGAAGGTCAGGGGTTTGCTCAAATTGGTGTCCCTCTTCTTGTAGTACTCGTTGAAGTCCAGCCGAGTGCCAAAGAGCTGCAAATTCGGATCGTCGCTAGAGTTGAGAGACATTAGGAAAGTGCTGACAGCCTTTTCGTAATCGGTTGCTATGACTTCTAAGCCGCGGCAGGCGATGTCCATCTTTTCGGCAAATATCTTCGCCTCCTGGTCGCGCTGCAGGATCATCTTGTTGGTCAGTCCGTAGACACCCTTCTTTTCCGATTTCTCCACAATTTTGGACAGT…	FBgn0001612	CG10988	l(1)dd4	Bait	no	no	yes	23	14.2	22.3869	20.394	21.3904	1.29356	42.3	54.2	41.4621	45.421	43.4415	-2.04777	19.8	11.1	21.399	17.6291	19.5141	2.12934	12.1	16.5	11.0221	12.9667	11.9944	-0.992337
91	B8	AATATAAAGCCAGAGACGACGCGTGTGCGAACGAGCCGCTCTGTCGGCCATTTGGCCATCACAGCCTTCTGAAGACAGCTGCAAATGAAACGCACGTTGCGTGGACAGGCGTCCGGTGAAGTGAATATCGACTGGGTGACCAGATCGAGGATTTGCAATAGAAACTCGGCATTCGTACAGGCATCATCGTTGACGTCCATTTTCGTGGGATTCAATTCAGCCGACTGCTTGCTCTCCAAAATGCGCTGCACGGTTTCGCTGACGGCCGATTGCAGGAAGCCGCTGCATTCGGTGCGCATATATAGATCCATTAGGGTGGTGGCCAAGGATGCGCCACGGAAAAGCGTTGTGGTTTCGTTTTCGCGCGTCACCTCCGCTTGGCACAGCATTCGAATTAGT…	FBgn0003969	CG9209	vap	Bait	yes	no	no	20.2	10	19.6615	14.3619	17.0117	-0.489485	48.8	60.5	47.8333	50.7005	49.2669	-0.0973211	14.2	9.2	15.3468	14.6115	14.9792	0.200306	14.1	17.3	12.8439	13.5954	13.2197	0.0749337
91	C6	CTTGTCGTTGATATTGAGGTCGCGTGCCCGCGTCTTTTGCTCGTTTTCCAGATTGCGCTGCGTTTCCACGAGCAGTGCCTCCGTCTTCTTGCGCAGCTCGATCTCCTGCTCCACCTTCTGCATGGCCACCTTGTAGTTGTGTTGACGCAAAGCCAGATCCTTCTCGTACTCTGAGGCAATCCTCTGCAGCTCCGCTTCGCGTTTTGTTATCAGCTCAATCTGCTGCCGCAGTCCAGCATCCTGCTGCTCCAAGGCTTCCGACCTGCCACGCTCCCGCTCGAGCAGCGCCTCCAGGCGCTTCAGCTCGTTGGAATTCGACGGCCGATGGCGGTGATTATGACCGTGGCCGTGATTATTGCTGGCCGCCCCGCTGTTTGCCACATTGGCCTCCTTCGACTC…	FBgn0026181	CG9774	rok	Bait	no	yes	yes	22.3	10.2	21.7055	14.6492	18.1774	-0.0148305	49.2	60.9	48.2254	51.0357	49.6306	0.0244333	12.7	7.3	13.7256	11.5939	12.6598	-0.78629	13.6	18.1	12.3885	14.2241	13.3063	0.15038
91	C7	TTCGACTTATTTTCCAAACTGCTCATATAAATTGTCAGTTCAAAAAGGGGTATCTTTGTTATAGAATTTATTCAAGAGTTTGTGTGTTTCTTCTGACTATGAATGTTACGGAGCCTTAAGACTAAGCACTACGGCTAACGATGCTCGACGAGATCGGGTTCCGAGGCGGGTGCTAGACCCTGTCCAGGGCCTCCACCATGACGATGCTGTT	FBgn0261791	CG9742	SmG	Bait	yes	no	no	16.9	9.9	16.4495	14.2183	15.3339	-1.17271	52.9	57.8	51.8521	48.4379	50.145	0.196669	16.6	12.2	17.9406	19.3762	18.6584	1.76535	12	15.6	10.931	12.2594	11.5952	-1.34005
91	C12	GATTCAACTGCTTGATCTTGTCCAGCAGCTCATCGCGCGTGTGCGCCACCCGTTTGGCCTTCTCCTGGCTCTCTAGCTCCTGCTCGTCCAGCTGCTCCTCGCTTGGGTCCTTCTCTTGCTTCTTACCCTTCCGCATGTAGCGCAAGAAGGCGCGACGCTTGCGCTCCGAGAACGACTTGACCAGCCGGTCCATCTCTGACTGCAGTTGCTGCTCCTCGCGCGGCGTCGGCTGCGGCTCCTCGATAGCCACCTCAGTG	FBgn0030834	CG8675	CG8675	Bait	yes	no	no	20.6	11.6	20.0508	16.6599	18.3553	0.0576512	49.6	60.5	48.6175	50.7005	49.659	0.0339532	14.1	8.1	15.2387	12.8645	14.0516	-0.19425	13.8	16.9	12.5707	13.2811	12.9259	-0.180991
91	D9	GATGGAATCCGTATCTACGAGGACAGGCATTTCGACCAGCTGACCAATCAGTGTGCCATCGATGCTTTCCTGGACTTCTAGCGCCCGAGCTGGAGGAGCCTTACAAACAACATCACATCGACTTGATGTTCAGCCATATTTTTTTCCACTTGTTTTGGTATTATTTAAACTGCAACGTTCCATTCAACTAACAATTTGTACAAAAGTCTTATACTCTCGACTCGATTAACAAATGCCTTTAAAATGAAGAAATAGTGTTTGCATTCTTTACAATCGAACAAAT	FBgn0004462	CG7001	Pk17E	Bait	no	no	yes	23.1	10.8	22.4842	15.5109	18.9975	0.319161	48.2	60.8	47.2452	50.9519	49.0986	-0.153689	12.4	6.9	13.4014	10.9587	12.18	-0.990365	14.3	18.3	13.0261	14.3813	13.7037	0.496544
91	F4	TCCTAGCTTAGCCGACTTAACGCAATCTGTCGGTAAAAATATCTATTTGCTCAACTTGGGCTCCTAGTATAGTATGCTGCCCAAGCCCAGGGAATTCGTGTCGAGAAGACGGCGGCTCCGATTGCGGTCCGTCTACGCAAGGCGAATTCTCAGGGTCTTGGGCTATGGTCATTAAACCTATTAGTTAGTAGCTAGATGAGGTGCACAGGTCATACGCGATCTGCATGGCTGATCTCTACATGTTTTGAAAACAGCCATTAAAAGATCGCGCAAATAGCCTGATTAAACACAGGTAGAGGTAAACAGATGGTAAAAAAAATTTAAATATCTTAGTTGAACCAAAAAAGCAAATAAGTCTAACTGAACGTGGACCTGTGTCCGGCAGCTCTACCCTAGCTT…	FBgn0023177	CG32505	Pp4-19C	Bait	yes	no	yes	20.2	9.3	19.6615	13.3566	16.5091	-0.694177	50.1	60.7	49.1076	50.8681	49.9879	0.144058	15.9	10.7	17.1841	16.9939	17.089	1.09776	11.7	15.9	10.6577	12.4952	11.5765	-1.35639
96	F4	ACTAGACGAAATCGCTGATGCTGATTTTCGGGCACAACATTGAAGAACTTCTTGTAGATGTTCTGGCCCTGGCGACCGGCGTAGTTCCGCTGAATCCAGGTGTGGTCCCAGTTGGGATCGATGGCCTCGCAGGTCACATAAACCTTGCCGTGCTCCATGGCGAAAAGGGTTCCATTGCGGCCAAAGCCCACCTTTCAATGGGAAAAAGTATAAAAATATGCCGGGATAACTCCTTCCTGCGCTACTCACATTCAGGCCC	FBgn0053002	CG33002	mRpL27	Bait	yes	no	no	23	15.2	22.3869	21.8302	22.1085	1.58597	50	56.9	49.0096	47.6836	48.3466	-0.405465	11.1	8.4	11.9964	13.341	12.6687	-0.7825	13.4	16.2	12.2063	12.731	12.4686	-0.579267
97	F4	TCTAACCAAAGAGAATCCTCACGTGCCCAAGCGGTGCAGCCATGTGCCCAAGGCAAACCACACAGTGCCATTGCAGACCTCGAACCATAGCAGCCTGGCCAACAGCGCCGCCTCGCTAATGGACTCGGGCAACTCGAGCATCCACCTGATGGACGTGGATGCCGGAAGGGTGCTGCGCGAGCAGACGCAGCGCGTCAAGTGTCCGCGATGCGGTCGAGGCAGCCGGGTTTTCATAAGCGAGGCGGCCAAGTGTGGCGAAAACCTATTGTCGCAAACTCTGCCTATTGGACGTACAACCAGCACATTCCCCTGCATGACGGGTCCGCCTCTCAAACGCTTCCTGTCCCTGGATCTTGACGAGGTCAGGACTTCACCGCAAGGACCGCCATATAACTTCGC…	FBgn0017551	CG10800	Rca1	Bait	no	no	yes	13.6	14	15.8675	18.1995	17.0335	-0.480615	35.5	40.9	36.9234	37.2697	37.0966	-4.17217	18.6	15.9	18.7556	22.0411	20.3983	2.50548	18.6	15.5	13.9623	13.8721	13.9172	0.682523
97	F8	CCAGTTGTCTAACACATCCTCGCCATGGGACATCGTTCGACAAAGCACGTTGCTCGACTGCTGCTAGAATATATACTTCGGGTTTCGGTTGCGTTTTCGCTCACTTTCTTCTCTTGCGCCTGCTGCTGCAGCTCGCACTCTTACTGATACATGATTCCTTCGCACTTTTATCAGACATAAGTTATGCGTATGTTGGCAAGCACACTTTTTTCACGAAATTCGCACCCAAGAACCCTACTGAAAAA	FBgn0051908	CG31908	CG31908	Bait	yes	no	no	13.2	14.3	15.4008	18.5895	16.9952	-0.496232	49.5	54.3	51.4848	49.4804	50.4826	0.309698	14.5	12.4	14.6213	17.1893	15.9053	0.594258	18.3	12.4	13.7371	11.0977	12.4174	-0.62389
98	A6	AGGAACTGACTAACCTCAACCGGGACATGGTGAAGGAGCTGCGTGACTACTGCGTCCGCCGCGAGATGCCACTGCCCTGCATTGAGGTAGTGCAGCAAAGCGGCACCCCGAGCGCCCCGGAATTCGTGGCCTGTTGCTCCGTGGCCTCCATAGTACGCTACGGAAAGTCGGACAAAAAGAAGGATGCCCGTCAGCGAGCGGCCATTGAAATGCTGGCCTTAATCTCCAGCAATTCGGACAATTTGCGTCCGGATCAAATGCAAGTAGCGAGCACAAGCAAATTGAAAGTTGTTGATATGGAAGAATCTATGGAGGAATTGGAGGCATTGCGCAGAAAGAAATTTACCACCTACTGGGAGTTGAAGGAAGCCGGGAGCGTAGACCATACAGGCATGCGGC…	FBgn0031951	CG7138	r2d2	Bait	yes	no	no	14.1	14.7	16.4508	19.1095	17.7802	-0.176564	50.6	55.4	52.6289	50.4827	51.5558	0.669036	13.4	10.2	13.5121	14.1396	13.8258	-0.290286	17.8	13.6	13.3618	12.1716	12.7667	-0.319615
98	B1	GTATCAGAAGGACTCTCTCCCGGTCCTTGGGTCGAGTTTCTCTGAGGGACTCCACAGCCTGCTCCCAGGGTGGTAACATGGCACTCGAGTCGGGCTCCCCATTCAGACTATCCGTATCATCCGTATCCGTAGATAACTCGAATTCACTGCCCAAATGGGGCTTACCATTTTGCAAGCCATGGTTCCCAGATCCTACCGAGCTGTGATGGGTCTTGGGTTGAGTCGCATGATGCGGCGAACTGACCACGTTCGATGAGTGGGTACTCAGGTTCAAGCCAGCACTGGAGGATTGAGTGGGTGATGAGGCCTGGCTTTTGTAGTACCCATGGCTAAAGTGATGCATGTGCGTGGGGTGATGCTGGTGGTGATGTGGGGTCATGCCGCTCACCGCGACCACCG…	FBgn0085450	CG34421	Snoo	Bait	no	no	yes	12.7	21.5	14.8174	27.9493	21.3834	1.29068	49.8	48.1	51.7968	43.8307	47.8137	-0.583875	14.1	16.7	14.2179	23.1501	18.684	1.77625	19.3	9.8	14.4878	8.77073	11.6293	-1.3104
98	E2	GTCGTTGGAATCACTCTCTTCCTCCTCGGCATGCACAACAGTTGATGCAGTCACCGGATTTGGCTTGGTCTCTATGGTTTTAGTGGTGATTATTTCCGTTGTCTCGATCGACTCCACATTTAGCAGGATCTGTGGCCGAGGGCTTTTACCCAAACTGCTCGATCCCGTGGGCTGTGGCGAAGATGTTCCACTGTCCCGGCTGCGACTGAGCTGCTCGAAGAGACTCTGGCGCTCCAGGTCGTGTCCGATGCCACTGCTACTATTGGACGGAACACTGGCGTTGCTCGACGTGCGCGAAATATTCTTGCTGGCCGAGTAGTAAATGTCCACATCG	FBgn0003209	CG12437	raw	Bait	yes	no	no	14.5	14.4	16.9175	18.7195	17.8185	-0.160947	50.4	54	52.4209	49.207	50.8139	0.420642	14.9	10.7	15.0246	14.8327	14.9287	0.178828	14.5	11.8	10.8846	10.5607	10.7226	-2.10011
98	F2	CCCTAAAGGAGGAGTTTCAGCGGTCAAAATTCTCGCTGCACCATGAAGATCCTGGTGTCTTCTGCCGATCACAATGGCAGAACGGAGAGCGGAATTTAATCTGGGTTCTATACCGATGGCTTCTGGCTGCTTTCTTTGCCGCTGGAGTCATTGGCAGCATGATGCAGGATTTCAATGGCGGTCGATGGTTTATTTATCTCACGG	FBgn0032086	CG17906	CG17906	Bait	yes	no	no	15.3	12.6	17.8509	16.3796	17.1152	-0.447329	47.4	54.4	49.3006	49.5715	49.436	-0.0407029	15.9	10.3	16.033	14.2782	15.1556	0.27536	17.3	15	12.9865	13.4246	13.2055	0.0626162
98	G1	CACTCATGGACATCGAGGCGAGCAGCTGCGTCTGATCGCTGGCCTTGAAGTCGCTGAAGCGGTCCAGTTCCTCGAAGAGGCGCAGCACTTCGGGCATCTTCAGATTGGCCAGCTCCTTCTGCACCTGGCCGAGCAGTGTCTTCACCTGGTGGTCCACGGCGGAGAGGAACTTGGTCTCCAGCGAATCGATGCTGATAAGGCGGGAATCCATTTTCAGCTCGTACAGGCGCACCTTCTCTTCGCGATTGGCCACCTCGCGGTTGCGTTTGGAGTTCTTTGGTATC	FBgn0032105	CG4454	borr	Bait	no	no	yes	13.1	12.8	15.2841	16.6396	15.9618	-0.917006	43.9	50.5	45.6603	46.0176	45.839	-1.24507	14.4	9.7	14.5204	13.4465	13.9835	-0.223237	20.5	16.5	15.3886	14.767	15.0778	1.69348
99	A7	TCAAAGAGTCGATCTTGTGTGGCTCGGGCATGGCTGCCGAATTGCCTAGGACTTGACGCAGGAATTCACCAAAACCGGCATCGTACAGAGAATCCACATTGCGCAAATCCTTAATCACAATGTCCGTAAGGGCTTCGGCCAGATTGGCGATGTTCGCCACGGCGGCATAGCCGCCTTCCTCGTGCTTGATGACACGCCCGTGCATCAGGGCACTCGATGGAGTGGCCACTTTGCGTTTGCGTCCGTACTTTGGTTCCATAACTAGGCGCTCCTCCTCCTCTACCAGATTTTCGGCCTCGTCGTAGGTGAAGGGCACCATGGTCTCGTACAGCATGGTTTGCGAGGAGGCGTCCTCCTCCGCCTGCATGGCCGCAGTTGCCACGGCTGCTTCGTCCAGTT…	FBgn0015664	CG5838	Dref	Bait	no	no	yes	12.6	13.3	14.7008	17.2896	15.9952	-0.903442	50.6	56.5	52.6289	51.4851	52.057	0.836841	13.9	9.4	14.0163	13.0306	13.5234	-0.418919	18.7	14.1	14.0374	12.6191	13.3283	0.169518
99	C12	GAAAATCAAGAGGGCTATGAAGGACTATTGGATCAACTTTATCTTGATCTGCGCACATTGGAAAATAATTTGGAAAACAGATGCCTTCCGCCCCTAGATTTTACTGACCTGCCATACATATACAACACAGAAAACATGGAGCCTGCAGAGCCTGAATACTTATTAAATTTATATCCCCCATTGCCTAACTTGGAAGGCATTGATGTTCTATTTTAGATCCTTGTTTAAAAGTTCTATGATTAATTGTAGTTTAATATTTTTTAGCTAGGTATCTTTGTACTACTAATTAATTATTTATTAATGTTATGCTAAGAGAAACTGTTATACCATTAGCTATCCAAGTTTGTTGTCTCGAATCA	FBgn0003087	CG5052	pim	Bait	yes	no	no	15.4	13.6	17.9676	17.6795	17.8236	-0.158895	47.7	53.3	49.6126	48.5691	49.0909	-0.156271	16.1	11.1	16.2347	15.3872	15.8109	0.55412	15.7	13.5	11.7854	12.0821	11.9338	-1.04516
100	E2	GGCGTATTTCAAAATTGTTTGGTGTTGCACGATAGCAGACGAACCGATACCGTATGAAATGACACTCGAGGGGCCACTTTTGCTCGAGTTTCCTTGGCCTGATGGATGACTTAAAGTTGCATTTCTGCTACTCCCTGCTACTCGCAATTGAAATTCAGCTAGCTTTTAATTTAAGGTTCGCCAAAAGCGCTCAGCTAATGCGGATTCAAATTCAGGCTTGATAAATTGTTTGACAGCCCATTGAAGCGTGTAATTTTTCGCATTGTTTCACTTGCCATTTGAAATGAGTTTGCTGGCTAGTGATCTATCGCCGCCAACCGATCTAGCTGGCTTTCCTGTCTTTCGGTGTGCCGGGTGTTAGATTTAATTTATGGCGCAACACAAACGCTCCATGCTCTA…	FBgn0051856	-	CG31856	Bait	yes	no	no	15.2	12	17.7342	15.5996	16.6669	-0.629892	51	57.7	53.0449	52.5786	52.8118	1.08955	13.7	10.6	13.8146	14.6941	14.2543	-0.108013	16.1	12.5	12.0857	11.1872	11.6364	-1.30417
101	D6	GATGATGCAGGTCTCGACGGATTCAGACCCATGGACTTGGCGTCTAGGACGAAACCGGCTTGGCGACTGGCCATGATATCAATTCAAAATGTAATTACCACGTTCTTCTTACTAAGAGCTGATTTAGTCGGCCAGGGAATAGCTTGTGTAATTAGACATGAGTATGACTTTAAGGTTTCTACATCGAAACGTTCACTTCGAAAGCGGCAATCTCAAGGCACTGCTGATCGGAAAGATCGAATGCAGTTCTCCTCGCCTTCAACTGCACGCAAATCGCAAATCACAAATCACTCACGA	FBgn0045842	CG31732	yuri	Bait	yes	no	no	16.5	13.9	19.251	18.0695	18.6603	0.181815	46	54.8	47.8445	49.936	48.8902	-0.223453	17.5	11.2	17.6464	15.5258	16.5861	0.883854	16	14.5	12.0106	12.9771	12.4939	-0.557291
101	H2	CGCTAACAAAATACACATTCGCCTAATGTTTTCTATAAATAAACCTAAATAAATTTTGGTCTTAATAATTTAAACGTTGCACGCATTAAAAGCACATTTCGAATGTTCAAACCATATGACATAATTGTTCTACTCCTAATTGCTTGACGACCATCTTTTCAATTAGCTAGTTTTTGAAGTATGACAAAACGTGATTGAACCCTTCAGCATCGGCATCTCTCCCTCCCTGTTGCATAAGTACCTTTCTCCAAGCCCTTCTCTGCTTTCATTCCCACTCTCCCACTTCTCTCCCACTTTCTTTCCGGCTAAGTAACACTGCCCCCGTTCAAGCCAAGCTTTGTACAAGTGGTGACCCCGATCCTGGCCAAACTAAAAATAAGTTGTACTGTGTTCTCTGTA…	FBgn0032587	CG5953	CG5953	Bait	yes	no	no	15	11	17.5009	14.2996	15.9003	-0.942082	48.2	55.5	50.1327	50.5738	50.3533	0.266399	15.3	9.9	15.428	13.7237	14.5758	0.0287482	17.7	15.8	13.2867	14.1406	13.7137	0.505218
103	A6	TCATTTCTTCTTAAATCTCTCGCAATAAATAATACTTGGCGCGTGTGTCGCGTTGTGTGTGTGATACGTATATCAGTTAGCAGTAATAATAAATAGCTAGCGTTAGGTATTAAAATTCATAGTCAATTGGGTAATACAAGGCTGTCTGGCTTTAAAACCCCCTTTCTGGGTAACTTTTGGTAAGAGAAAGTCAAGATCTCTATATAGAATCGGGTGAACAGATCTTTAGCATGCGGTAGGTAAATAGGAGTTATCAGCTATCGACTAAAGCCCAGTTAAGAATTGTGTGTTGGGCAAGGCATATTCGAAATTC	FBgn0005672	CG10334	spi	Bait	no	no	yes	18.1	14.9	21.1177	19.3695	20.2436	0.826576	46.1	53.9	47.9485	49.1159	48.5322	-0.343336	14.8	10.8	14.9238	14.9713	14.9476	0.186865	17.1	14.7	12.8363	13.1561	12.9962	-0.119706
104	B4	AACCATCAAAAATGCATCATCCAAACAAGTTATTCCCTGGCAGATTGTTCGAAGAGCAGGCGACCCAGCTTTATCTGCTGCTGGACATATGAGTTGAGCGCTGGGTTATCCTGGCCCACCGAGCCACTAATAGCGCCTTCTGGTGTGACCGACTGGCGCACCAGCTCCCGCAGACTGGCAGAGATCTTGGCGGTACGGAAGCGATCATTTTGGCGCCGTTGGCGGCACTCAACGAAACGCTGGGACTGATGGCGTTTGCGTTCAATATCCTCGCGGAGCTGATCCCTGCGCAGCCGCTCCTCCTGCTGTCGCTCCCGCCAGTGCTCCTCGTGATGCACCTGCTCCATGTAGTTGTCGAGCTGCATACGCTTGAGGTACGACTCCATCAGCTGGCCGCGT…	FBgn0033072	CG17994	CG17994	Bait	yes	no	no	17.2	18.5	20.0677	24.0494	22.0585	1.56563	48	51.2	49.9247	46.6555	48.2901	-0.42439	14.9	11.5	15.0246	15.9417	15.4832	0.414695	16	13.5	12.0106	12.0821	12.0464	-0.947075
104	B8	ATTGCTGGCGTACAATTAGACCAGCCGTTGTGTTGGCTGACGACGAACAGGGATATAAACGCGATATTTAACTACAACTAAATGTAAAACCTTAGACTAAAAAAAACGTGTGATTGGTGTGTAGCCTAGGCGTTGACCTTGTCCTCGTCACCCGTAGTGTCGTCCTCCTCCACCTCGCTGTTGTCCTCTTCGCAGATCTCCTTCAGGACCTCCACCAAATTCTTGGCCTCGTCCAGTTCCTGGCGCATAGTGTCCATCTCCTCCTCAAGCCCCTCGATGCGCTCGTGCAGATGGCGGTTTTCGGTGAGCGAGTCCTCCAGCGCCAGTCGCCGCTGCTCGGCCAGCAGCTTGTAGTAGTTCTCGCCGGGTTCGGCTGTGCTAGTGAGATCCTCTG	FBgn0033081	CG3183	geminin	Bait	yes	no	yes	11.5	10.6	13.4174	13.7796	13.5985	-1.87938	32.7	33.5	34.0112	30.5266	32.2689	-5.78858	23.3	16.5	23.4949	22.8729	23.1839	3.69037	18.9	17.8	14.1875	15.9305	15.059	1.67711
105	H7	ACAACTAATGCTCCAGATTCGCTGGCCAACCCACCGAATTGCAATTTGTAATTTTATTTTTTACAAGCCACTGCGATTGTGTAGTATTTCCTAATTTTTTATTACGAACCTTTTTATGCAGTGCAAGGGCGACAGTTGCGAATATTAATCGTTAGTCTTCAACTACTCGTAACCAGTAATTAGTTGTAAGTCAACCAGTAAGCTCGAGCTAAATGAAACTTTTTAGATTTCTCTAGTGAGAAATGCCATAAACTAAGTGATTAGTTCTTAACAACAAACAACTATTGAACAAGAAGAGAGAGACCGCAAGCTAAATGGAATTAGTCTTAACTATCTTGAAGCCAACCGAAATTTAACCTTTATAACGATGGAATACTAACTTTACATAACTTTGTGAAA…	FBgn0010316	CG1772	dap	Bait	no	no	yes	12.3	12.9	13.3731	20.0874	16.7303	-0.604091	57.5	55.2	51.6186	47.2114	49.415	-0.0477419	8.9	10.5	13.2651	16.3345	14.7998	0.124006	17	16.1	14.5355	12.0117	13.2736	0.121911
108	A12	ATACATCCCAGACGAAAACACCGACAACAAGTGCGTGAGACGCTCGGGAACCCACGACGTGGCCGCCATCTACTGCTCCTGCACCAAGGATCTGTGCAACGGGGCCAACTCGCCTGCTGGCCAGTGGATGATGCTGCCCCTCATTGTGGCCGCCGGATTGGCGCTCCTGCTGAACTCGAGGCACACAATACGATTCCAGAGCTCGTAAATTGGGCTCGAATTAGCGTTTCATTGCGTTCAACTGTACTTATCGTTTTTGAGTTTGTTTTCAATGGTTTTTCGATTCAGTTCTGCAGTTGATGCTCATTTAGTTGCATAATTTACTTTAATATATCATTTAATGTGTTCGTAAGCGTAAATTGAATAAGAATAATACGGAAATTAACTTACCTTATGCGT…	FBgn0033872	CG6329	CG6329	Bait	yes	no	no	30.5	11.6	33.161	18.0631	25.6121	3.01266	42.9	57	38.512	48.7509	43.6314	-1.98419	13	10.3	19.376	16.0233	17.6997	1.35753	10.7	16.7	9.14884	12.4593	10.8041	-2.02918
108	E10	GCTTATCAGCGGTTTTTGTACCGAATCTGCTGAGCTCTAGAGCTGATAAGAAATATACTTGCTCAAAACAAAACCACAAAAGTCACGTTTGAGAGAAAAAAAGCCTAAACGAATTTAATTCGCGACTCATATGAATCACAAACCTGTTCTATAGCACGTTCTTCTTAAATTCTAGCGAAATAACCAGATGGCTGCAAATCATAATGAATGGGTTTGTCCCCTAAAAAAAACGAACTGACAAGCCCCCTTATA	FBgn0261014	CG2331	TER94	Bait	yes	no	no	23.4	11.6	25.4416	18.0631	21.7523	1.44094	46.9	54.6	42.1028	46.6982	44.4005	-1.72668	13.2	13.1	19.6741	20.3792	20.0266	2.34737	13.4	17.2	11.4574	12.8323	12.1449	-0.861266
110	C7	GTTGATCAGATGTGAATGAGCGGGTGTGGGAGTGGGCGGGCGGATTTGGCCTCCACCTCTACTTTACAGGCTAATCATTTCAATCTGTCCAGCTTTAGCTTTGTGTGGTCATTTGTTGGCGTTCTTCATCCTCCTCGTGCACTCTTATATGAATTTGTATACCAAATGTCGTTCTCGTAATGTTGTTTCTTTTGCCGCTGGTTGGAATTTTGTTTTCTTGCGTACA	FBgn0022238	CG5738	lolal	Bait	yes	no	no	24.2	15.9	26.3114	24.7589	25.5351	2.98133	47.7	54.8	42.821	46.8693	44.8452	-1.57781	13.5	11.2	20.1212	17.4234	18.7723	1.81382	12.3	14.9	10.5169	11.1164	10.8166	-2.01824
110	E2	GAATATTGGTTTACAGATGATTCCTCCACCACATAAGTTTAAACAATCTTCGTTTTAAAAAAAAGATAATTTCTTAGTGTTTCAATAATTTATTGACTTTATCCGCGAATATTGCAACCGACGCAATCACTATTGCGCACCAGTGTTCCGCCGGGATAGCCACTGGAATCGATGGTGGTTATGCCAGATCCTGCCCATCCTC	FBgn0034331	CG15067	CG15067	Bait	yes	no	no	15.5	11	16.8523	17.1288	16.9906	-0.4981	55.5	59	49.8232	50.4615	50.1423	0.195776	9.3	9.2	13.8613	14.3121	14.0867	-0.179322	16.8	16.7	14.3645	12.4593	13.4119	0.242392
111	B8	ATGCACTGTTTGAGTTTCTTGCACGCCCCTCGAATCCAATTGAGTAAAATAGGCCACCAAAGCGGAGTGTTTTTGCAGTGTAGCCACACAGAGGGCCGGGATCATCGAGGACAGATTGAAATCCTTGTAGGATCTTCGCCTCAACAGTTCCTTTACTAAAGTCAAATGCCCAGCATAAGTGGCCAGTGTCAGGGCATTTTGACCAAAATAGTTCATAGCAAAGATATTTGCACCGAATTCCAGCAGCGTACGAGCGCACTCAAATCGACCCAAATAGCAGGCCTTCAATAG	FBgn0003114	CG9183	plu	Bait	no	no	yes	19.1	10.1	20.7664	15.7274	18.2469	0.0134851	53.3	59.4	47.8482	50.8036	49.3259	-0.0775795	13.2	9.4	19.6741	14.6232	17.1487	1.12315	11.7	17	10.0039	12.6831	11.3435	-1.55931
112	F5	AAAATCTAATATCCCGGCTTCCTTAAACAGTTCCAATCAAATCGGGATGGCTTTAGCTACGATTACACTTTTCAATAGAACCTAGGTTACATCCATTGCTTGAGCAACTGATGCCTTCAGCTTAAGTGGAACCAGATTTTCAGGTGAACGGATTTGGAAACGGGGTCGTATAAAATACTTTCAGCAGTCTTTGGATCTATATCCGCTCAATCCTTGGGCGGCACATCCTTGCTCAACTCTGCACGCTTCCTCTGCTCCATGCGCTCCTCTACCTGGTCCAAGCGCTCGCTCATGGCATCCAGGGAGCTCAGCAGTCCCGCCTGGATCTCGCCATATCGCTTCATGGCCAGGACCAGACTCTCCTCGATAAGTTCGCTCTGCTGCGCGTACTCCCCGTTG…	FBgn0010622	CG9893	l(2)06496	Bait	yes	no	no	16.8	11.9	18.2657	18.5303	18.398	0.075021	55.9	57.7	50.1823	49.3496	49.7659	0.0697547	11.8	12.6	17.5874	19.6014	18.5944	1.73813	12.6	13.7	10.7734	10.2211	10.4973	-2.29644
113	E2	AGAAAGCCAATCACATAACACGGAAAAGGTCCTCCTCGGTCTCTTCGCAGATTTCGGAGGACAACGAGCCGCCTCCAGGTAAATTCCGAGCGGACATTTCCACCATTGACTTTGAGCGCCTCTTTTCGCTGGCCCTAAAGAGTGCGGACAGCCAGCTGGACGACCACTTCTCCAACTTCGGGAAAATTATCGCACACAAGCTTCGCTCCATGGACGGAACACAGGCTATCTACGCGGAAAAGATCATCGCCGATGTGCTGTACCAGGGCCAGATGAAAATGCTGTCCTCGCTGAGTATACACCAGTTTATGGGCGTGGACAATGCAACAGTTTAC	FBgn0034961	CG3163	CG3163	Bait	yes	no	no	14.2	10.9	15.4389	16.9731	16.206	-0.817583	55.2	56.5	49.5539	48.3233	48.9386	-0.207263	12.3	11.1	18.3327	17.2679	17.8003	1.40033	15.3	17.5	13.082	13.0562	13.0691	-0.0562461
113	E6	TTAATCCGCAAATTGTAGACGAATTTATTATTTCATATTCTCGAAAAGATCTTCAGCATTCCACAAAATTGCGGAACTCCTGGAATCAACAGCTTACAGCTTCAACTTGGTACGCCTCCAGTGACGGCGCTTAGCGTTGTAACTGAAAGAAAAAGCGGAAAGTTGAAGTTAATATTAGAATAAGATTATGTTGCACCAATGATCTTTATGTTATTAAGAATATTAAAAATAAGGTAGTGACAGTACACTCAACAATTAAACGCACTTGCGTTGGGATACTTTGCCCTTACAAAACTTTTGCCACTGCAATACTAAACATTTAAATGGAAAACCAACACCGAACTTACCGAATAGTGTTGCCAGTACGTAGGCGAACCCATTGGGGAACGGATCTGTTCT…	FBgn0023170	CG3997	RpL39	Bait	yes	no	no	18	19.4	19.5704	30.209	24.8897	2.71851	57.8	54.8	51.8879	46.8693	49.3786	-0.0599288	9.2	9.6	13.7122	14.9344	14.3233	-0.0786748	12.9	13.4	11.0299	9.99729	10.5136	-2.2822
113	G11	GAATACGAACGTAGAAAAATGTGCGGGGGCTGCGGAGGCCGAAGCGAATGAAGAGGAAGCGGCAACAGTCGATAAGTTCGCTCTGGGCACGCCCCCTTATGACGCCCCCTGTGACGCGTTATCAGCGGACACCCAAGAAACACAACAAACACAAAGACCTGACCAAAATCCACACAAAATGGCGATAAACTCGAGTGCCAGAGAATCGCCGCGGGCCTAAAAAGTTCGTTCCCCAAAATACAAAAAGAGGAGGTAAACAAACTCGTTTCTGCC	FBgn0035023	CG13586	itp	Bait	yes	no	no	17.3	14	18.8094	21.8003	20.3048	0.851503	55	55.5	49.3743	47.468	48.4212	-0.380502	8.6	9.7	12.818	15.0899	13.9539	-0.235788	15.9	16.2	13.595	12.0863	12.8406	-0.255224
114	G9	CAGCAGCAGTCTAAGTTCAAGCCCGTTGAGTCCTCCCATCAGCCAGTGGCCCTTCCTCGTCAGGTACCACCACCCAAGAAAAACAAGCAGAACAGTTCGGAGCACGAGGACGAGGGCATCAGCAGTTCGGAGACGGGTGCATCCCTGAGTCCAGTGCCCATTCTGATACTTCCCTCCAAGGCGAAGCCATCGCGAAAGGTTGTCGAGGAGGATGAGGACGATGCCGCTACCATTGAGGATGTCATCGAGGAGCTGGACAACATTGTAAGTGAGGCCGAAAAGCAGATCAGCAGCCAGACGAGCAGTGTAACACGGCCAAAGATGCGCCACCATCGTCCGGTCGAGAAGGAAATTGTGCCGGTTAACATCGTACCACAGCCTCCCAGAAAATCTCGGTCC…	FBgn0260963	CG13913	mwh	Bait	yes	no	no	14.2	19.1	19.0146	21.8962	20.4554	0.912801	49.4	39.5	51.1606	44.851	48.0058	-0.519565	11.1	15.5	11.7661	13.9215	12.8438	-0.708032	18.3	18.2	13.4395	13.8263	13.6329	0.434841
115	D9	AGAGCTCTCGTAAAAGCAGTCGAGAGGAGTTCGATTTGAGTGGCTTGGAAAACGAGGTCAACGATTCCCTATCGTCAATCCTAAAGACAGACTCGCCGTCCAAGCGTCGGTCGCTCGGTTCAGCTTTGCATGATTTGGAGGAGTCCACCACTTCCCCGAGCATGCTCAAGAGGCGCACCCGTTCGCTGGAACGTCAAGATGTCCAGCCTGGCATGGATTTGGCAGCTGCACTGGATGCCATCGCCACATCACAGGCTACTCCCAGCACCCCGGTGGACTTCGTGACCACACCAACAAGTATATCGGT	FBgn0261551	CG42669	CG42669	Bait	yes	no	no	17.3	16.8	23.1657	19.2594	21.2126	1.22113	33.7	32.2	34.9011	36.5621	35.7316	-4.6292	26.9	30	28.5141	26.9448	27.7295	5.62393	13.1	14.1	9.62059	10.7116	10.1661	-2.58492
116	A5	AATATGTTGAAAATGGACAGGGAAAAGTTGATTGTGCCCAATCAAATTGGCTATCTGATACTAAAGGAAGATGGAGCAGTTCTGGAGTCCGGCGGAGATCTGAAGAACGATGAGCGCAGTGCAAATGTGATAATGGGATTACTAAATCTCACAGAGACGTGCGTTTTTAAACAAAGGATGAAGGAATTTTGTAATAATTACGCCTATATTGTAGCATCGACGAGTCCTTCATGCCGAGCAGCAGCTGCGAGAGGATCACCATCGATTACGAGCATCACTA	FBgn0035469	CG14977	CG14977	Bait	yes	no	no	15.5	16.6	20.7554	19.0302	19.8928	0.683702	40.4	37.6	41.8399	42.6936	42.2667	-2.44111	19	22	20.1401	19.7595	19.9498	2.31468	16.8	16.8	12.3379	12.7627	12.5503	-0.508142
118	B12	GGATGACTCGAATATGGAGACCTCACTGGCCTTGGAGTCGCGTCGTCGTTCCATCAAAGCATCGAACCACTCGTACGTGGTTAACCATGCCGCCAATGTGGAACAGATTCTCATGCACATGGGCCTGGAGAACTATGTGACCAATTTCGAAGAGGCTCACATCGATCTGGTGGAACTGGCATCCTTGGAGCGTGCTGATCTTGTTAAAATCGGCCTAAATACCGATGAGGATTGCAACCGTATCATGGATGTGCTCCACACTCTTTAAGTGAATCGCT	FBgn0010431	CG18543	mtrm	Bait	no	no	yes	13.6	16.6	18.2112	19.0302	18.6207	0.165689	47.9	42.4	49.6072	48.1439	48.8755	-0.228373	13.3	14.7	14.0981	13.2029	13.6505	-0.364866	18.2	19.2	13.366	14.586	13.976	0.733719
118	E6	GGTTGTACTACTCCCAAAACCGAGGTCAATGGAGCACCCACTCGCTGTGCCGGGCAGCTGGTGTTCGTGGATGAGTTCAATGCTGCAAAGCTGGATCCCAATAAGTGGAAAGCGGAACGCAGGTTTTCCGGTCAACCCGACTACGAGTTTAATGTGTACGTGGATGACGCTCCGGAAACCTTGTGCTTAGCCAATGGTCATGTGGTGCTCTCGACGAACACAATGAAAAAACAATTCAAGAAGGGTTCGGGTGAAAGTTTGGATCTGGGTGAAAAGTGTACGGGACAAGCGAATACCCACGACTGTGTAAGAAATGGGCGAACCCTAAATGACGGACTTCCGCCAATGGTCACCGCTCAGTTCTCCTCCAAGGATTTCTCCTTCAAGTATGGTCGCGTG…	FBgn0040321	CG5008	GNBP3	Bait	yes	no	no	13.5	17.2	18.0772	19.718	18.8976	0.278472	48.6	43.1	50.3321	48.9387	49.6354	0.026051	13	17.9	13.7801	16.077	14.9286	0.178783	17.7	16.2	12.9988	12.3069	12.6529	-0.418796
119	A10	TTAAACTTAGCCCCATTTACCGGCCGTAGAACCCATACATTTTTAAATGTGGCACAGGAAGACGAGCCCGGTTTCCCGGCCAAAGTCCTTCAAGACGAACTCGAACCCAACGTGAACACATTCGACGGCCTCGGACCGAAATAGAAATGCAAATATTTTGTTGACAAGAGTGAAAAGTGACTTGCCAGTTGTGTCTTCGTCTTCGTCTTTTGCCCCTTTTTTCCGGTGGGACAGGCCATATAAATGCAACCGGACATGCCGAACTGGGTGGCTCTAAATTTCCCTGGACTCGGAGAGCAATGAACTCGCAGCAATTGCTTGGAGTTGGTATATGGTAAATGGGAACAGGAACTGCCCACATGACTTGGAGAAATTCGAAATTCTTCTAAATAAATTGCC…	FBgn0052057	CG32057	dpr10	Bait	yes	no	no	14.1	16.8	18.8807	19.2594	19.0701	0.348691	47.4	44.5	49.0893	50.5284	49.8089	0.0841233	15.2	15.6	16.1121	14.0113	15.0617	0.23541	16.4	16.9	12.0441	12.8387	12.4414	-0.602996
120	B7	CTTGTCGGTATCTTCGTTACCCTTTGCAAGTCACGCGACTGCCGGAGCGGGATCAGGTGGCGGCGGATCGCAGGCTACTTTTACGGTGTTGCCGTCGGGGGCTGGTGGAACAGCCACCCGAACCATTGGCCACCAGCAATTGATAATACCAGCAGGACCAAATAGTGCGCCGCCGCAGCACATGGTTATTCCGCTGCATACGTCCGTTAAGGTGACCACGGGAGCGGGCAATCCGCAACAAGCAACTGCAAGTGGAGCACTGGTGTCCAGCTTTATGCGCAAGCGGGATGCGGAAGGTTCGCCAATACGGGCGGCTAAAAATCTAGGACCCACTTTGCTTTCAATGGCTAGCAATAACAGTGGACAAAACATGCCACCGGCTCCGGGCACCACGTTCAA…	FBgn0027534	CG11006	Sap130	Bait	yes	no	no	13.3	18.2	17.8094	20.8644	19.3369	0.457356	50.1	41.9	51.8856	47.5762	49.7309	0.0580089	13.8	18.1	14.6281	16.2567	15.4424	0.397347	16.3	15.6	11.9707	11.8511	11.9109	-1.0651
120	H9	AAAATCAGAAGAATTGCTTGGCCAGTTGGATAATATTCATGGCCAATCGGATCTCCCGGGCGCCGCGAACGCCCAGTGCCGCCAAGTCCTCCAGGGTCATTTGGATGAGCACCTCGATGTCGATCTCCTGGCGCGTGAACAGCTCTGTGAGATGCGCGTTTCCGGTGCGATCGAGCAGGGATTTGACCCGAGGACTCAAAGTGGGGTGCTCCACCGGGGAGCAGGGCTTATAGCGTGAATGATGGATACTGGGAGTGGGACTTCTTGGGTCCTCCACTTTAATCTTTCGCGCACTTTTCAACTTGGATTCCTCCTGCCTCAGCCGCGTTTCCTGCTGCAGTCGGATATCCGGCTTTGGTCTGTCTTCTCTCTTAGTTCTCAGTAGTTTCGAATCTCCAG…	FBgn0001120	CG5272	gnu	Bait	no	no	yes	14.5	17	19.4163	19.4887	19.4525	0.504428	48	42.2	49.7107	47.9168	48.8138	-0.249053	13.3	17.7	14.0981	15.8974	14.9977	0.208212	17.3	15.8	12.7051	12.003	12.354	-0.679081
122	H6	GAATCTGTGGATAACCTCCTGCCAAGAATACTCTCGTCGGTCGGCAAGGTATTCACGGAGTTTGCTTCGTATGCTCAAAGTTTGGACTTTCCACACAACTGCATGCTGTATCCCTACAATCCCCACAACCTAGAGGAGGAAGTTCATCGCATTTCCCTGACCCATCAGAGCTGTTTGTATGATAACGAAAAGGCTGTTCCGCTGCGTCGCTTCATAGCTACCTTGGCTTTGATTTGCCGGCGAGAGGAAAGGATTTCTAGAGGTCTCACGGAGTGGAAAGAAAATGATCTGGGACTGCTAGATATGGCTATTGAAGCTATCACAAAACTAGGATTTTCCTACGAGGTCGGCCAACACTTTGGATTGCTGGAAGCCTTGACTTCACTCCTAAATAGCCTC…	FBgn0002901	CG7347	mus304	Bait	no	no	yes	19.5	17	20.9608	17.0195	18.9902	0.316153	43.9	49.9	46.9847	52.5069	49.7458	0.0630218	12.4	9.9	15.6486	12.5679	14.1082	-0.170157	18.1	17.3	12.554	13.4727	13.0133	-0.104803
123	C11	TTGAAAGTAGAAAAGACGCACGCATACAAATTAAGGTCGATTGGGTGGGTTACATTTTGGGCTTACAGCTAATGATGATTATGATTATCGGACTTGTTACTGTTCTCATTTCCACATAATTTTAATTTTCACTTTAATTCGAATTTGGAACCGTTTCCTTCACAACTTTTCGAGGGCTATTGCTTTCGTATAACACAACTCAAAGTTGAACTAAATCCACGTAAGAATTCAGAATGTCGGTGAAAACGGAAGCCGGAACACGCCTGTAAGCAGCACTTTGGATTGGATCAGCGGCTATGCGTGGAAGGTCTTCATCTTTTTATTGCGTCTACTGAAGTCCTGGTCGAGGTCTTCGTCGTCGGCCTCCTCGCTGCCCACTTCCTCGTCGCTGAGAAATTC…	FBgn0017578	CG9648	Max	Bait	yes	no	no	18.8	22.4	20.2083	22.4258	21.317	1.26368	44.4	44.7	47.5199	47.0353	47.2776	-0.763398	8.9	9.7	11.2316	12.314	11.7728	-1.16358	20.4	16	14.1493	12.4603	13.3048	0.149051
130	B5	TCACAACAACAATTAGTTTGCACCAAAATGCACTGGACGTCGCTGCTGCTGCTCCGCTGCGTCGCTGCTACTGCGCTATAGCCGCCAACGCCGCCACTTTGTTGTTGCCTTTGGGGCTGTTTTACCTTTGTATTTGCAAACACATAAAAACACACACACGCACTCACTTGGCGGCGCCGCTTTCTTTACACATTTTTCAAGCAAACTTTTTTCAAAAGCACACAGAGAGGCAGAAAGGCCCGCTAGACCGCTATTTCCGATTCCAGTTCG	FBgn0261859	CG42788	CG42788	Bait	yes	no	no	21.2	23.7	22.7881	23.7273	23.2577	2.05393	44.8	40	47.948	42.0897	45.0189	-1.51966	12.2	13.4	15.3962	17.0111	16.2036	0.721169	16.4	16.3	11.3749	12.6939	12.0344	-0.957509
130	B6	CTCTTTACAAAACAGCATTGCGGTGGAGGATGACGCCCCGGAAAGACTTCATTAGCCGCCGACTGTTCCGTAGATGGCCTCAAACTGGGGTATATCCAGGGACGTCTGGTTGTTGTTGTGGCTACGATGTTATCTATAGTATAGTCATAGCTCTTGTCGTTATCGGGATCATAGGGTGCGGATGTAATGTACTCCACACGATTTATATTTTCGCTGGTCACCGAGTACTTGTGCTCATTGTGGATCACATTGTCAATCTCAAGGATAGTGGTGATAAATCCCGGTTGTTGGCAGCGTTTTTGATACCACACGGTTCCCGCTGGGCATGCCAATGAAATGCAACGGCCAGCCTTATATTCACCCTCCGAACAGACGATTTTCCTGCACTGCGAGTCGAAG…	FBgn0038290	CG6912	CG6912	Bait	yes	no	no	21.5	23.6	23.1106	23.6271	23.3689	2.0992	42.8	41.3	45.8075	43.4576	44.6325	-1.649	13.1	14.7	16.532	18.6614	17.5967	1.31374	16.3	14.5	11.3055	11.2921	11.2988	-1.59823
133	B11	ATGGTTAAGTGGGGAATTAGGGAGTATTTGTAGTACCCTTCCATAAAATATGACAACTGATATGCGCCTTTGTGCATTTGCGCATTGTAAATGTTTTCGACTAATCTATAACATTCGGCTAATCGCCTTGTTATCACTGCCGCCACACTAACCCCAATCACTTGAGCTTGCTTTTGTATTTGTCTTGTTCCACATAGAAATCGGCGTTCTCCTCGACCAACTGCTTCCACTTCACAGACAGCTCCATAT	FBgn0038966	CG13848	pinta	Bait	yes	no	no	15.5	15.3	16.524	16.9567	16.7404	-0.599985	46	44.5	50.3972	49.5939	49.9956	0.14664	11.3	11.3	13.0833	14.4183	13.7508	-0.322199	19.5	20.3	14.189	13.6877	13.9383	0.700926
133	F6	CTATTTAACGATGACCGTGTGCGTCTGGCCACAGGACCAACGTCATTTTCTTTGGCGTGCTTCTCCACATCCGATTGCTGGCCATTTTTCTTTTCCATCTCCAATATCAACAGGGATACCGGTGATAGGGAGCGCTCTGTTCTCATATCCTCTTCTGGCTCCACAGCCTTATGTTCTGCCTGTTTTGGTGGCGAAGCATCATCCTGACTTTTGGGTGGATTTTTCCGCGTCGCTGCAGGGTTCTTTCGTTTGCCAGTTTTAGTTGATTTCTTGGGGAGGTCTTCAATGAAATCGTA	FBgn0039065	CG4449	CG4449	Bait	yes	no	no	15.6	17.9	16.6306	19.8383	18.2344	0.00841504	47.7	42.6	52.2597	47.4764	49.8681	0.103953	11.1	12.3	12.8517	15.6943	14.273	-0.100071	17.8	18.7	12.952	12.6088	12.7804	-0.307677
135	A9	TACCAGAAGAAAGTGTTGACGCTGGACAAGATCACAGGTGAATCGCGTACCGAACTGCGCGAGATTGCGTCGCAGAACTTTGTGACCAATGTGACCACGTACTATCACTATAATCGGGACAATCACACCAGTTTGGAGCTGAAGACCAAGTTTGGTCAGGTGTTCAACTGCCAGTACAGTGCTGGTGACAATAGGAGATATCCATTCCTTTTCGATGGTGAATCCGTTATGTTCTGGCGCATCAAGATGGACACATGGGTGGCAACTGGGCTGACGGCTGCTATCCTGGGCCTGATTGCCACGCTCGCCATCCTGGTGTTCATTGTGGTGCGCATCTCGTTGGGCGATGTCTTCGAGGGAAATCCGACCACCTCGATTCTCCTTCTACTCTCCCTCATC…	FBgn0000206	CG8285	boss	Bait	yes	no	no	19	17.6	20.2552	19.5058	19.8805	0.67871	43	43.6	47.1104	48.5909	47.8507	-0.571511	13.8	12.3	15.9778	15.6943	15.8361	0.564808	17.1	17.9	12.4427	12.0694	12.256	-0.764442
136	D4	AGCAACATGAGCAACAGTGGCCAAAAAGGAGCAGCAGCTGCCCAACCCCTGAGCAGTAATGGAGCCAACAGATCGATGGTGAAATCGATGCCGGGCAGAAACAACAACCCGGCAGCTGGATCCTCCTCCACATCCGCAGCCTCGTCGACTTCCTCCATCCATCAGCAGGGTGTTGTGACGAGTGGCAATTTTGTACGCCAGCAGCCCTGGCGGAGCAGTTACTGCAGCAGCAACCGCCACAAGTTGCAGCCCGAACAGCATCCCCACCATCAGCAGCAGAGACTGGTAAGCGGTGGCAGTGTGAAGCCACTGACGCCTAAACTGATCCGTCGCATCGAGAGCACTTGCTCCACCGCAGCGCCCACACGCCATTGCAAGGCGAGGGCGCCACTACCGTCC…	FBgn0259220	CG42320	Doa	Bait	yes	yes	no	18.8	19.5	20.042	21.6115	20.8268	1.06404	43	43.2	47.1104	48.1451	47.6278	-0.64614	12.4	11.5	14.3569	14.6735	14.5152	0.00295327	17.5	17.5	12.7337	11.7997	12.2667	-0.755144
136	F9	ATCAGATGGTTCTGGATGGCTGGATCCATGCTCCCTTTAGACCTTGACGCTGTGCTGCACCAGCTGCAGGTTGGAGTTCATGAAGCACATGCCGGCGTGGTAGGCCTTCGAGCAGGAGTCGCCCTCCTTGGAGTGGGTCTCGGCGCAGTGGGCGATCTTCTGGTGCACCTCGTCCGATTCGTGCACCTCAACTCCAGGGCCGGCCAGCTGGATGTGGATCTTGTGGACATCGAATCCGTGCTCGGTGTCGTAGAAGCCGAACTTCTGGAAGATGCACTCCAGGTAGCAGTGGGTCACCGCGTCATCGGGGTACTGCCACTTCTTGTACTTCTCCACGAGCTCCTCGCTGGCGTGAACCTTCTCCACGCACTGCGTGCGATAGTTGGTCAGATCCTCGT	FBgn0039685	CG7592	Obp99b	Bait	yes	no	no	18.3	20.6	19.509	22.8306	21.1698	1.20373	45.9	41.1	50.2877	45.8047	48.0462	-0.506048	11.5	11.2	13.3149	14.2907	13.8028	-0.300086	17.4	19	12.661	12.8111	12.736	-0.346341
137	C4	TATAGGAACTCCCTGACATCCGGAAACTCGCAGACCGAGGATCCATCCGACTCCAAGCAGGTGGTGAAGCTGGTGACCTCAGGAAGTAAAATAGTGTTCCTCGAAGATGTCCCTAATAAATTGAAAGGAAAGTCCAGTGACGAGGTCAAAGTAGTGGCCGTTAGTGTGAGTTCCTCCAGCAAAAGAGGCCCTTCGAGAAGCAGTGTTTCTGGCGTCACAGGAATGGGTTCTGACTTTGTGAACCGGTCTCATAAAAGTGAACTTTCGATTGAGGAAACGGAGCCCAGATTGGCGGCGGAGTCCATGGACAGCGATGTGGATTCCTTGAACAGCGCCTCCAATATACAAAGTGTACTGGCTGCTCCTTTGCTGGCAGCTTCCTCTACGCATTCCTTTTTA…	FBgn0039804	CG15544	CG15544	Bait	yes	no	no	21.6	18.8	23.027	20.8357	21.9314	1.51384	44.2	43.8	48.4251	48.8138	48.6195	-0.314102	12.7	11.8	14.7042	15.0563	14.8803	0.158242	16.2	17.6	11.7878	11.8671	11.8275	-1.13776
138	E11	GCAATATTGGTTTATGCAGTCGTAGAAGTGGGTTCATCGGTTATGGTCACAGCAGCTGGCGGCGGATCGCCGGCCTTCCGTTGATCCCTAAAGAACATGACCCACGCGCTCTTATGGATCTCTATTCCATCACATAGGCCATACACCTGGGCAAATCCGAAATAGGCAGCAACAGCGGCGACACCGAAGAGAGGTACCATTATGACTAGTCCTCCCAGGCAGGCGAAGAACACCATGGACACAAT	FBgn0052803	CG32803	CG32803	Bait	yes	no	no	23.9	19.6	25.4789	21.7223	23.6006	2.19359	37.4	39.5	40.9751	44.0216	42.4984	-2.36357	19	14.1	21.9985	17.991	19.9947	2.33379	14.3	18.6	10.4053	12.5414	11.4733	-1.44622
1	A1	TTCTGGTGCTAAAGAACTTCGGTCACCGAGAGTACGAGCAGCTCATCTGGTGGCTAGCGT TGGGCGTCTACTGTGCCTTCACCGTCTTCGCCATCGTTTTCAACCTGATCAACACGGTGA CCGCTCAGCTGATGGAGGAGCAGGGTGAGGTGATTACCCAGCATCTGTTGCACGACCTGG GAGTGTCCTAAGTTTGAGGTTCGGAGTCGTCAGCATGCTCGCAGGGATTCGGAATCTGCT TGAGCTTCAGGAGAGATCGAGAGACAGAGAGTTGGTGGAAAAGAAAAGTTCACTCAACGA TTTAGTTCAAAACTAATTCGATATTCGTTTGGCTTTTGCTTTTCGTTAGCATTATCTCGT TATCGTTACCGTTTGCAGTTAAACGTTTCAGTT…	FBgn0004635	CG1004	rho	Interactor	x	x	x	33.9	39.5	22.8786	24.0717	23.4751	2.14248	37.7	33.7	42.9574	36.6316	39.7945	-3.26887	15.4	17.7	18.248	25.1631	21.7056	3.06153	8.4	5.6	10.0161	8.4099	9.213	-3.4151
1	A4	AGCTCTACTGCAAGACGTGCCACGGTCGCAAGTTCGGGCCGAAAGGTTACGGCTTCGGCA CTGGAGCTGGCACCCTCTCCATGGACAACGGGTCACAGTTCCTGCGCGAGAACGGCGATG TGCCGTCCGTAAGGAATGGAGCCCGCCTGGAACCCAGGGCTATTGCTCGTGCCCCCGAAG GTGAGGGCTGTCCTCGTTGCGGTGGCTATGTGTACGCCGCCGAACAGATGTTAGCCCGCG GTCGCAGCTGGCACAAGGAGTGCTTCAAGTGCGGTACCTGCAAGAAGGGTCTGGACTCGA TCCTGTGCTGCGAGGCTCCGGACAAGAACATCTACTGCAAGGGCTGCTATGCCAAGAAGT TTGGACCCAAGGGCTATGGTTATGGCCAGGGCG…	FBgn0014863	CG1019	Mlp84B	Interactor	x	x	x	34.1	38.9	23.0136	23.7061	23.3598	2.09552	35.8	32.6	40.7924	35.4359	38.1142	-3.83147	17.5	19.2	20.7364	27.2956	24.016	4.04432	8.3	6	9.89685	9.01061	9.45373	-3.20541
1	A6	GGGAAAGCGAAATAAGATTAACGTAAAGATAGCGATTACGATAAAGATACAAGTAAAGCG TAAAACTCAAACAAAACCAACTCATGTGACCTCAGATCTAAATAAGCTATATTTAACTAT AATGCATATATATATACACATAAATATATGGATAACTATAAATGATACCAAGTAAAGCTA AAGGCAAGGAGTTATATATAAATAAATATATATGAAGCATATATAATGTAACATTAGATC TACGCGTCATAAGTACTATACGATTAACTTATATATACACCCCAGCATAAACCCTAAAAC TAAACCTAAACATTAAACTAAATCAATGTTTGTAGCAATCCTAGCGCAAAAATATAAAAT AAAATCCAATAAATAAAAATAAAAAACAAATGG…	FBgn0260642	CG1028	Antp	Interactor	x	x	x	33.7	39.4	22.7436	24.0108	23.3772	2.10259	37.5	34.1	42.7295	37.0664	39.8979	-3.23423	15.2	16.7	18.011	23.7415	20.8762	2.70877	8.7	6.1	10.3738	9.16078	9.7673	-2.93227
1	A7	TCGATGAACATCGTACCCTACCACATGGGTCCATATGGCCACCCGTACCACCAGTTCGAT ATCCATCCGTCGCAGTTCGCGCACCTAAGCGCATAGGACGCGTGGCACTTTTCGGGTACT GGTTAGAGACTCAATCAGTTGTATCAGGAACCATATCAGACGGCGGCGGCGGCATCGGCG GCCAGTGGTTATCAGTCGCAGGACGGCGGTCCAATTGGTGGCGGCTCGGTGGGAGTGGGT GGTGGTGCGGGGGGGCCGGGCTCGCTGGCCAACGGTGGCAGCAATGGCAGCGGTCCCAAC TCTCTCTTCGCCTCCGCCGCCTCCAGCTCCCAGGCTCCCGACTGCATCAAGTATCCGCAG GAGTTCTGATCTCAGGTTATCATCAGGCAGCAG…	FBgn0003339	CG1030	Scr	Interactor	x	x	x	34.2	38.9	23.0811	23.7061	23.3936	2.10926	33.4	35.5	38.0577	38.5882	38.323	-3.76157	18.3	16	21.6843	22.7463	22.2153	3.27837	9.1	6.2	10.8508	9.31096	10.0809	-2.65914
1	B2	ATGCGAAATACCTCATGTACCCAATGTGCCTCTACTTCCTCGATCTGCTGCAGTACGAAC ACTTCCGCCGGGAGATCGTCAACTCGCAGTGCTGCAAGTTCATAGACGACCAGGCCATTC TGCAGTGGCAGCACTACACTCGCAAGCGCATCAAACTGATCGAAAACGTTACGGCCGCCC AGCAGCAACAACAGCAGCTTCAGCAGCAACAACAGCAGGCGAACGGCATGGAGGCAGCAA CGGGAGGCGAATCAGCAGCACCTACCCCCAACGTGAACGGGTCAGCTTCCACGGCGGATA GTCAACAGACGTCTTCTGCCCTACAGCCTGTCCAAGCACAGCCTGGAAATCCCCAGCAGC AGCAGCAAATCAATGGCGTGGCATCGGGGGCCA…	FBgn0037262	CG1057	MED31	Interactor	x	x	x	31.2	41.1	21.0564	25.0468	23.0516	1.97	43.2	35.2	49.2243	38.2621	43.7432	-1.94676	10.2	15.8	12.0863	22.462	17.2742	1.17654	11.3	5.2	13.474	7.80919	10.6416	-2.1707
1	B4	GGTACTGGAGCAGGTAGTGACGACAATTGCATCGGTTGCAGACACCTGCGAATCGGAATT TGTGGCCTACTACGATCGCCTAATGCCATGCCTTAAGTTCATCATCCAGAACGCCAACTC GGATGATCTCCGCATGCTTCGCGGCAAGACCATTGAATGCGTGAGCTTGATAGGATTGGC GGTGGGGCGGGAGAAGTTTATTGGTGATGCCGGAGAAGTCATGGATATGCTGCTGGTCAA TCACACCGAGGGGGGGGAACTAGCTGATGATGATCCGCAGACCTCCTATCTCATCACTGC CTGGGCACGTATGTGCAAAATCCTTGGCAAGCAATTTGAGCAATATCTGCCCCTCGTTAT GGGACCAGTGATGCGAACGGCCACCATGAAGCC…	FBgn0087013	CG1059	Karybeta3	Interactor	x	x	x	32.5	34.1	21.9338	20.7809	21.3573	1.28008	37.3	43	42.5016	46.7406	44.6211	-1.65283	17.3	11.9	20.4994	16.9176	18.7085	1.78666	8.7	7.6	10.3738	11.4134	10.8936	-1.95118
1	B7	ACATTCCCGATGTGTTTCGACGACACGGATCCCACGGCTAGCCTGGAGAATGCGGCGCAG AAGGAGTGCCTGGTGCCCATTCGACTGGACATGGAGCTAGAGGGTCAAAAGCTGCGCGAC ACCTTCACGTGGAACAAGAACGAGAGCATGATTACTCCGGAGCAGTTTGCCGAGGTGCTG TGCGACGACCTGGACCTCAATCCCCTGCCCTTTGTGCCGGCTATTGCACAGGCCATCCGA CAGCAGATCGAAGCCTTTCCCAACGATCCCCCCATCCTCGAGGAGACCTGCGACCAGCGG GTCATTGTTAAGCTGAACATTCACGTGGGCAACACCTCGCTCGTCGACCAGGTCGAGTGG GACATGTCCGAGAAGAACAACAACCCCGAGGAG…	FBgn0011715	CG1064	Snr1	Interactor	x	x	x	35	41.3	23.621	25.1686	24.3948	2.51698	34	29.8	38.7414	32.3923	35.5669	-4.68435	18.4	19.7	21.8028	28.0064	24.9046	4.42232	8.6	5.9	10.2546	8.86043	9.5575	-3.11502
1	B8	CTGTCGTCTCGTTCATTGCCGGAGTGTCGGCGCCACCCGGCCGTCGCATGGGTCACGCTG GAGCCATCATTTCCGGAGGAAAGGGAGGTGCCAACGACAAGATCGCCGCCCTGGAGAAGG CCGGCGTCATTGTGACCAGGAGTCCTGCCAAAATGGGCCACGAGCTCTTCAAGGAGATGA AGCGTCTGGAGTTAGTGTAAATAATTAAAGGCCATAACCAAACCGGAATCCGTACGCCGA TCAAAGCGTATACGCAAACTCATGATGATGAACCTAACGTTAAGCTAAAAGTGTCGAAAA TCGAAATTGCATTCGAGCGAACCCAAATAAATTATTGTGAAAAATTACTAGAGAGAAACG AGAGGCGTTGAATTGTGACATGTATTCCAAGAA…	FBgn0004888	CG1065	Scsalpha	Interactor	x	x	x	31.7	37.4	21.3938	22.7919	22.0929	1.57962	38.3	36.3	43.641	39.4578	41.5494	-2.68129	14.9	15	17.6555	21.3247	19.4901	2.11914	9.9	7.5	11.8047	11.2633	11.534	-1.39341
1	C8	AGGACCATGTGAGCAGCGTGCTGGATGATGCCCGCAAGCGTCTCGGCGAGGTCACCAAGA ATCAGTCCGAGTACGAGACTGTGCTGACCAAGCTCATCGTCCAGGGCCTGTTCCAGATCA TGGAGCCCAAGGTGATCCTGCGCTGCCGCGAGGTGGACGTCCCCCTGGTACGTAACGTCC TGCCTGCCGCTGTGGAGCAATACAAGGCCCAGATCAATCAGAACGT	FBgn0015324	CG1088	Vha26	Interactor	x	x	x	29.8	34.1	20.1116	20.7809	20.4462	0.909078	39.1	42.7	44.5526	46.4145	45.4836	-1.36406	14.9	11.7	17.6555	16.6332	17.1444	1.12134	10.7	7.8	12.7586	11.7138	12.2362	-0.781733
1	C11	CCTAAACTCAGTGAACCAGACGACGAATCCGCCGCAGCTAGACCCGCACCTGGCCAACCT GCTGGAGCGCATTATGGTGGGCATCGAGAGCTACTTGGACAGGAATCCCACATACGTTTT GCCGCAGGAGATGGCCGCACCGGGTGAGGGCGTGGCCTTCGTCCAGCCCCAGGAGCTGCA GACAATAAAGCGAACATTCAGCTGTAGTTCCTGCAGCAACCGCATAGTGGGCACCACCAT CGCAAAAGCTGTGGCCCACCTTTCGGAGCAGCATCCAAAACCCAATCCCAACAATCAGCC AGTCCAGCCGCATCCGACGCATCAGACGAAACAGGAGAAAAAGCAGGCCCAGGTGAAGGC TCGTCAGCATATAACAGTACGGC	FBgn0037470	CG1091	CG1091	Interactor	x	x	x	29.5	32.4	19.9091	19.7449	19.827	0.656921	40.6	46	46.2618	50.0016	48.1317	-0.477424	14.4	9.4	17.0631	13.3635	15.2133	0.299892	10.4	8.3	12.4009	12.4647	12.4328	-0.610498
1	D2	AAGTGCGAGGATCTGTACAAGGAATACGATGTGCAGCGCACCTCGGTGCTGGAATTGAAG TACAATCGAAAGAACGAAACTAGTGTATCGTCGGCCTGGGACACAGGCTCTTCCAGTGCT TGGGAGGAGACGGGTACGACTGTCACCGATCCCTACGCAGTTGCGAGCAATGATATCTCC GCACTGGCCGCTCCAGCTGTGGACTTAGGGGGACCGGCCCCAGAAGGATTCGTGAAATAT CAAGCAGTATACGAGTTCAACGCACGCAACGCGGAGGAGATTACCTTTGTGCCTGGTGAC ATTATCCTGGTGCCATTGGAGCAGAACGCCGAGCCGGGATGGTTGGCTGGCGAAATAAAT GGCCACACCGGCTGGTTCCCTGAATCCTATGTG…	FBgn0023388	CG1099	Dap160	Interactor	x	x	x	30.4	35.1	20.5165	21.3903	20.9534	1.1156	41.4	40.6	47.1733	44.1318	45.6526	-1.30747	13.9	13	16.4706	18.4814	17.476	1.26239	9.6	7.2	11.447	10.8127	11.1298	-1.74542
1	D3	TGGACACCTATTTGTTTGATGGCGGCCGCATCACCAAGATGGAGGTGGACTACGAGCCGG CGTGCAACGAGAAAATCCCCCTGGCTAAGGAGCTGGCCAAGAAAAACCCCGACGCCTTTC ACGAAGCCATCGAGATGATGCTACAACTGGAGAAGCAGACGCGCCTGGGCGCCGACATGG TTTCTTGCTCACGAGTCCTGGTTGCCATCTGTCAGATCTGCTTTGACGCGTCCAACTGGA ACGCCCTCAACGAGTACGTGTCTCTGCTGGTACGCCGTCGCTCCCAGCTGAAGCAGGCTG TGGTCAAGATGATCCAGGAGTGCGTCACGTACGTGGACAAGACGCCCGACAAAGAGACTA AGCTGAAGCTTATCGACACACTTCGCTCGGTTA…	FBgn0028690	CG1100	Rpn5	Interactor	x	x	x	34.2	37	23.0811	22.5482	22.8146	1.87351	42.4	44.1	48.3128	47.9363	48.1246	-0.479812	12.4	10.4	14.6932	14.7851	14.7392	0.0982174	8.2	6.4	9.77762	9.61131	9.69446	-2.99572
1	D5	GAGATCCAGGACGAGTTGTACGTGAACGGAGGTCGTGCCAACTTGGTGGAGGTCAGCAAA ACCCTAAATGTGGATTTATCACGAATCGAGCTGCTTGCCGAACGAATATCTGCGGAGAAT CAAAGCGTACACCTGGTACTGGGACAGCTAATCGACGAGGACTACATCAGTCATATTGCG CAGGAGATCAACGAGAAGCTGGTTCAGCGAGGAGAGGTTTCCATTTCGGAATTGGCTTCC CAGTTCGATCTGCCGTCGGACTTCCTGCAACACGACGTGGTCGAAAAGCATCTAGGTAAG ATTATTAAGGGTCGCCAGGATGCCTCAAATCCGCGGGTGTTCTTCACTCAGGCCTACATC CAACGTTGCAAAGCGAAGATTCGGGGAGCCCTG…	FBgn0037467	CG1104	CG1104	Interactor	x	x	x	29.3	34.3	19.7741	20.9028	20.3384	0.865189	41.5	41.3	47.2873	44.8927	46.09	-1.16101	13.6	11.9	16.1151	16.9176	16.5163	0.854187	10.5	8.2	12.5201	12.3145	12.4173	-0.623972
1	D12	ATTCGGCCAACACCCGGAACCACAGTGGCGGATATTGAGCCCAAGTTTGATCGCCTGATATTCTTCTGGTCTGACATTCGGAATCCCCACGAAGTGCAGCCCGCTCACCGTACCCGCTATGCCATCACCGTCTGGTACTTCGATGCCAAGGAACGCGAGGAGGCCCTCATTAGGGCCAAGCTGGAAAACAGCAAGACGAACAATCTGGCAGCTCAAGCCCAAGCCCAACAGGCTGAACCAGACTCCACCACCACACCACCCGCAGCACCAGCTTCATCCGCATCCAGTCTGCCGGTTAGCATGTCCACGGGAACGGGAGCGCTGAACGCCAATGTGTCGAGTAATTCCTGCGCCACCAGCAGCGAAATATGCACGTAA	FBgn0086689	CG31543	Hph	Interactor	x	x	x	28.2	34.6	19.0318	21.0856	20.0587	0.751262	42.8	41.7	48.7686	45.3275	47.0481	-0.840244	12.8	11.5	15.1672	16.3489	15.758	0.531626	11.1	7.8	13.2356	11.7138	12.4747	-0.574005
1	E6	GTGGAATTGATCTTCTCACACGAGACGGAACCCCTGGGAACAGCTGGACCTCTGGCCCTA GCAAAAACGATTTTAGCAGCCAGCTCAGAGCCATTTTTCGTGCTCAATTCGGACGTTATA TGCGATTTTCCATTTAAACAACTAGTGCAATTCCATTGTAATCACGGAAAAGAAGGCACA ATTGTTGTCACAAAGGTCGAAGAACCATCCAAATACGGAGTTGTGCTGTACGATGAGAAC GGCTGTATAAAAAACTTTATTGAAAAGCCACAAGAGTTCGTTAGCAATAAGATCAATGCC GGCATTTACATCTTTAATCCCTCCGTGCTTGACCGGATCGAAGTTAAGCCCACATCAATA GAGAAGGAGGTGTTCCCTGAAATGACGCAGCAA…	FBgn0037279	CG1129	CG1129	Interactor	x	x	x	27.1	32.6	18.2894	19.8668	19.0781	0.351953	42.2	43.7	48.0849	47.5015	47.7932	-0.590752	12.8	10.8	15.1672	15.3538	15.2605	0.319971	12.6	8.4	15.0241	12.6148	13.8195	0.59741
1	E10	GTATTGAGAGTGGGAGAACTGGTGGCCCGAGGAGGCGCCACCGCCGGCCGCCCAACCGAT GGCCACGCCCACCACCATTGCTGGGGGAACTGGACCAGCCCAAGGAAGTGTGGAGGAGTC GGCCTCCTCGCTGGACTGGATCTGCTGCCAGCGGCTGCAGAATCTGGCTCTTGTGGCGCA ATGTGAAAACCAAATATTTCTGAAAGTTGAAGAAAGCACTTTGAACTTTTTACCTGATAA TTGAAAATTTGCTGTTGAACGAAAGTCGGAAGCTCTTATTTTGATTCGTCTTTGAACATG ACTATTAAGTATTTTAAATATTACTATTCAACAAAAAGGTGTACGATCGAAAAATTGACT AATTTTTAGCTATTTAACTGTTATGTAAACTTA…	FBgn0003002	CG1133	opa	Interactor	x	x	x	26.9	33.3	18.1544	20.2934	19.2239	0.411326	42	43	47.857	46.7406	47.2988	-0.756284	14.4	11.2	17.0631	15.9224	16.4927	0.844148	11.2	8.1	13.3548	12.1643	12.7596	-0.325855
1	E12	GGAGCTACTGGATAAGAATGCCTCCGTTTTCTACTGCGCCCGCACTGCCAAATCCTTGCA AAACCATTGGCTTCTTCTCAAGCAGTACACCCTGTTGCCGGATCAGTCAGTGAAGCCTAT ATATGGCACGGATCAGCAGCCACTCAGCTTCTCGGATGCAGAAGATCAAATCTTCGAGCA CGACCTGAACGAGCCACGTGACGAAGCTCTCGAGATGGAGCGAGCTCTGGCAGATCGTCG CAACAAACGTAATATTCGCCTGCTGGAGAACGAGCTCTCGCGCTGGGCCGTCCTGGTGGA TTCCGTGCTTAGTCCGACCGCTGCCTCCGAGTTCGACAACCAGACACTGGCCTGCTTGTG TGGCCGCCATGTGCGGTACCTAATGCGTTCCAA…	FBgn0035489	CG1135	Rcd5	Interactor	x	x	x	28.2	28.4	19.0318	17.3072	18.1695	-0.0180271	40.2	46.5	45.806	50.5451	48.1755	-0.462739	16.4	11.9	19.4329	16.9176	18.1753	1.55984	11	9.4	13.1163	14.1166	13.6165	0.42056
1	F8	TTTACCTAGTTTTGGACACGGCTGGCCAGGAGGAGTTCAGTGCCATGCGGGAGCAGTACA TGCGCTCCGGCGAGGGATTCCTGCTCGTCTTCGCGCTCAACGATCATTCCAGCTTCGATG AGATCCCCAAGTTCCAGCGCCAGATACTGCGCGTCAAGGATCGCGACGAGTTCCCCATGC TGATGGTGGGTAACAAGTGCGACCTGAAGCACCAGCAGCAGGTGTCCCTGGAGGAGGCGC AGAACACCAGCCGCAACCTGATGATCCCCTACATCGAGTGCAGTGCCAAACTGAGGGTCA ACGTCGATCAGGCCTTCCACGAGCTCGTGAGGATCGTGCGCAAGTTCCAGATCGCCGAGC GTCCCTTCATCGAGCAGGATTACAAGAAGAAGG…	FBgn0003206	CG1167	Ras64B	Interactor	x	x	x	26.4	29.4	17.817	17.9167	17.8668	-0.141286	44.8	48.1	51.0475	52.2843	51.6659	0.705888	11.8	8.4	13.9822	11.9418	12.962	-0.657723	11.9	9.8	14.1895	14.7173	14.4534	1.14957
1	G5	CCCCTATAGCAGTGGCTAATCCGCATCCCAATAACGCTGAGCTCGCTGCCGGTATGGCCG TCGCACCCGCAGCTATAGGCGTGGCTGGTCCAGCAGTCGTGGTAGCCGTCGACGAGGCGG CCGGGGGCGTTGTAATGCTCAACGAGTTGGACCAGGCAGCGATCGCTGTTGCCGTCGGAA TAGTTGATGAAAATATGTAGATCAACTGACCGGCTGGTAGTCGGAACACACTGCCAGAGC ATCACAGCGCACAGAAAAACACTTTACGT	FBgn0035107	CG1216	mri	Interactor	x	x	x	26.1	30.9	17.6145	18.8308	18.2226	0.00360943	42.9	44.8	48.8825	48.6972	48.7899	-0.257054	12.4	10	14.6932	14.2164	14.4548	-0.0227283	12.5	9.8	14.9049	14.7173	14.8111	1.46116
1	G8	CTTCAGTCTAATCGACCTTGGGGAAAACGCCTCCACGCGACGTAGCTATGCGATAAAGCG CATCACCTGCCACAGCATCGATGATCAGAATATAGCTCTGCGAGAAATCGAAAACTGTCG AAAAATTGACTCGGAAAACGTGATCCGGGTAGTGGATTACGAGCTGAAGGGCCAGGCGGA CATAGTTATAAACACAACGAGCACCTTGTTCATTGTGCTTCCCTATTACAAGCACGGATC TCTTGCGGACCACCTTCAGCTGCGATCGCGGAAACAGGACCACATGCCCGAGGCCCAGAT CCTGCAAATCTTTCTGGGCGTCTGCGAGGGATTGAAGGCCATCCACGAGGCAATGCCGGT GCCTCTGGCCCACCGAGATCTAAAAACGGCCAA…	FBgn0037491	CG1227	CG1227	Interactor	x	x	x	29.3	33.3	19.7741	20.2934	20.0337	0.74111	42.8	42.7	48.7686	46.4145	47.5915	-0.658272	12.4	12.1	14.6932	17.2019	15.9476	0.612236	10.5	8	12.5201	12.0141	12.2671	-0.754784
1	H1	AACAACAATACGCCATTGACCGGCAAACAAGCCGAAAAATGTGCGAAAAAGCGAAAATGT GTAATAACATTAGATGAAAAGCAAGTGGAATCCAAAAGACTGAAAAAGGAGGAATCAAAT GTGGAGGCCACAAGCCGTCCGCCTGCGCAGAGTCCCAAAAAACGGCTCCATCTAAACGGA AAGCCCATGCAAAACAAGGACCTTAACTTCAAGTACGGCAACTATAAGCACTACTACGGC AAGCGCATCCTGAACAAGGATTTTCACGACATACGCCTGGACGTGCTTGGCACGCAACCG GATTTGTTTCGGAACAAGCAGCTGCTTGACATCGGCTGCAACTCTGGCCACCTGTCCATC CAGATTGCCAGGAAATTCGAGGTTAAGAGCCTC…	FBgn0037368	CG1239	CG1239	Interactor	x	x	x	28	34.5	18.8968	21.0247	19.9607	0.711372	43.4	42.3	49.4522	45.9797	47.716	-0.616608	12.5	11.1	14.8117	15.7803	15.296	0.335074	10.8	8	12.8778	12.0141	12.446	-0.598989
1	H3	AGAAGCAGCTGGAGATCAACCCCGATCACCCAATTGTGGAGACTCTCCGCCAGAAGGCCG ATGCCGACAAGAACGATAAGGCCGTCAAGGATCTGGTCATCCTGCTGTTCGAGACCTCTC TGCTGTCCTCTGGATTCTCGCTGGACAGCCCCCAGGTGCACGCCAGCCGCATCTACCGCA TGATCAAGCTGGGCTTGGGAATCGACGAGGACGAGCCTATGACTACCGACGATGCCCAGA GCGCCGGAGATGCCCCCTCGCTGGTTGAGGACACAGAGGACGCTTCCCACATGGAGGAGG TCGATTAAGCGACCAGTCGAAACAAACAACCAAAATTCATTCTATCACTCGCATTCACAT ACACAATTTACTTGCGTTTCGAACTTTTATACT…	FBgn0001233	CG1242	Hsp83	Interactor	x	x	x	23.7	30	15.9948	18.2823	17.1385	-0.437845	45.7	46.6	52.073	50.6538	51.3634	0.604609	13.1	10.1	15.5227	14.3586	14.9406	0.183922	12.7	9	15.1434	13.5159	14.3296	1.04178
1	H9	GAGTGCACTTATCCCAATACGGGCGGTCGCATTATGACCTTCGTGGGTGGCCCTTGCTCC CAGGGCCCCGGCCAGGTGGTCGACGACGAGCTGAAGCACCCGATTCGTTCGCATCACGAC ATCCACAAGGACAACGTGCGGTTTATGAAGAAGGCTATCAAACACTATGATGCTTTGGCA TTGCGGGCAGCCACCAACGGGCATAGTGTCGACATATACTCGTGTGCCCTGGACCAAACC GGACTGCTGGAGATGAAGCAGCTATGCAACTCCACTGGCGGCCACATGGTCATGGGCGAT TCGTTCAACTCATCGCTCTTCAAGCAGACATTCCAACGCGTCTTCGCACGTGATGGTCGC AACGACTTGAAGATGGCCTTCAATGCCACGCTG…	FBgn0037357			Interactor	x	x	x	25.2	31.4	17.0071	19.1355	18.0713	-0.05802	45.1	46.6	51.3893	50.6538	51.0216	0.490156	13.6	10.5	16.1151	14.9273	15.5212	0.430877	11.7	7.9	13.951	11.864	12.9075	-0.197008
1	H11	AAATCCGTAACGAAACTAACCGACTTGAAGGAGTTGACTGCTCACGGAACTACGAAGTAC TGTCTCGTCTCGCAGGATGCGGATACGGATGGCGATGTGGAGACGAAGCTGTATAAGGGC AATGTAATTCCCACTTGTGGCGGTGGTGCCCAAGTTGTGTTCAACGATGTGGAGTGCCTC AAGCAGAAGTCACCGGTTCACTCGCCCACGCGAAAGCGACCCAGCAATGGCAACATTTCG GCTCTGGGCGGCGGTGCAGTGCCCAGCACGGTCACCTCAGCCCAGGACGTAGCCTCCCGC TGCAATCTCGGCATTGAGGGACACAGCAGCAAGAAGTCGAAAATCTAAAAATGACTCAGC GTGGAATTCTCAAAGTCAATTACCCATTTAGTT…	FBgn0011692	CG1258	pav	Interactor	x	x	x	22.6	24.8	15.2524	15.1134	15.1829	-1.23421	38.9	45.1	44.3247	49.0233	46.674	-0.965482	16.5	10.3	19.5514	14.6429	17.0972	1.10126	14.3	12.9	17.0512	19.3728	18.212	4.42352
2	B6	TATTTGGTTACTGCTGCATTGGATTGACCCTGGTGGTGCTGCACTTCTTCTCCAGAGTTT TCCGCCTGCGGAGAGTCTGCTGGTTCATTGGATTGTGCTATATTGTGGTCAAGGTGTCGC TGCTGTCGGTGTTGGAGATCGGAGTACTCCCGCTGATTTGCGGCTGGTGGCTGGACATTT GTTCGTTGCCCCTACTAGATGCCAGCCTCAAGGATCGTAAAGAGAGTTTTAAGGCTGCTC CGGGCACCTCACTTTTTGTCCACTGGATGTTTGGCATGGTATACGTTTACTACTTCGCTG CGTTTGTATCGTTGTTGCGCGAGGTGCTGCGACCGGGAGTGCTCTGGATATTCCGCAATG TCAACGATCCTGACTTCAGTCCCATCCAGGAAA…	FBgn0035333	CG1317	CG1317	Interactor	x	x	x	33.4	34.5	22.5412	21.0247	21.7829	1.45338	41	44.7	46.7176	48.5885	47.653	-0.637686	12.1	8.8	14.3377	12.5105	13.4241	-0.461171	8.7	7.8	10.3738	11.7138	11.0438	-1.82037
2	B11	GTATCCGCCATCATAGATTCGGATAATGATGATGAGCAGCAGGCGGAAAAAAAGACGCAG AAGGAGGAGGGGAAGCAACCCGTCAAAAGCAAGAAGAAGAGATCCCAGGTCAACCAGGAG GATCAGGAGAAACCTGTCAAATCTAATAAGACAAAGAAGGCGGTAAAGAATAAGACCCAA GCAAACAAGGCGGAGGACGACCAGGATAACCCTTCCAAGGAGGATAAACCAAAAAAAGTG GTCAAAAATAAGAAACAAACGAATAAAGATGGTAAACCCCAAACAAACGAAGAGTACGAC CACCACCAACAGCATGAGAAACCTGCAAAGACACAAAAGTCAAAAAAGTTGGCCAAGAAG CAGAAGCAACAAGAGGATGATAAGGAGGACAAT…	FBgn0052251	CG32251	CG32251	Interactor	x	x	x	29.6	32.7	19.9766	19.9277	19.9522	0.707886	43	44	48.9965	47.8276	48.412	-0.383557	11	9.7	13.0343	13.79	13.4121	-0.466265	11.3	9.2	13.474	13.8163	13.6451	0.445543
2	C3	CTAAAGACTTATGGGCAGAGCCAGTATCACAAATCCATCAAGAGCATCGAGGAGGACATT CAAAAGGCTGTGAAGCAGGTGAACGAGCTGACTGGAATCAAGGAAAGCGACACGGGTCTG GCGCCACCAGCGCTCTGGGATTTGGCCGCCGACAAGCAGATCCTGCAAAACGAGCAACCG CTGCAGGTTGCCCGATGCACCAAGATCATCAACGCGGATTCCGACGACCCCAAGTATATC ATCAATGTTAAGCAGTTCGCCAAGTTCGTGGTGGACCTAGCTGACTCGGTGGCCCCTACT GACATAGAAGAGGGAATGCGTGTGGGTGTCGACCGCAACAAGTACCAGATCCACATTCCG CTGCCTCCCAAGATTGATCCTACGGTTACCATG…	FBgn0028687	CG1341	Rpt1	Interactor	x	x	x	45.3	45.3	30.5723	27.6063	29.0893	4.42861	31.9	30.9	36.3485	33.588	34.9683	-4.88477	15.8	17.3	18.722	24.5945	21.6582	3.0414	5.3	4.1	6.31968	6.15725	6.23846	-6.00608
2	C7	TGTTATAGAGCACACGAATCGGGTGATTTACCTGGAAGATGACGACGTGGCCGCCGTCAA GAGCGATGGCACGCTCAGCATTCATCGCCTAAACAAATCATCCGATGATCCGCACGCCCG CGAGATCATCACGCTGAAAATGGAGATCCAGCAGATCATGAAGGGCAACTACGACTACTT TATGCTGAAGGAGATCTTCGAGCAGCCGGAATCCGTGGTCAACACCATGCGCGGCAGGAT GAGGTTCGATACGCAGACCGTGGTTCTGGGTGGCATCAAGGAGTACATACCGGAGATCAA GCGCTGCCGCCGCTTGATGCTAATTGCGTGCGGCACATCCTACCACAGTGCGGTGGCCAC CAGGCAGCTGCTGGAGGAACTGACCGAACTGCC…	FBgn0039580	CG1345	Gfat2	Interactor	x	x	x	25.3	30.4	17.0746	18.5261	17.8003	-0.168358	47.1	48.1	53.6682	52.2843	52.9762	1.14462	11	8.8	13.0343	12.5105	12.7724	-0.738393	11	8.3	13.1163	12.4647	12.7905	-0.298907
2	D5	CTGCTGTTCGTCTACGAGTCCGAGAATGCCAACCGGGAGATCATGGGCATGGTGACCCGC GAGGTGCACGCCTTCCAGGAGGTGCTGAACCAACTGTGCCATCTGAACATTGACAGCACC GAGTACGAGTGTCTGAGGGCTATTTCGCTCTTCCGTAAGTCACCACCGTCGGCAAGTTCT ACCGAGGATTTAGCCAACAGCTCAATCCTGACAGGAAGCGGCAGCCCGAACTCCTCGGCC TCTGCTGAATCCAGGGGTCTTCTGGAGTCGGGAAAAGTGGCGGCCATGCACAACGATGCC CGGAGTGCGCTGCACAACTACATCCAGAGGACCCATCCCTCGCAGCCCATGCGATTCCAG ACGCTCTTGGGCGTGGTGCAGCTGATGCACAAG…	FBgn0003720	CG1378	tll	Interactor	x	x	x	27	29.2	18.2219	17.7948	18.0083	-0.0836558	43.5	49.3	49.5662	53.5887	51.5774	0.676273	12.2	8.4	14.4562	11.9418	13.199	-0.556915	11.8	8.6	14.0702	12.9152	13.4927	0.312767
2	D6	CCACCTGGTTCTTCATCACCGCCGTGCAGTTGCGCAGCTCCGCACAGTAGTTCTCATCGT TGCCCGCCCGCACGGTGACCATCGTTCCGTCCATAATGTCGCCCAGCGAGACGACCTTGA AGGCCACCGGCAGCGTCTTGTTGCTCCGCCAGTGGGGCGGGAGCACCGTGCAGACGAAGA GCGGACTGCTCGTGCGGATCAGCTCGCCCGGATGCTCGGTGAGGAAGTCGCCCAGCGTCC GCTCCGCCAGGATGTCCGAGGTCATCTTCGTGTAGGCCTCATTTAGGAGTTGGGCGGGCG TGGGCGGTGTGTTTTGCTCCGTGTTGCTGTTGTTGCCGCTGCTGTTGTTGTTGTTGCCAC TCGTGTTGTTGTTGCTGCTGCCGTTCGTATTGG…	FBgn0083981	CG34145	RunxA	Interactor	x	x	x	22.5	22.4	15.1849	13.6508	14.4178	-1.54574	43.3	49.7	49.3383	54.0235	51.6809	0.710911	15.3	10.7	18.1295	15.2116	16.6706	0.919783	12	10.9	14.3087	16.3693	15.339	1.92097
2	D7	CTAACGCGTACAACTTTACCCCTCGTCAAACGGAATGGGGCCTGGTGGGATCTCTGATGA CTCTGGGTGCAGCTTTCTCGTGCATTCCGGTGGGCGTGCTCATTGGTAAGATCGGGCGGA AGACGACAATGCTAATCCTGCTGCCACCGTTCTTTATCGGATGGCTCCTGATCCTCCTGG CATCGCACATAGCAATGCTGCTGCTCGGACGCTTCGTAGTGGGATTCTGCGGAGGAGCCT TCTGCGTGACTTGTCCCATGTACGTGACTGAGATAGCCCAGGTCCAGTACCGCGGAACCA TGGGATGCTTCTTCCAGCTGCTAATCGTTTTTGGTATTCTGTACGCCTTTGTGGTTGGAG GTTTTGTAAAGACCTTCTACTTTAATATTGCTT…	FBgn0028560	CG1380	sut4	Interactor	x	x	x	31.7	31.9	21.3938	19.4402	20.417	0.897183	42.1	47.1	47.971	51.1973	49.5841	0.00887789	12.7	8.1	15.0487	11.5153	13.282	-0.521614	8.9	8.7	10.6123	13.0654	11.8388	-1.12785
2	D9	CTCGGAGAACTTCTATCCAACGGTGGTCGGCGAATCGGTCTACGGGGACTTCCAGGAGGC ACTCTACCATTTGCAAAAGAAACTGATCTCAACGCGTCAGCCGGAGGAGATACGAGGCGG CGGCCTGCTCAAGTACTGCAATCTATTGGTGCGTAACTACAAGGCCGTCGACTCGCAGCT CATCAAGACCCTGGAGCGCTACATGTGCTCGCGCTTCTTCATCGATTTCCCGGACATCAA TACGCAGACCACCAAGCTGGAGGCCTACTTGCGTAACCATTTCTGGGGCGTCGATGAGGA ACCGCTGCAGTATCAGTACCTGATGCATTTACGCGAGGTAGTCGAGATGTCGACGGTCTG TCTAATGGGCCACGAGCGGCGCCAATCGCTCCA…	FBgn0050497	CG30497	CG30497	Interactor	x	x	x	25.5	30.9	17.2096	18.8308	18.0202	-0.0788364	49.1	47.1	55.9471	51.1973	53.5722	1.34416	9.6	8.2	11.3754	11.6575	11.5164	-1.27264	10.7	9.5	12.7586	14.2668	13.5127	0.33017
2	E6	AAGATTCCACAAATCGAGAACCTGGGCGCAACTCTGGACCAGTTTGATACCATCGACTTG TCCGACAACGATCTGCGCAAGCTGGACAACCTGCCGCATCTGCCGCGCCTCAAGTGCCTG CTGCTGAACAACAACCGCATCCTGCGCATCAGCGAAGGGCTGGAGGAGGCGGTGCCCAAC CTGGGCTCCATCATTCTCACCGGCAACAACCTGCAGGAGCTGAGCGACTTAGAGCCCCTG GTCGGATTCACCAAGCTGGAAACCATCTGCCTGCTTATCAACCCGGTATCCACGAAGCCC AACTACCGCGAGTACATGGCCTACAAGTTCCCGCAGCTGCGGCTACTCGACTTCAGGAAG ATCAAGCAGAAGGACCGCCAGGCGGCGCAGGAG…	FBgn0033210	CG1406	U2A	Interactor	x	x	x	18	20.1	12.1479	12.2491	12.1985	-2.44946	41.4	51	47.1733	55.4366	51.3049	0.585041	18.8	15.6	22.2768	22.1777	22.2272	3.28344	16.5	9.9	19.6745	14.8675	17.271	3.60384
2	E10	ATTCTGGTAGATCACAGACCCGATGTCGCATCGCAAGTCGTGTGGATGCGGAATCGCACA ATCTCCGACGACAGTGTAAGCCAAAGTCTGCGCTCATTCGACAACTAAACTGGCATTTAA TATAGATCCCTGAAACAAAATCGTAATCTAATCAAATTTCAAATAAGTACATAAGAGCAT AACCACAAACCAATTAAGAAGGTATCATAGACTCTGCTTCGTCATTTTGTATTTAGAACC GATTGCCTCTTGTTGATACAATTTTTGTTAAGATCATCAATTGAATGAAATGCATCAAAG CATTTGAAGTCGAAAATCAAACATTATGGCTGCTTAGGTATTTTTCGCTGAAATCGTTTA TTTTAATACTTTGTTTATTTACAAGGAGATTTA…	FBgn0023023	CG1411	CRMP	Interactor	x	x	x	28.5	29.6	19.2342	18.0385	18.6364	0.17209	43	47.4	48.9965	51.5234	50.2599	0.235149	12.2	8.9	14.4562	12.6526	13.5544	-0.405733	11.3	9.6	13.474	14.417	13.9455	0.707168
2	F5	ATGAATTGGGAAGAGTTATGGCTCCGAGCAGTCCACCCAGACCTGCCATCGTGGTCCTTC TTATGTCCATGATCAATGAGAAACAACTGCTGGCACTGCGTTGCGCCGTACTCTACTGTT TCGAGTGCTTTCTTTATCGCAATGCCGATGGCCAGCGGGCGGTTGTACAGACCCTGCTGC CCTCCAGTGCGTCCGATGTGAGTGCCCTTTCGACGGGACAACTCCTTTGCACCGGACTCT TCTCCACAGATGCGCTTGCCAACTGGTTCTCCGCTGTGGCCCTAATGCACTCACTCGTAG AGAATGTCGCCCTAAAGGAGGAACTACTGCGCGTACTGCTGGCCACTCCTGGTGGCCAAA AGCCTATCACGCTACTCGAGCAGTGCACTAATC…	FBgn0040087	CG1422	p115	Interactor	x	x	x	25.3	27.8	17.0746	16.9416	17.0081	-0.490963	46.1	51.2	52.5288	55.654	54.0914	1.51798	12.4	7.8	14.6932	11.0888	12.891	-0.68793	10.9	9	12.9971	13.5159	13.2565	0.107004
2	F9	TGCAGCACCAACAACACCATCACCAGCAGCAGCAACAGTAGCAGCAGCAGCAACAAGAAG CCGGCGGAGTGCGACGACCTGGTCATGATGCCGCCACCGCCTCGTAAGGACATAGGTCGC AGCTCCTACAGCCTCCTGCAGTCCGGCTACGACTGCTATGGCCAGCAACTGGCGGTGGCC TACGGAGCGCAGCAGCATCCGTAGCCCCCGCGTCCTCCGTTTCCGGACCAGTGCAATAGT TGAGAGAGGAAACAGGAGGCAGTTTTGTTTTGTTTTCGGATTAAGCGAACAGTGACAGTG TCATATCTATAGTTATTGTAACTTAAATGAATTACGATTACAGACCTACGGTAATAGTTA TAATTTTAAATTATATACGCAGAGCTGGCGGGG…	FBgn0011656	CG1429	Mef2	Interactor	x	x	x	24.6	28	16.6022	17.0635	16.8328	-0.562334	48.9	51.5	55.7192	55.9801	55.8496	2.10669	11	7.8	13.0343	11.0888	12.0616	-1.04076	10.9	9	12.9971	13.5159	13.2565	0.107004
2	G4	TTTAAAATGGGGACTTCTCTGGATAATAACAAACTGGCATCGTTGGGTGCCACAAACAAG CACCGGCTGCAGAACACATGGACCCTGTGGGGCGTAAAGTACGACCCTGAAATATCATGG GAGGACATGCTGAAGGAGATTGACAGCTTCAATACCGTCGAGGACTTCTGGAACCTGTAT TTCCGCATCGATACGCCATCCAAGCTCAACCGCGGCTGTGATTACATGCTCTTCAAGAAG GGCATTCGCCCCATGTGGGAGGATCCGCCGAACAAGGGCGGAGGTCGTTGGACATATAAA GTGGATAAAAGGTCCACAGCCGAACTGGACAAAACTTGGCTGGACGTGCTTCTTTGCATG ATTGGCGAGGCCTGCGATCACTGCGATCAGATT…	FBgn0039622	CG1442	eIF4E-6	Interactor	x	x	x	33.4	32.9	22.5412	20.0496	21.2954	1.25486	41.7	46.4	47.5152	50.4364	48.9758	-0.194805	12.2	8	14.4562	11.3732	12.9147	-0.677861	8.1	8.3	9.65838	12.4647	11.0615	-1.80493
2	G5	TTTTATTTTCCCCCTTCTACCCTAAGTTTCTCCTTTCAAAGAAAACGCATTTGGAATACA AATCAGGCAAAAAACACGCGTACATAAATCGAGTAATCGAAAATCAGTGGCGATTTCGAA GGGTGTGTGTGTGTGTAGAATTACTACAACACACCACAAATACAGTTCGAAAAGGCAGCG CAGTCGGCAGAGGCGAAAAAAAAGCAGCGGCGTCAGCATTTCCATTTCGGCATTGCAGCT CGAAAATCGTAGAATCAGAAACTAATCAGCCGGCAGAGGCTATAGCAGTCGACCGATCGC AATCGCACCATATAGTACATACAATAGGTACCATTGCCTAGGAGTACCAGGAACCAGGAA CCACTAATCTCCATCATCAACATCATGGAGGAG…	FBgn0029975	CG1444	CG1444	Interactor	x	x	x	27.5	28.4	18.5593	17.3072	17.9333	-0.114214	45.8	48.1	52.1869	52.2843	52.2356	0.896642	11.2	8.9	13.2713	12.6526	12.962	-0.657752	10.6	10.1	12.6394	15.1679	13.9036	0.670675
2	H3	AGCTTTAACCACTCAGCTGTCGGTCCGCTGGCTCCGCCATCGCCAATACCGCAACAGGGC GATCTTACCCCTTCCTCGTTATATCCGTGCCACATGACCCTACGACCCCCTCCGATGGCT CCCGCTCACCATCACATCGTGCCGGGTGACGGTGGCAGACCTGCGGGCGTTGGCCTAGGC AGTGGCCAATCTGCGAATTTGGGAGCAAGCTGCAGCGGATCGGGATACGAAGTGCTATCT GCCTACGCGTTGCCACCGCCCCCTATGGCGTCGAGCTCTGCTGCTGATTCAAGCTTCTCA GCCGCGTCCAGTGCCAGCGCTAATGTGACCCCACATCACACCATAGCCCAAGAATCATGC CCCTCTCCGTGTTCAAGCGCGAGCCACTTTGGA…	FBgn0005558	CG1464	ey	Interactor	x	x	x	24.2	31.4	16.3322	19.1355	17.7338	-0.19543	47.2	46.6	53.7822	50.6538	52.218	0.890741	11.2	8.5	13.2713	12.084	12.6776	-0.778698	12	9.1	14.3087	13.6661	13.9874	0.743661
2	H4	GTTCTTGCGCTGATACATTTCCGCCTTGTGCAGCTGGCGCAATCCCTCCGAGACGCGCGT CTGCGTCTGCTCCACGTTGTAGTCGATGCGGTCGAGCACAGTGCCCTGCTCCTGGACCAT GTGGCCCAGGTCCTTGAAGATGTCGTTCAGGTCGTAGATGGACTTGACTATCTTGGTCAC CTCCTGCTCGCGGTGCTGCGCCACCCGCGTGTTCTCCTCCTCGAAGAGCAGCAGCTGCTG TTGGGTCATCCGGCTGGCCGGCGGCCTTTGGAAGTGATCGTCGATGGCCTGCTCGTCGTC CTCGAACAGATAGCCGTTGCCGGACTTGCCCTCCGCCGGCGGCTGCAGAAAGTTGTCGAA GGAGTCGACGAAGTTCTCGGCGCTCTGCTCGCC…	FBgn0031106	CG1467	Syx16	Interactor	x	x	x	24.4	28	16.4672	17.0635	16.7653	-0.589816	47.7	49.8	54.3519	54.1322	54.242	1.56843	10.6	8.1	12.5603	11.5153	12.0378	-1.05086	11.6	9.5	13.8317	14.2668	14.0493	0.797557
2	H7	TATTACGAACCAGTTCTTGCCGCCCACGTCAGGAGCAGCTACACCTCTGCAGCAACTGCC GCCCAGCACGCTGCCGCCCCATCTGCGTCCGCCCGCCGCCAACGGACCACCCCTTACGAA CGGCAGCAATGGGGCGTCCAGTGCGAACTCTTCGCGCACTGCATCCCCAAGGCCAGTAGG AGCTGCCCCTCAATATGCTCAAGGACCAATCGCTGCAGCGTTGAACAATCCGCCCCTGGC GTCGGGACTGCGTCCTTCGCCCCAACCGACGCACCAATCTCTGGCCAACTTGACGAGCAA TCTGGAAAATCTTAACTTGAATACCACTCGAGCAAATGGAGGTACCAGCATTTTGCCACA ACCCCAAACCCAGCAACAGTACGCACCCACAGT…	FBgn0033460	CG1472	sec24	Interactor	x	x	x	23.4	27.3	15.7923	16.6369	16.2146	-0.814081	47.8	50.2	54.4658	54.567	54.5164	1.66029	12.3	8.6	14.5747	12.2261	13.4004	-0.47124	11.4	9.5	13.5933	14.2668	13.93	0.693694
3	A1	GCAAGGAGTTTATGATGAAGCCAAACAAGATCCATTTGGAAGCTACTTTGGACAAGGAGT TATACCACCACGGCGAAAAAATATCGGTCAACGTTCATGTGGCCAACAACTCAAATCGGA CGGTAAAAAAGATTAAGGTATGTGTCCGGCAGTTTGCGGATATTTGTCTCTTTTCGACGG CGCAATATAAATCTGTAGTGGCAGAAATCGAGTCAGAAGACGGATGTCAAGTGGCTCCGG GATTTACACTCTCGAAGGTATTTGAGTTGTGCCCCCTATTGGCAAATAATAAGGATAAAT GGGGCCTTGCTTTGGACGGGCAGCTAAAGCATGAGGACACCAATTTGGCGTCTAGCACTC TCATTACCAATCCTGCTCAGCGTGAGAGTCTCG…	FBgn0040206	CG1487	krz	Interactor	x	x	x	25.7	26.4	17.3445	16.0884	16.7165	-0.609709	45.2	51.7	51.5033	56.1975	53.8504	1.43729	11.3	7.4	13.3898	10.5202	11.955	-1.0861	12.5	10	14.9049	15.0177	14.9613	1.59197
3	A3	ATCAAGGAGGTGATTGAGTTGCCCGTAAAGCATCCAGAGCTGTTTGATGCCTTGGGTATT GCCCAGCCGAAGGGAGTGCTCCTTTATGGACCTCCAGGTACAGGAAAGACTTTGCTGGCC AGGGCCGTTGCCCATCACACCGAGTGCACCTTCATTCGCGTCTCTGGCTCAGAGCTGGTC CAGAAATTCATCGGCGAGGGTTCGCGCATGGTTCGAGAACTCTTTGTAATGGCCCGGGAA CATGCACCATCAATTATTTTCATGGACGAAATCGATTCCATTGGCTCGTCGCGTATTGAG TCAGGTTCCGGCGGCGATTCCGAGGTGCAGCGTACTATGCTGGAGCTACTTAACCAGCTG GACGGCTTTGAGGCCACCAAGAACATCAAGGTG…	FBgn0020369	CG1489	Pros45	Interactor	x	x	x	29.2	40.5	19.7066	24.6811	22.1939	1.62074	46	39.4	52.4148	42.8275	47.6211	-0.648365	10.7	10.9	12.6788	15.4959	14.0874	-0.179034	10.1	6	12.0432	9.01061	10.5269	-2.27063
[truncated: 2,244 more rows]

## Sheet: Repated Plates
							Bait Classification			%G1						%G2/M						%subG1						%>G2/M
[truncated: 381 more rows]

[truncated: 1 more sheets: Validation Screen]
