# Supplementary material for: A protein network-guided screen for cell cycle regulators in Drosophila
Source: BMC Syst Biol. 2011 May 6;5:65. doi: 10.1186/1752-0509-5-65 (PMC3113730; doi:10.1186/1752-0509-5-65)
Supplement: Additional file 4 — Initial screen hits, validation screen hits, and high confidence regulators. Gene information for the initial screen hits, the validated hits, and the high confidence regulators. [file 1752-0509-5-65-S4.XLS]

## Sheet: Initial Screen Hits
				Bait Classification
FBgn	CG	Symbol	Bait/Interactor/Non-Interactor	Genome Screen	Kinome Screen	GO BP Cell Cycle	G1 phenotype	G2/M phenotype	subG1 phenotype	>G2/M phenotype	In Validation Screen	Validated Hit
FBgn0035294	CG1017	Mfap1	Bait	yes	no	no	no	no	yes	no	no	no
FBgn0041191	CG1081	Rheb	Bait	no	no	yes	yes	no	yes	no	yes	yes
FBgn0020255	CG1404	ran	Bait	no	no	yes	no	no	yes	no	yes	no
FBgn0028968	CG1528	gammaCop	Bait	yes	no	no	no	no	no	yes	no	no
FBgn0011202	CG1768	dia	Bait	no	no	yes	no	no	no	yes	no	no
FBgn0030276	CG1938	Dlic	Bait	no	no	yes	no	no	yes	no	yes	yes
FBgn0015024	CG2028	CkIalpha	Bait	yes	yes	no	yes	no	no	no	no	no
FBgn0025825	CG2128	Hdac3	Bait	no	no	yes	no	yes	no	no	no	no
FBgn0005648	CG2163	Pabp2	Bait	yes	no	no	no	no	yes	yes	yes	no
FBgn0017545	CG2168	RpS3A	Bait	yes	no	no	no	no	yes	no	yes	yes
FBgn0032863	CG2508	cdc23	Bait	no	no	yes	no	no	yes	no	yes	yes
FBgn0003885	CG2512	alphaTub84D	Bait	yes	no	no	no	no	yes	no	yes	no
FBgn0002607	CG2746	RpL19	Bait	yes	no	no	yes	no	no	no	yes	yes
FBgn0003941	CG2960	RpL40	Bait	yes	no	no	no	no	yes	no	yes	yes
FBgn0002791	CG3060	mr	Bait	no	no	yes	no	no	yes	no	yes	yes
FBgn0002787	CG3416	Mov34	Bait	no	no	yes	yes	no	no	no	yes	yes
FBgn0028685	CG3455	Rpt4	Bait	yes	no	no	no	no	yes	no	no	no
FBgn0034237	CG4878	eIF3-S9	Bait	yes	no	no	yes	no	yes	no	yes	yes
FBgn0005593	CG4897	RpL7	Bait	yes	no	no	yes	no	no	no	yes	yes
FBgn0250843	CG4904	Pros35	Bait	yes	no	no	yes	no	yes	no	yes	no
FBgn0038320	CG4931	Sra-1	Bait	yes	no	no	no	no	yes	no	yes	yes
FBgn0015282	CG5289	Pros26.4	Bait	yes	no	no	yes	no	yes	no	yes	yes
FBgn0004106	CG5363	cdc2	Bait	yes	yes	yes	no	no	yes	no	yes	yes
FBgn0003279	CG5502	RpL4	Bait	yes	no	no	yes	no	no	no	yes	yes
FBgn0004103	CG5650	Pp1-87B	Bait	yes	no	no	no	no	yes	no	yes	no
FBgn0086706	CG5651	pix	Bait	yes	no	no	yes	no	no	no	yes	yes
FBgn0004867	CG5920	sop	Bait	yes	no	no	yes	no	no	no	yes	yes
FBgn0000404	CG5940	CycA	Bait	yes	no	yes	no	no	yes	yes	yes	yes
FBgn0002441	CG5954	l(3)mbt	Bait	no	no	yes	yes	no	yes	no	no	no
FBgn0035918	CG5971	Cdc6	Bait	no	no	yes	yes	no	no	no	no	no
FBgn0036534	CG6169	Dcp2	Bait	yes	no	no	no	no	yes	no	yes	no
FBgn0025455	CG6292	CycT	Bait	no	no	yes	no	no	yes	no	yes	yes
FBgn0024227	CG6620	ial	Bait	no	yes	no	no	no	yes	yes	yes	yes
FBgn0025781	CG6759	cdc16	Bait	no	no	yes	no	no	yes	no	yes	yes
FBgn0002622	CG6779	RpS3	Bait	yes	no	no	yes	no	yes	no	yes	yes
FBgn0036825	CG6846	RpL26	Bait	yes	no	no	yes	no	no	no	yes	yes
FBgn0036811	CG6884	MED11	Bait	yes	no	no	yes	no	yes	no	yes	no
FBgn0035136	CG6905	CG6905	Bait	no	no	yes	no	no	yes	no	yes	yes
FBgn0028837	CG6932	CSN6	Bait	yes	no	yes	yes	no	yes	no	yes	yes
FBgn0005198	CG6975	gig	Bait	no	no	yes	yes	no	no	no	yes	no
FBgn0030086	CG7033	CG7033	Bait	yes	no	no	no	no	yes	no	yes	yes
FBgn0020618	CG7111	Rack1	Bait	yes	no	no	no	no	yes	no	no	no
FBgn0004597	CG7281	CycC	Bait	no	no	yes	yes	no	no	no	no	no
FBgn0036213	CG7283	RpL10Ab	Bait	yes	no	no	yes	no	yes	no	yes	yes
FBgn0038546	CG7379	CG7379	Bait	no	no	yes	no	no	yes	no	yes	no
FBgn0015799	CG7413	Rbf	Bait	no	no	yes	yes	no	no	no	yes	no
FBgn0087035	CG7439	AGO2	Bait	yes	no	no	yes	no	no	no	yes	yes
FBgn0015805	CG7471	Rpd3	Bait	no	no	yes	no	no	yes	no	yes	yes
FBgn0037573	CG7483	eIF4AIII	Bait	yes	no	no	yes	no	no	no	yes	no
FBgn0000100	CG7490	RpLP0	Bait	yes	no	no	yes	no	no	no	yes	yes
FBgn0020496	CG7583	CtBP	Bait	yes	no	no	no	no	yes	no	no	no
FBgn0002579	CG7622	RpL36	Bait	yes	no	no	yes	no	no	no	yes	yes
FBgn0010356	CG7704	Taf5	Bait	yes	no	no	no	yes	no	no	yes	no
FBgn0028695	CG7762	Rpn1	Bait	no	no	yes	yes	no	no	no	yes	yes
FBgn0039713	CG7808	RpS8	Bait	yes	no	no	yes	no	no	no	yes	yes
FBgn0002626	CG7939	RpL32	Bait	yes	no	no	yes	no	yes	no	yes	yes
FBgn0025725	CG7961	alphaCop	Bait	yes	no	no	no	no	yes	no	yes	yes
FBgn0026372	CG7977	RpL23A	Bait	yes	no	no	yes	no	no	no	yes	yes
FBgn0261599	CG8495	RpS29	Bait	yes	no	no	yes	no	no	no	yes	yes
FBgn0012058	CG8610	Cdc27	Bait	no	no	yes	no	no	yes	no	yes	yes
FBgn0035753	CG8615	RpL18	Bait	yes	no	no	yes	no	no	no	yes	yes
FBgn0003862	CG8651	trx	Bait	yes	no	no	no	no	yes	no	no	no
FBgn0033260	CG8711	Cul-4	Bait	yes	no	yes	yes	no	yes	no	yes	yes
FBgn0027054	CG8725	CSN4	Bait	yes	no	no	yes	no	yes	no	yes	yes
FBgn0016978	CG8749	snRNP-U1-70K	Bait	yes	no	no	no	no	yes	no	yes	yes
FBgn0010411	CG8900	RpS18	Bait	yes	no	no	yes	no	no	no	yes	yes
FBgn0002914	CG9045	Myb	Bait	yes	no	yes	no	no	no	yes	yes	yes
FBgn0001942	CG9075	eIF-4a	Bait	yes	no	no	yes	no	yes	no	yes	yes
FBgn0010315	CG9096	CycD	Bait	no	no	yes	yes	no	no	no	yes	no
FBgn0004378	CG9191	Klp61F	Bait	no	no	yes	no	no	yes	no	yes	yes
FBgn0004391	CG9198	shtd	Bait	no	no	yes	no	no	yes	no	yes	yes
FBgn0032518	CG9282	RpL24	Bait	yes	no	no	yes	no	no	no	yes	no
FBgn0037686	CG9354	RpL34b	Bait	yes	no	no	yes	no	no	no	yes	no
FBgn0029094	CG9383	asf1	Bait	no	no	yes	no	no	yes	no	yes	yes
FBgn0013746	CG9556	alien	Bait	yes	no	yes	yes	no	yes	no	yes	yes
FBgn0010173	CG9633	RpA-70	Bait	yes	no	no	no	no	yes	no	yes	yes
FBgn0037270	CG9769	CG9769	Bait	yes	no	no	yes	no	no	no	yes	no
FBgn0037249	CG9805	eIF3-S10	Bait	yes	no	no	no	no	yes	no	yes	yes
FBgn0034646	CG9862	Rae1	Bait	no	no	yes	yes	no	no	no	yes	yes
FBgn0040227	CG10161	eIF-3p66	Bait	yes	no	no	yes	no	yes	no	yes	yes
FBgn0028691	CG10230	Rpn9	Bait	yes	no	no	yes	no	no	no	yes	yes
FBgn0028684	CG10370	Tbp-1	Bait	yes	no	no	no	no	yes	no	no	no
FBgn0261396	CG42641	Rpn3	Bait	yes	no	no	yes	no	yes	no	yes	yes
FBgn0002466	CG10522	sti	Bait	no	yes	no	no	no	yes	yes	yes	yes
FBgn0015618	CG10572	Cdk8	Bait	no	yes	yes	yes	no	no	no	yes	yes
FBgn0027936	CG10682	vih	Bait	no	no	yes	no	no	yes	no	yes	no
FBgn0002031	CG10691	l(2)37Cc	Bait	no	no	yes	no	no	yes	no	no	no
FBgn0041147	CG10850	ida	Bait	no	no	yes	no	no	yes	no	yes	yes
FBgn0016697	CG10938	Prosalpha5	Bait	yes	no	no	no	no	yes	no	yes	no
FBgn0261592	CG10944	RpS6	Bait	yes	no	no	yes	no	no	no	yes	yes
FBgn0034537	CG11132	DMAP1	Bait	yes	no	no	no	no	yes	no	yes	no
FBgn0030241	CG11207	feo	Bait	yes	no	no	no	no	no	yes	yes	yes
FBgn0011284	CG11276	RpS4	Bait	yes	no	no	yes	no	yes	no	yes	yes
FBgn0034231	CG11419	Apc10	Bait	no	no	yes	no	no	yes	no	yes	no
FBgn0003943	CG11624	Ubi-p63E	Bait	yes	no	no	no	no	yes	no	yes	yes
FBgn0028692	CG11888	Rpn2	Bait	no	no	yes	yes	no	no	no	yes	no
FBgn0026380	CG11981	Prosbeta3	Bait	yes	no	no	yes	no	yes	no	yes	yes
FBgn0032915	CG12050	CG12050	Bait	yes	no	no	no	no	yes	no	yes	no
FBgn0028982	CG12225	Spt6	Bait	yes	no	no	yes	no	no	no	yes	yes
FBgn0260635	CG12284	th	Bait	yes	no	no	no	no	yes	no	yes	yes
FBgn0003124	CG12306	polo	Bait	no	yes	yes	no	no	yes	no	yes	yes
FBgn0033555	CG12324	RpS15Ab	Bait	yes	no	no	yes	no	no	no	yes	yes
FBgn0029504	CG12690	CHES-1-like	Bait	no	no	yes	no	no	yes	no	yes	no
FBgn0032987	CG12775	RpL21	Bait	yes	no	no	yes	no	no	no	yes	yes
FBgn0020497	CG13387	emb	Bait	yes	no	no	no	no	yes	yes	yes	yes
FBgn0010265	CG13389	RpS13	Bait	yes	no	no	yes	no	no	no	no	no
FBgn0261593	CG14206	RpS10b	Bait	yes	no	no	yes	no	no	no	yes	yes
FBgn0003517	CG14792	sta	Bait	yes	no	no	yes	no	no	no	yes	yes
FBgn0027053	CG14884	CSN5	Bait	yes	no	no	yes	no	no	no	yes	yes
FBgn0261606	CG15442	RpL27A	Bait	yes	no	no	yes	no	no	no	yes	no
FBgn0001297	CG33956	kay	Bait	yes	no	no	yes	no	no	no	yes	no
FBgn0038834	CG15697	RpS30	Bait	yes	no	no	yes	no	no	no	yes	no
FBgn0025638	CG16982	Roc1a	Bait	yes	no	no	no	no	yes	no	yes	yes
FBgn0025637	CG16983	skpA	Bait	yes	no	yes	no	no	no	yes	yes	yes
FBgn0025803	CG17299	SNF4Agamma	Bait	yes	no	no	no	no	yes	no	yes	yes
FBgn0260987	CG17436	vtd	Bait	yes	no	no	no	no	yes	no	yes	yes
FBgn0040066	CG17437	wds	Bait	yes	no	no	no	no	yes	no	yes	no
FBgn0035640	CG17498	mad2	Bait	no	no	yes	no	no	yes	no	yes	no
FBgn0010355	CG17603	Taf1	Bait	no	yes	yes	no	no	yes	no	yes	no
FBgn0031599			Bait	no	no	yes	no	no	yes	no	no	no
FBgn0034598	CG4266	CG4266	Bait	yes	no	no	no	no	yes	no	no	no
FBgn0016696	CG4268	Pitslre	Bait	no	no	yes	no	no	no	yes	no	no
FBgn0001086	CG4274	fzy	Bait	yes	no	yes	no	no	yes	no	yes	yes
FBgn0029840	CG4320	raptor	Bait	yes	no	no	yes	no	no	no	yes	yes
FBgn0052707	CG32707	APC4	Bait	no	no	yes	no	no	yes	no	yes	yes
FBgn0041781	CG4636	SCAR	Bait	no	no	yes	no	no	yes	no	yes	yes
FBgn0011272	CG4651	RpL13	Bait	yes	no	no	yes	no	no	no	yes	yes
FBgn0014006	CG4720	Pk92B	Bait	no	yes	no	yes	no	no	no	no	no
FBgn0015818	CG3780	Spx	Bait	yes	no	no	no	no	yes	no	yes	yes
FBgn0261573	CG42687	CoRest	Bait	yes	no	no	no	no	yes	no	yes	yes
FBgn0027057	CG3889	CSN1b	Bait	yes	no	no	yes	no	yes	no	yes	yes
FBgn0010382	CG3938	CycE	Bait	yes	no	yes	yes	no	no	no	yes	yes
FBgn0040078	CG4003	pont	Bait	yes	no	no	no	no	yes	no	yes	no
FBgn0023444	CG4063	ebi	Bait	no	no	yes	no	yes	no	no	yes	no
FBgn0002284	CG4097	Pros26	Bait	yes	no	no	yes	no	yes	no	yes	yes
FBgn0029785	CG4111	RpL35	Bait	yes	no	no	no	no	yes	no	yes	no
FBgn0261608	CG5827	RpL37A	Bait	yes	no	no	yes	no	no	no	no	no
FBgn0261822	CG31605	Bsg	Bait	yes	no	no	no	no	yes	no	no	no
FBgn0015756	CG6141	RpL9	Bait	yes	no	no	yes	no	no	no	no	no
FBgn0025724	CG6699	beta'Cop	Bait	yes	no	no	no	no	yes	no	no	no
FBgn0259246	CG42344	brp	Bait	no	no	yes	yes	no	no	no	no	no
FBgn0025286	CG1821	RpL31	Bait	yes	no	no	yes	no	no	no	yes	no
FBgn0010551	CG15081	l(2)03709	Bait	no	no	yes	no	no	yes	no	yes	yes
FBgn0034743	CG4046	RpS16	Bait	yes	no	no	yes	no	no	no	no	no
FBgn0035422	CG12740	RpL28	Bait	yes	no	no	yes	no	no	no	no	no
FBgn0010408	CG3395	RpS9	Bait	yes	no	no	yes	no	no	no	yes	yes
FBgn0027055	CG18332	CSN3	Bait	yes	no	no	yes	no	no	no	yes	yes
FBgn0037328	CG2099	RpL35A	Bait	yes	no	no	yes	no	no	no	no	no
FBgn0020238	CG31196	14-3-3epsilon	Bait	yes	no	no	yes	no	no	no	no	no
FBgn0019936	CG15693	RpS20	Bait	yes	no	no	yes	no	no	no	yes	yes
FBgn0029897	CG3203	RpL17	Bait	yes	no	no	yes	no	yes	no	yes	no
FBgn0010198	CG2033	RpS15Aa	Bait	yes	no	no	yes	no	yes	no	no	no
FBgn0033081	CG3183	geminin	Bait	yes	no	yes	no	no	yes	no	yes	no
FBgn0033872	CG6329	CG6329	Bait	yes	no	no	yes	no	no	no	no	no
FBgn0261551	CG42669	CG42669	Bait	yes	no	no	no	no	yes	no	yes	no
FBgn0004635	CG1004	rho	Interactor	x	x	x	no	no	yes	no	0	0
FBgn0014863	CG1019	Mlp84B	Interactor	x	x	x	no	no	yes	no	0	0
FBgn0003339	CG1030	Scr	Interactor	x	x	x	no	no	yes	no	0	0
FBgn0011715	CG1064	Snr1	Interactor	x	x	x	no	no	yes	no	1	0
FBgn0011692	CG1258	pav	Interactor	x	x	x	no	no	no	yes	0	0
FBgn0028687	CG1341	Rpt1	Interactor	x	x	x	yes	no	yes	no	1	1
FBgn0033210	CG1406	U2A	Interactor	x	x	x	no	no	yes	yes	0	0
FBgn0023175	CG1519	Prosalpha7	Interactor	x	x	x	no	no	yes	no	1	0
FBgn0003277	CG1554	RpII215	Interactor	x	x	x	yes	no	no	no	1	0
FBgn0030354	CG1559	Upf1	Interactor	x	x	x	no	no	yes	no	1	0
FBgn0004657	CG1560	mys	Interactor	x	x	x	no	no	yes	no	0	0
FBgn0021742	CG1567	C901	Interactor	x	x	x	no	no	yes	no	1	0
FBgn0024811	CG1587	Crk	Interactor	x	x	x	no	no	yes	no	1	0
FBgn0029133	CG1591	REG	Interactor	x	x	x	no	no	yes	no	0	0
FBgn0030306	CG1751	Spase25	Interactor	x	x	x	no	no	yes	no	0	0
FBgn0039757	CG1883	RpS7	Interactor	x	x	x	yes	no	no	no	1	1
FBgn0005410	CG1903	sno	Interactor	x	x	x	yes	no	no	no	1	0
FBgn0086361	CG1906	alph	Interactor	x	x	x	no	no	no	yes	0	0
FBgn0003884	CG1913	alphaTub84B	Interactor	x	x	x	no	no	yes	yes	1	1
FBgn0014388	CG1921	sty	Interactor	x	x	x	no	yes	no	no	0	0
FBgn0027594	CG2086	drpr	Interactor	x	x	x	no	no	yes	no	1	0
FBgn0261385	CG2092	scra	Interactor	x	x	x	no	no	no	yes	1	1
FBgn0000986	CG2637	Fs(2)Ket	Interactor	x	x	x	no	no	yes	no	1	0
FBgn0031266	CG2807	CG2807	Interactor	x	x	x	no	no	yes	no	1	1
FBgn0030208	CG2890	PPP4R2r	Interactor	x	x	x	no	no	no	yes	0	0
FBgn0014366	CG2925	noi	Interactor	x	x	x	no	no	yes	no	1	1
FBgn0014026	CG3314	RpL7A	Interactor	x	x	x	yes	no	no	no	0	0
FBgn0023174	CG3329	Prosbeta2	Interactor	x	x	x	no	no	yes	no	1	0
FBgn0001075	CG3352	ft	Interactor	x	x	x	no	no	yes	no	1	0
FBgn0031492	CG3542	CG3542	Interactor	x	x	x	no	no	no	yes	1	0
FBgn0031493	CG3605	CG3605	Interactor	x	x	x	no	no	yes	no	1	1
FBgn0010278	CG4817	Ssrp	Interactor	x	x	x	yes	no	no	no	1	0
FBgn0020910	CG4863	RpL3	Interactor	x	x	x	yes	no	no	no	1	0
FBgn0003274	CG4918	RpLP2	Interactor	x	x	x	yes	no	no	no	1	0
FBgn0034258	CG4954	eIF3-S8	Interactor	x	x	x	yes	no	yes	no	1	1
FBgn0020633	CG4978	Mcm7	Interactor	x	x	x	no	no	yes	no	1	1
FBgn0027948	CG5000	msps	Interactor	x	x	x	no	no	yes	no	0	0
FBgn0261619	CG5119	pAbp	Interactor	x	x	x	no	no	yes	no	1	0
FBgn0017453	CG5215	Zn72D	Interactor	x	x	x	yes	no	no	no	0	0
FBgn0038693	CG5237	unc79	Interactor	x	x	x	yes	no	no	no	1	0
FBgn0015268	CG5330	Nap1	Interactor	x	x	x	yes	no	no	no	1	1
FBgn0010083	CG5352	SmB	Interactor	x	x	x	no	no	yes	no	1	1
FBgn0027568	CG5366	CG5366	Interactor	x	x	x	yes	no	no	no	0	0
FBgn0011703	CG5371	RnrL	Interactor	x	x	x	no	no	yes	no	1	1
FBgn0003676	CG5374	T-cp1	Interactor	x	x	x	yes	no	no	no	0	0
FBgn0028688	CG5378	Rpn7	Interactor	x	x	x	yes	no	yes	no	1	1
FBgn0014857	CG5825	His3.3A	Interactor	x	x	x	no	no	yes	no	1	0
FBgn0036548	CG5931	CG5931	Interactor	x	x	x	no	no	yes	no	1	1
FBgn0038927	CG6015	CG6015	Interactor	x	x	x	no	no	yes	no	1	1
FBgn0027581	CG6191	CG6191	Interactor	x	x	x	no	no	yes	no	1	0
FBgn0033859	CG6197	CG6197	Interactor	x	x	x	no	no	yes	no	1	1
FBgn0027889	CG6386	ball	Interactor	x	x	x	no	no	yes	no	1	0
FBgn0001168	CG6494	h	Interactor	x	x	x	yes	no	yes	no	1	0
FBgn0026418	CG6603	Hsc70Cb	Interactor	x	x	x	no	no	yes	no	1	1
FBgn0004363	CG6647	porin	Interactor	x	x	x	no	no	yes	no	1	1
FBgn0036685	CG6664	CG6664	Interactor	x	x	x	yes	no	no	no	0	0
FBgn0026611	CG6671	AGO1	Interactor	x	x	x	yes	no	no	no	1	1
FBgn0030878	CG6769	CG6769	Interactor	x	x	x	no	no	yes	no	1	0
FBgn0036828	CG6841	CG6841	Interactor	x	x	x	no	no	yes	no	1	0
FBgn0051158	CG31158	CG31158	Interactor	x	x	x	yes	no	yes	no	1	1
FBgn0002525	CG6944	Lam	Interactor	x	x	x	no	no	yes	no	1	1
FBgn0052344	CG32344	CG32344	Interactor	x	x	x	yes	no	no	no	1	0
FBgn0028325	CG7010	l(1)G0334	Interactor	x	x	x	no	no	no	yes	0	0
FBgn0038277	CG7014	RpS5b	Interactor	x	x	x	yes	no	no	no	1	1
FBgn0037138	CG7145	CG7145	Interactor	x	x	x	no	no	yes	no	0	0
FBgn0038570	CG7217	Prx5	Interactor	x	x	x	no	no	yes	no	0	0
FBgn0024191	CG7238	sip1	Interactor	x	x	x	no	no	yes	no	1	1
FBgn0038269	CG7292	Rrp6	Interactor	x	x	x	no	no	yes	no	1	1
FBgn0044323	CG7392	Cka	Interactor	x	x	x	yes	no	no	no	1	0
FBgn0036762	CG7430	CG7430	Interactor	x	x	x	yes	no	no	no	1	0
FBgn0261797	CG7507	Dhc64C	Interactor	x	x	x	no	no	yes	no	1	1
FBgn0025457	CG7581	Bub3	Interactor	x	x	x	no	no	yes	no	0	0
FBgn0004666	CG7771	sim	Interactor	x	x	x	no	no	yes	no	0	0
FBgn0002924	CG7831	ncd	Interactor	x	x	x	no	no	yes	no	1	0
FBgn0003499	CG7847	sr	Interactor	x	x	x	no	no	yes	no	0	0
FBgn0026597	CG7926	Axn	Interactor	x	x	x	yes	no	no	no	1	1
FBgn0015542	CG7951	sima	Interactor	x	x	x	no	no	yes	no	0	0
FBgn0010762	CG32067	simj	Interactor	x	x	x	no	no	yes	no	1	1
FBgn0036059	CG8104	nudE	Interactor	x	x	x	no	no	yes	no	1	0
FBgn0003041	CG8114	pbl	Interactor	x	x	x	no	no	no	yes	1	0
FBgn0019644	CG8189	ATPsyn-b	Interactor	x	x	x	no	no	yes	no	1	1
FBgn0086895	CG8241	pea	Interactor	x	x	x	no	no	yes	no	1	0
FBgn0004856	CG8264	Bx42	Interactor	x	x	x	no	no	yes	no	1	1
FBgn0013756	CG8274	Mtor	Interactor	x	x	x	no	no	yes	no	0	0
FBgn0033902	CG8309	Tango7	Interactor	x	x	x	yes	no	no	no	1	0
FBgn0002609	CG8346	HLHm3	Interactor	x	x	x	no	no	yes	no	1	1
FBgn0003425	CG8355	sli	Interactor	x	x	x	yes	no	no	no	0	0
FBgn0000099	CG8376	ap	Interactor	x	x	x	yes	no	no	no	0	0
FBgn0023167	CG8427	SmD3	Interactor	x	x	x	no	no	yes	no	0	0
FBgn0001220	CG8542	Hsc70-5	Interactor	x	x	x	no	yes	no	no	1	0
FBgn0035766	CG8598	eco	Interactor	x	x	x	no	no	yes	no	1	1
FBgn0029629	CG8636	CG8636	Interactor	x	x	x	yes	no	no	no	1	1
FBgn0033688	CG8877	Prp8	Interactor	x	x	x	no	no	yes	no	1	1
FBgn0002590	CG8922	RpS5a	Interactor	x	x	x	yes	no	no	no	1	1
FBgn0011704	CG8975	RnrS	Interactor	x	x	x	no	no	yes	no	1	1
FBgn0005655	CG9193	mus209	Interactor	x	x	x	no	no	yes	no	1	1
FBgn0003887	CG9277	betaTub56D	Interactor	x	x	x	no	no	yes	no	1	1
FBgn0261394	CG9327	Pros29	Interactor	x	x	x	yes	no	no	no	1	1
FBgn0003886	CG9476	alphaTub85E	Interactor	x	x	x	no	no	yes	no	1	1
FBgn0000308	CG9553	chic	Interactor	x	x	x	no	no	yes	no	1	0
FBgn0025582	CG9677	Int6	Interactor	x	x	x	yes	no	no	no	1	1
FBgn0036666	CG9712	TSG101	Interactor	x	x	x	no	no	yes	no	1	0
FBgn0037621	CG9797	CG9797	Interactor	x	x	x	yes	no	no	no	0	0
FBgn0011742	CG9901	Arp14D	Interactor	x	x	x	no	no	yes	no	0	0
FBgn0028689	CG10149	Rpn6	Interactor	x	x	x	yes	no	yes	no	1	1
FBgn0039120	CG10198	Nup98	Interactor	x	x	x	no	no	yes	no	1	0
FBgn0027783	CG10212	SMC2	Interactor	x	x	x	no	no	yes	no	1	0
FBgn0004380	CG10642	Klp64D	Interactor	x	x	x	no	no	yes	no	0	0
FBgn0011661	CG10701	Moe	Interactor	x	x	x	no	no	yes	no	1	1
FBgn0036285	CG10704	toe	Interactor	x	x	x	no	no	yes	no	0	0
FBgn0024196	CG10751	robl	Interactor	x	x	x	yes	no	no	no	0	0
FBgn0003460	CG11121	so	Interactor	x	x	x	no	yes	no	no	0	0
FBgn0027788	CG11194	Hey	Interactor	x	x	x	no	no	yes	no	1	0
FBgn0030049	CG11265	Trf4-1	Interactor	x	x	x	no	no	yes	no	1	0
FBgn0039302	CG11856	Nup358	Interactor	x	x	x	yes	no	no	no	1	0
FBgn0010434	CG11949	cora	Interactor	x	x	x	no	no	yes	no	0	0
FBgn0037648	CG11975	CG11975	Interactor	x	x	x	no	no	yes	no	1	0
FBgn0001091	CG12055	Gapdh1	Interactor	x	x	x	no	no	yes	no	1	1
FBgn0031020	CG12202	Nat1	Interactor	x	x	x	no	no	yes	no	1	1
FBgn0029134	CG12323	Prosbeta5	Interactor	x	x	x	yes	no	no	no	0	0
FBgn0052528	CG32528	CG32528	Interactor	x	x	x	no	yes	no	no	0	0
FBgn0000233	CG12653	btd	Interactor	x	x	x	no	no	no	yes	1	0
FBgn0033526	CG12892	Caf1-105	Interactor	x	x	x	no	no	no	yes	1	0
FBgn0061197	CG13164	SIP2	Interactor	x	x	x	no	no	yes	no	0	0
FBgn0086356	CG13345	tum	Interactor	x	x	x	no	no	no	yes	1	0
FBgn0035574	CG32239	Gef64C	Interactor	x	x	x	no	no	no	yes	1	0
FBgn0031874	CG13775	CG13775	Interactor	x	x	x	no	yes	no	no	0	0
FBgn0031030	CG14217	Tao-1	Interactor	x	x	x	no	no	yes	no	1	1
FBgn0002733	CG14548	HLHmbeta	Interactor	x	x	x	no	yes	no	no	1	0
FBgn0037220	CG14641	CG14641	Interactor	x	x	x	no	no	yes	no	1	1
FBgn0261617	CG15319	nej	Interactor	x	x	x	no	no	yes	no	1	1
FBgn0005634	CG15792	zip	Interactor	x	x	x	no	no	no	yes	1	1
FBgn0000426	CG16792	SmF	Interactor	x	x	x	no	no	yes	no	1	1
FBgn0028686	CG16916	Rpt3	Interactor	x	x	x	yes	no	no	no	1	1
FBgn0038464	CG16941	CG16941	Interactor	x	x	x	no	no	yes	no	1	0
FBgn0260397	CG17149	Su(var)3-3	Interactor	x	x	x	yes	no	no	no	0	0
FBgn0032596	CG17331	CG17331	Interactor	x	x	x	no	no	yes	no	1	1
FBgn0086446	CG17347	l(2)37Ce	Interactor	x	x	x	no	no	yes	no	0	0
FBgn0005671	CG17369	Vha55	Interactor	x	x	x	no	no	yes	no	1	0
FBgn0064225	CG17489	RpL5	Interactor	x	x	x	no	no	yes	no	1	1
FBgn0035423	CG17737	CG17737	Interactor	x	x	x	no	no	yes	no	1	1
FBgn0004624	CG18069	CaMKII	Interactor	x	x	x	no	no	yes	no	0	0
FBgn0028694	CG18174	Rpn11	Interactor	x	x	x	no	no	yes	no	1	1
FBgn0050382	CG30382	CG30382	Interactor	x	x	x	yes	no	no	no	0	0
FBgn0028693	CG4157	Rpn12	Interactor	x	x	x	yes	no	yes	no	1	1
FBgn0011726	CG4254	tsr	Interactor	x	x	x	no	no	no	yes	1	0
FBgn0000667	CG4376	Actn	Interactor	x	x	x	yes	no	no	no	0	0
FBgn0026170	CG4494	smt3	Interactor	x	x	x	no	no	yes	no	1	1
FBgn0038369	CG4560	Arpc3A	Interactor	x	x	x	no	no	yes	no	0	0
FBgn0016687	CG4634	Nurf-38	Interactor	x	x	x	no	no	yes	no	0	0
FBgn0039348	CG4673	CG4673	Interactor	x	x	x	yes	no	no	no	0	0
FBgn0014010	CG3664	Rab5	Interactor	x	x	x	no	no	yes	no	1	0
FBgn0031589	CG3714	CG3714	Interactor	x	x	x	no	no	yes	no	1	1
FBgn0035993	CG3891	Nf-YA	Interactor	x	x	x	no	yes	no	no	0	0
FBgn0005533	CG3922	RpS17	Interactor	x	x	x	no	no	yes	no	1	1
FBgn0038473	CG3983	ns1	Interactor	x	x	x	yes	no	no	no	0	0
FBgn0003507	CG3992	srp	Interactor	x	x	x	no	no	yes	no	1	0
FBgn0000042	CG4027	Act5C	Interactor	x	x	x	no	no	yes	no	1	0
FBgn0015218	CG4035	eIF-4E	Interactor	x	x	x	yes	no	no	no	1	1
FBgn0011824	CG4038	CG4038	Interactor	x	x	x	no	no	yes	no	0	0
FBgn0002593	CG4087	RpLP1	Interactor	x	x	x	no	no	yes	no	1	0
FBgn0020388	CG4107	Pcaf	Interactor	x	x	x	yes	no	no	no	1	0
FBgn0015521	CG2986	oho23B	Interactor	x	x	x	no	no	yes	no	0	0
FBgn0040228	CG10846	dyn-p25	Interactor	x	x	x	no	no	yes	no	0	0
FBgn0028836	CG2038	CSN7	Interactor	x	x	x	yes	no	no	no	1	1
FBgn0033491	CG18011	CG18011	Interactor	x	x	x	yes	no	no	no	0	0
FBgn0053144	CG33144	CG33144	Interactor	x	x	x	yes	no	no	no	0	0
FBgn0033699	CG8857	RpS11	Interactor	x	x	x	yes	no	yes	no	1	1
FBgn0000996	CG8171	dup	Interactor	x	x	x	no	no	yes	no	1	1
FBgn0034706	CG11275	CG11275	Interactor	x	x	x	no	no	yes	no	1	0
FBgn0024733	CG17521	Qm	Interactor	x	x	x	yes	no	yes	no	1	1
FBgn0024491	CG6046	Bin1	Interactor	x	x	x	no	no	yes	no	0	0
FBgn0042693	CG7913	PP2A-B'	Interactor	x	x	x	no	no	yes	no	0	0
FBgn0003482	CG31069	spn-D	Interactor	x	x	x	no	no	yes	no	0	0
FBgn0039857	CG11522	RpL6	Interactor	x	x	x	no	no	yes	no	1	0
FBgn0030136	CG2998	RpS28b	Interactor	x	x	x	yes	no	no	no	0	0
FBgn0003963	CG2762	ush	Interactor	x	x	x	no	no	yes	no	0	0
FBgn0031579	CG15422	CG15422	Interactor	x	x	x	yes	no	no	no	0	0
FBgn0032665	CG15152	CG15152	Interactor	x	x	x	yes	no	no	no	0	0
FBgn0032838	CG13966	CG13966	Interactor	x	x	x	yes	no	no	no	1	0
FBgn0013725	CG10108	phyl	Interactor	x	x	x	yes	no	no	no	0	0
FBgn0015371	CG11798	chn	Interactor	x	x	x	no	no	yes	no	0	0
FBgn0034098	CG15707	krimp	Interactor	x	x	x	yes	no	no	no	0	0
FBgn0261786	CG5360	mi	Interactor	x	x	x	yes	no	no	no	1	0
FBgn0034903	CG9850	CG9850	Interactor	x	x	x	yes	no	no	no	0	0
FBgn0035077	CG9083	CG9083	Interactor	x	x	x	yes	no	no	no	0	0
FBgn0035755	CG14830	CG14830	Interactor	x	x	x	no	no	yes	no	1	0
FBgn0036152	CG6175	CG6175	Interactor	x	x	x	no	no	yes	no	0	0
FBgn0036389	CG9028	ssp2	Interactor	x	x	x	no	no	yes	no	0	0
FBgn0016792	CG8374	dmt	Interactor	x	x	x	no	no	yes	no	1	1
FBgn0037924	CG14712	CG14712	Interactor	x	x	x	no	no	yes	no	1	1
FBgn0004054	CG1048	zen2	Non	x	x	x	no	no	yes	no	0	0
FBgn0000337	CG1555	cn	Non	x	x	x	no	no	yes	no	1	0
FBgn0013813	CG1842	Dhc98D	Non	x	x	x	no	no	yes	no	1	0
FBgn0003890	CG4869	betaTub97EF	Non	x	x	x	no	no	yes	no	1	0
FBgn0004854	CG5488	B-H2	Non	x	x	x	no	no	yes	no	1	0
FBgn0004841	CG6515	Takr86C	Non	x	x	x	yes	no	yes	no	1	0
FBgn0259978	CG8390	vlc	Non	x	x	x	no	no	yes	no	0	0
FBgn0000422	CG10697	Ddc	Non	x	x	x	yes	no	no	no	0	0
FBgn0013548	CG11295	l(2)dtl	Non	x	x	x	yes	no	no	no	1	1
FBgn0259932	CG42455	CG42455	Non	x	x	x	no	no	yes	no	0	0
FBgn0004797	CG31991	mdy	Non	x	x	x	no	yes	no	yes	0	0
FBgn0013531	CG18780	MED20	Non	x	x	x	yes	no	no	no	1	0
FBgn0003964	CG4380	usp	Non	x	x	x	yes	no	no	no	0	0
FBgn0010256	CG4429	Rbp2	Non	x	x	x	no	no	yes	no	0	0
FBgn0000299	CG4145	Cg25C	Non	x	x	x	yes	no	no	no	0	0
FBgn0005614	CG18345	trpl	Non	x	x	x	yes	no	no	no	0	0
FBgn0010423	CG9073	TpnC47D	Non	x	x	x	yes	no	no	no	0	0
FBgn0020248	CG33166	stet	Non	x	x	x	no	no	yes	no	0	0
FBgn0023407	CG9239	B4	Non	x	x	x	yes	no	no	no	1	0
FBgn0022893	CG2207	Df31	Non	x	x	x	no	no	yes	no	0	0
FBgn0025583	CG18106	IM2	Non	x	x	x	no	no	yes	no	0	0
FBgn0015585	CG10852	Acp63F	Non	x	x	x	no	no	yes	no	0	0
FBgn0020637	CG10534	Lcp65Ag2	Non	x	x	x	no	no	yes	no	0	0
FBgn0004589	CG7355	Eig71Eb	Non	x	x	x	no	no	yes	no	0	0
FBgn0025616	CG13359	CG13359	Non	x	x	x	yes	no	no	no	0	0

## Sheet: Validation Screen Hits
				Bait Classification
FBgn	CG	Symbol	Bait/Interactor/Non-Interactor	Genome Screen	Kinome Screen	GO BP Cell Cycle	G1 phenotype	G2/M phenotype	subG1 phenotype	>G2/M phenotype	In Validation Screen	Validated Hit
FBgn0041191	CG1081	Rheb	Bait	no	no	yes	yes	no	yes	no	yes	yes
FBgn0030276	CG1938	Dlic	Bait	no	no	yes	no	no	yes	no	yes	yes
FBgn0017545	CG2168	RpS3A	Bait	yes	no	no	no	no	yes	no	yes	yes
FBgn0032863	CG2508	cdc23	Bait	no	no	yes	no	no	yes	no	yes	yes
FBgn0002607	CG2746	RpL19	Bait	yes	no	no	yes	no	no	no	yes	yes
FBgn0003941	CG2960	RpL40	Bait	yes	no	no	no	no	yes	no	yes	yes
FBgn0002791	CG3060	mr	Bait	no	no	yes	no	no	yes	no	yes	yes
FBgn0002787	CG3416	Mov34	Bait	no	no	yes	yes	no	no	no	yes	yes
FBgn0034237	CG4878	eIF3-S9	Bait	yes	no	no	yes	no	yes	no	yes	yes
FBgn0005593	CG4897	RpL7	Bait	yes	no	no	yes	no	no	no	yes	yes
FBgn0038320	CG4931	Sra-1	Bait	yes	no	no	no	no	yes	no	yes	yes
FBgn0015282	CG5289	Pros26.4	Bait	yes	no	no	yes	no	yes	no	yes	yes
FBgn0004106	CG5363	cdc2	Bait	yes	yes	yes	no	no	yes	no	yes	yes
FBgn0003279	CG5502	RpL4	Bait	yes	no	no	yes	no	no	no	yes	yes
FBgn0086706	CG5651	pix	Bait	yes	no	no	yes	no	no	no	yes	yes
FBgn0004867	CG5920	sop	Bait	yes	no	no	yes	no	no	no	yes	yes
FBgn0000404	CG5940	CycA	Bait	yes	no	yes	no	no	yes	yes	yes	yes
FBgn0025455	CG6292	CycT	Bait	no	no	yes	no	no	yes	no	yes	yes
FBgn0024227	CG6620	ial	Bait	no	yes	no	no	no	yes	yes	yes	yes
FBgn0025781	CG6759	cdc16	Bait	no	no	yes	no	no	yes	no	yes	yes
FBgn0002622	CG6779	RpS3	Bait	yes	no	no	yes	no	yes	no	yes	yes
FBgn0036825	CG6846	RpL26	Bait	yes	no	no	yes	no	no	no	yes	yes
FBgn0035136	CG6905	CG6905	Bait	no	no	yes	no	no	yes	no	yes	yes
FBgn0028837	CG6932	CSN6	Bait	yes	no	yes	yes	no	yes	no	yes	yes
FBgn0030086	CG7033	CG7033	Bait	yes	no	no	no	no	yes	no	yes	yes
FBgn0036213	CG7283	RpL10Ab	Bait	yes	no	no	yes	no	yes	no	yes	yes
FBgn0087035	CG7439	AGO2	Bait	yes	no	no	yes	no	no	no	yes	yes
FBgn0015805	CG7471	Rpd3	Bait	no	no	yes	no	no	yes	no	yes	yes
FBgn0000100	CG7490	RpLP0	Bait	yes	no	no	yes	no	no	no	yes	yes
FBgn0002579	CG7622	RpL36	Bait	yes	no	no	yes	no	no	no	yes	yes
FBgn0028695	CG7762	Rpn1	Bait	no	no	yes	yes	no	no	no	yes	yes
FBgn0039713	CG7808	RpS8	Bait	yes	no	no	yes	no	no	no	yes	yes
FBgn0002626	CG7939	RpL32	Bait	yes	no	no	yes	no	yes	no	yes	yes
FBgn0025725	CG7961	alphaCop	Bait	yes	no	no	no	no	yes	no	yes	yes
FBgn0026372	CG7977	RpL23A	Bait	yes	no	no	yes	no	no	no	yes	yes
FBgn0261599	CG8495	RpS29	Bait	yes	no	no	yes	no	no	no	yes	yes
FBgn0012058	CG8610	Cdc27	Bait	no	no	yes	no	no	yes	no	yes	yes
FBgn0035753	CG8615	RpL18	Bait	yes	no	no	yes	no	no	no	yes	yes
FBgn0033260	CG8711	Cul-4	Bait	yes	no	yes	yes	no	yes	no	yes	yes
FBgn0027054	CG8725	CSN4	Bait	yes	no	no	yes	no	yes	no	yes	yes
FBgn0016978	CG8749	snRNP-U1-70K	Bait	yes	no	no	no	no	yes	no	yes	yes
FBgn0010411	CG8900	RpS18	Bait	yes	no	no	yes	no	no	no	yes	yes
FBgn0002914	CG9045	Myb	Bait	yes	no	yes	no	no	no	yes	yes	yes
FBgn0001942	CG9075	eIF-4a	Bait	yes	no	no	yes	no	yes	no	yes	yes
FBgn0004378	CG9191	Klp61F	Bait	no	no	yes	no	no	yes	no	yes	yes
FBgn0004391	CG9198	shtd	Bait	no	no	yes	no	no	yes	no	yes	yes
FBgn0029094	CG9383	asf1	Bait	no	no	yes	no	no	yes	no	yes	yes
FBgn0013746	CG9556	alien	Bait	yes	no	yes	yes	no	yes	no	yes	yes
FBgn0010173	CG9633	RpA-70	Bait	yes	no	no	no	no	yes	no	yes	yes
FBgn0037249	CG9805	eIF3-S10	Bait	yes	no	no	no	no	yes	no	yes	yes
FBgn0034646	CG9862	Rae1	Bait	no	no	yes	yes	no	no	no	yes	yes
FBgn0040227	CG10161	eIF-3p66	Bait	yes	no	no	yes	no	yes	no	yes	yes
FBgn0028691	CG10230	Rpn9	Bait	yes	no	no	yes	no	no	no	yes	yes
FBgn0261396	CG42641	Rpn3	Bait	yes	no	no	yes	no	yes	no	yes	yes
FBgn0002466	CG10522	sti	Bait	no	yes	no	no	no	yes	yes	yes	yes
FBgn0015618	CG10572	Cdk8	Bait	no	yes	yes	yes	no	no	no	yes	yes
FBgn0041147	CG10850	ida	Bait	no	no	yes	no	no	yes	no	yes	yes
FBgn0261592	CG10944	RpS6	Bait	yes	no	no	yes	no	no	no	yes	yes
FBgn0030241	CG11207	feo	Bait	yes	no	no	no	no	no	yes	yes	yes
FBgn0011284	CG11276	RpS4	Bait	yes	no	no	yes	no	yes	no	yes	yes
FBgn0003943	CG11624	Ubi-p63E	Bait	yes	no	no	no	no	yes	no	yes	yes
FBgn0026380	CG11981	Prosbeta3	Bait	yes	no	no	yes	no	yes	no	yes	yes
FBgn0028982	CG12225	Spt6	Bait	yes	no	no	yes	no	no	no	yes	yes
FBgn0260635	CG12284	th	Bait	yes	no	no	no	no	yes	no	yes	yes
FBgn0003124	CG12306	polo	Bait	no	yes	yes	no	no	yes	no	yes	yes
FBgn0033555	CG12324	RpS15Ab	Bait	yes	no	no	yes	no	no	no	yes	yes
FBgn0032987	CG12775	RpL21	Bait	yes	no	no	yes	no	no	no	yes	yes
FBgn0020497	CG13387	emb	Bait	yes	no	no	no	no	yes	yes	yes	yes
FBgn0261593	CG14206	RpS10b	Bait	yes	no	no	yes	no	no	no	yes	yes
FBgn0003517	CG14792	sta	Bait	yes	no	no	yes	no	no	no	yes	yes
FBgn0027053	CG14884	CSN5	Bait	yes	no	no	yes	no	no	no	yes	yes
FBgn0025638	CG16982	Roc1a	Bait	yes	no	no	no	no	yes	no	yes	yes
FBgn0025637	CG16983	skpA	Bait	yes	no	yes	no	no	no	yes	yes	yes
FBgn0025803	CG17299	SNF4Agamma	Bait	yes	no	no	no	no	yes	no	yes	yes
FBgn0260987	CG17436	vtd	Bait	yes	no	no	no	no	yes	no	yes	yes
FBgn0001086	CG4274	fzy	Bait	yes	no	yes	no	no	yes	no	yes	yes
FBgn0029840	CG4320	raptor	Bait	yes	no	no	yes	no	no	no	yes	yes
FBgn0052707	CG32707	APC4	Bait	no	no	yes	no	no	yes	no	yes	yes
FBgn0041781	CG4636	SCAR	Bait	no	no	yes	no	no	yes	no	yes	yes
FBgn0011272	CG4651	RpL13	Bait	yes	no	no	yes	no	no	no	yes	yes
FBgn0015818	CG3780	Spx	Bait	yes	no	no	no	no	yes	no	yes	yes
FBgn0261573	CG42687	CoRest	Bait	yes	no	no	no	no	yes	no	yes	yes
FBgn0027057	CG3889	CSN1b	Bait	yes	no	no	yes	no	yes	no	yes	yes
FBgn0010382	CG3938	CycE	Bait	yes	no	yes	yes	no	no	no	yes	yes
FBgn0002284	CG4097	Pros26	Bait	yes	no	no	yes	no	yes	no	yes	yes
FBgn0010551	CG15081	l(2)03709	Bait	no	no	yes	no	no	yes	no	yes	yes
FBgn0010408	CG3395	RpS9	Bait	yes	no	no	yes	no	no	no	yes	yes
FBgn0027055	CG18332	CSN3	Bait	yes	no	no	yes	no	no	no	yes	yes
FBgn0019936	CG15693	RpS20	Bait	yes	no	no	yes	no	no	no	yes	yes
FBgn0028687	CG1341	Rpt1	Interactor	x	x	x	yes	no	yes	no	yes	yes
FBgn0039757	CG1883	RpS7	Interactor	x	x	x	yes	no	no	no	yes	yes
FBgn0003884	CG1913	alphaTub84B	Interactor	x	x	x	no	no	yes	yes	yes	yes
FBgn0261385	CG2092	scra	Interactor	x	x	x	no	no	no	yes	yes	yes
FBgn0031266	CG2807	CG2807	Interactor	x	x	x	no	no	yes	no	yes	yes
FBgn0014366	CG2925	noi	Interactor	x	x	x	no	no	yes	no	yes	yes
FBgn0031493	CG3605	CG3605	Interactor	x	x	x	no	no	yes	no	yes	yes
FBgn0034258	CG4954	eIF3-S8	Interactor	x	x	x	yes	no	yes	no	yes	yes
FBgn0020633	CG4978	Mcm7	Interactor	x	x	x	no	no	yes	no	yes	yes
FBgn0015268	CG5330	Nap1	Interactor	x	x	x	yes	no	no	no	yes	yes
FBgn0010083	CG5352	SmB	Interactor	x	x	x	no	no	yes	no	yes	yes
FBgn0011703	CG5371	RnrL	Interactor	x	x	x	no	no	yes	no	yes	yes
FBgn0028688	CG5378	Rpn7	Interactor	x	x	x	yes	no	yes	no	yes	yes
FBgn0036548	CG5931	CG5931	Interactor	x	x	x	no	no	yes	no	yes	yes
FBgn0038927	CG6015	CG6015	Interactor	x	x	x	no	no	yes	no	yes	yes
FBgn0033859	CG6197	CG6197	Interactor	x	x	x	no	no	yes	no	yes	yes
FBgn0026418	CG6603	Hsc70Cb	Interactor	x	x	x	no	no	yes	no	yes	yes
FBgn0004363	CG6647	porin	Interactor	x	x	x	no	no	yes	no	yes	yes
FBgn0026611	CG6671	AGO1	Interactor	x	x	x	yes	no	no	no	yes	yes
FBgn0051158	CG31158	CG31158	Interactor	x	x	x	yes	no	yes	no	yes	yes
FBgn0002525	CG6944	Lam	Interactor	x	x	x	no	no	yes	no	yes	yes
FBgn0038277	CG7014	RpS5b	Interactor	x	x	x	yes	no	no	no	yes	yes
FBgn0024191	CG7238	sip1	Interactor	x	x	x	no	no	yes	no	yes	yes
FBgn0038269	CG7292	Rrp6	Interactor	x	x	x	no	no	yes	no	yes	yes
FBgn0261797	CG7507	Dhc64C	Interactor	x	x	x	no	no	yes	no	yes	yes
FBgn0026597	CG7926	Axn	Interactor	x	x	x	yes	no	no	no	yes	yes
FBgn0010762	CG32067	simj	Interactor	x	x	x	no	no	yes	no	yes	yes
FBgn0019644	CG8189	ATPsyn-b	Interactor	x	x	x	no	no	yes	no	yes	yes
FBgn0004856	CG8264	Bx42	Interactor	x	x	x	no	no	yes	no	yes	yes
FBgn0002609	CG8346	HLHm3	Interactor	x	x	x	no	no	yes	no	yes	yes
FBgn0035766	CG8598	eco	Interactor	x	x	x	no	no	yes	no	yes	yes
FBgn0029629	CG8636	CG8636	Interactor	x	x	x	yes	no	no	no	yes	yes
FBgn0033688	CG8877	Prp8	Interactor	x	x	x	no	no	yes	no	yes	yes
FBgn0002590	CG8922	RpS5a	Interactor	x	x	x	yes	no	no	no	yes	yes
FBgn0011704	CG8975	RnrS	Interactor	x	x	x	no	no	yes	no	yes	yes
FBgn0005655	CG9193	mus209	Interactor	x	x	x	no	no	yes	no	yes	yes
FBgn0003887	CG9277	betaTub56D	Interactor	x	x	x	no	no	yes	no	yes	yes
FBgn0261394	CG9327	Pros29	Interactor	x	x	x	yes	no	no	no	yes	yes
FBgn0003886	CG9476	alphaTub85E	Interactor	x	x	x	no	no	yes	no	yes	yes
FBgn0025582	CG9677	Int6	Interactor	x	x	x	yes	no	no	no	yes	yes
FBgn0028689	CG10149	Rpn6	Interactor	x	x	x	yes	no	yes	no	yes	yes
FBgn0011661	CG10701	Moe	Interactor	x	x	x	no	no	yes	no	yes	yes
FBgn0001091	CG12055	Gapdh1	Interactor	x	x	x	no	no	yes	no	yes	yes
FBgn0031020	CG12202	Nat1	Interactor	x	x	x	no	no	yes	no	yes	yes
FBgn0031030	CG14217	Tao-1	Interactor	x	x	x	no	no	yes	no	yes	yes
FBgn0037220	CG14641	CG14641	Interactor	x	x	x	no	no	yes	no	yes	yes
FBgn0261617	CG15319	nej	Interactor	x	x	x	no	no	yes	no	yes	yes
FBgn0005634	CG15792	zip	Interactor	x	x	x	no	no	no	yes	yes	yes
FBgn0000426	CG16792	SmF	Interactor	x	x	x	no	no	yes	no	yes	yes
FBgn0028686	CG16916	Rpt3	Interactor	x	x	x	yes	no	no	no	yes	yes
FBgn0032596	CG17331	CG17331	Interactor	x	x	x	no	no	yes	no	yes	yes
FBgn0064225	CG17489	RpL5	Interactor	x	x	x	no	no	yes	no	yes	yes
FBgn0035423	CG17737	CG17737	Interactor	x	x	x	no	no	yes	no	yes	yes
FBgn0028694	CG18174	Rpn11	Interactor	x	x	x	no	no	yes	no	yes	yes
FBgn0028693	CG4157	Rpn12	Interactor	x	x	x	yes	no	yes	no	yes	yes
FBgn0026170	CG4494	smt3	Interactor	x	x	x	no	no	yes	no	yes	yes
FBgn0031589	CG3714	CG3714	Interactor	x	x	x	no	no	yes	no	yes	yes
FBgn0005533	CG3922	RpS17	Interactor	x	x	x	no	no	yes	no	yes	yes
FBgn0015218	CG4035	eIF-4E	Interactor	x	x	x	yes	no	no	no	yes	yes
FBgn0028836	CG2038	CSN7	Interactor	x	x	x	yes	no	no	no	yes	yes
FBgn0033699	CG8857	RpS11	Interactor	x	x	x	yes	no	yes	no	yes	yes
FBgn0000996	CG8171	dup	Interactor	x	x	x	no	no	yes	no	yes	yes
FBgn0024733	CG17521	Qm	Interactor	x	x	x	yes	no	yes	no	yes	yes
FBgn0016792	CG8374	dmt	Interactor	x	x	x	no	no	yes	no	yes	yes
FBgn0037924	CG14712	CG14712	Interactor	x	x	x	no	no	yes	no	yes	yes
FBgn0013548	CG11295	l(2)dtl	Non	x	x	x	yes	no	no	no	yes	yes

## Sheet: High Confidence Regulators
				Bait Classification
FBgn	CG	Symbol	Bait/Interactor/Non-Interactor	Genome Screen	Kinome Screen	GO BP Cell Cycle	G1 phenotype	G2/M phenotype	subG1 phenotype	>G2/M phenotype	In Validation Screen	Validated Hit
FBgn0035294	CG1017	Mfap1	Bait	yes	no	no	no	no	yes	no	no	no
FBgn0041191	CG1081	Rheb	Bait	no	no	yes	yes	no	yes	no	yes	yes
FBgn0028968	CG1528	gammaCop	Bait	yes	no	no	no	no	no	yes	no	no
FBgn0030276	CG1938	Dlic	Bait	no	no	yes	no	no	yes	no	yes	yes
FBgn0015024	CG2028	CkIalpha	Bait	yes	yes	no	yes	no	no	no	no	no
FBgn0005648	CG2163	Pabp2	Bait	yes	no	no	no	no	yes	yes	yes	no
FBgn0017545	CG2168	RpS3A	Bait	yes	no	no	no	no	yes	no	yes	yes
FBgn0032863	CG2508	cdc23	Bait	no	no	yes	no	no	yes	no	yes	yes
FBgn0003885	CG2512	alphaTub84D	Bait	yes	no	no	no	no	yes	no	yes	no
FBgn0002607	CG2746	RpL19	Bait	yes	no	no	yes	no	no	no	yes	yes
FBgn0003941	CG2960	RpL40	Bait	yes	no	no	no	no	yes	no	yes	yes
FBgn0002791	CG3060	mr	Bait	no	no	yes	no	no	yes	no	yes	yes
FBgn0002787	CG3416	Mov34	Bait	no	no	yes	yes	no	no	no	yes	yes
FBgn0028685	CG3455	Rpt4	Bait	yes	no	no	no	no	yes	no	no	no
FBgn0034237	CG4878	eIF3-S9	Bait	yes	no	no	yes	no	yes	no	yes	yes
FBgn0005593	CG4897	RpL7	Bait	yes	no	no	yes	no	no	no	yes	yes
FBgn0250843	CG4904	Pros35	Bait	yes	no	no	yes	no	yes	no	yes	no
FBgn0038320	CG4931	Sra-1	Bait	yes	no	no	no	no	yes	no	yes	yes
FBgn0015282	CG5289	Pros26.4	Bait	yes	no	no	yes	no	yes	no	yes	yes
FBgn0004106	CG5363	cdc2	Bait	yes	yes	yes	no	no	yes	no	yes	yes
FBgn0003279	CG5502	RpL4	Bait	yes	no	no	yes	no	no	no	yes	yes
FBgn0004103	CG5650	Pp1-87B	Bait	yes	no	no	no	no	yes	no	yes	no
FBgn0086706	CG5651	pix	Bait	yes	no	no	yes	no	no	no	yes	yes
FBgn0004867	CG5920	sop	Bait	yes	no	no	yes	no	no	no	yes	yes
FBgn0000404	CG5940	CycA	Bait	yes	no	yes	no	no	yes	yes	yes	yes
FBgn0036534	CG6169	Dcp2	Bait	yes	no	no	no	no	yes	no	yes	no
FBgn0025455	CG6292	CycT	Bait	no	no	yes	no	no	yes	no	yes	yes
FBgn0024227	CG6620	ial	Bait	no	yes	no	no	no	yes	yes	yes	yes
FBgn0025781	CG6759	cdc16	Bait	no	no	yes	no	no	yes	no	yes	yes
FBgn0002622	CG6779	RpS3	Bait	yes	no	no	yes	no	yes	no	yes	yes
FBgn0036825	CG6846	RpL26	Bait	yes	no	no	yes	no	no	no	yes	yes
FBgn0036811	CG6884	MED11	Bait	yes	no	no	yes	no	yes	no	yes	no
FBgn0035136	CG6905	CG6905	Bait	no	no	yes	no	no	yes	no	yes	yes
FBgn0028837	CG6932	CSN6	Bait	yes	no	yes	yes	no	yes	no	yes	yes
FBgn0030086	CG7033	CG7033	Bait	yes	no	no	no	no	yes	no	yes	yes
FBgn0020618	CG7111	Rack1	Bait	yes	no	no	no	no	yes	no	no	no
FBgn0036213	CG7283	RpL10Ab	Bait	yes	no	no	yes	no	yes	no	yes	yes
FBgn0087035	CG7439	AGO2	Bait	yes	no	no	yes	no	no	no	yes	yes
FBgn0015805	CG7471	Rpd3	Bait	no	no	yes	no	no	yes	no	yes	yes
FBgn0037573	CG7483	eIF4AIII	Bait	yes	no	no	yes	no	no	no	yes	no
FBgn0000100	CG7490	RpLP0	Bait	yes	no	no	yes	no	no	no	yes	yes
FBgn0020496	CG7583	CtBP	Bait	yes	no	no	no	no	yes	no	no	no
FBgn0002579	CG7622	RpL36	Bait	yes	no	no	yes	no	no	no	yes	yes
FBgn0010356	CG7704	Taf5	Bait	yes	no	no	no	yes	no	no	yes	no
FBgn0028695	CG7762	Rpn1	Bait	no	no	yes	yes	no	no	no	yes	yes
FBgn0039713	CG7808	RpS8	Bait	yes	no	no	yes	no	no	no	yes	yes
FBgn0002626	CG7939	RpL32	Bait	yes	no	no	yes	no	yes	no	yes	yes
FBgn0025725	CG7961	alphaCop	Bait	yes	no	no	no	no	yes	no	yes	yes
FBgn0026372	CG7977	RpL23A	Bait	yes	no	no	yes	no	no	no	yes	yes
FBgn0261599	CG8495	RpS29	Bait	yes	no	no	yes	no	no	no	yes	yes
FBgn0012058	CG8610	Cdc27	Bait	no	no	yes	no	no	yes	no	yes	yes
FBgn0035753	CG8615	RpL18	Bait	yes	no	no	yes	no	no	no	yes	yes
FBgn0003862	CG8651	trx	Bait	yes	no	no	no	no	yes	no	no	no
FBgn0033260	CG8711	Cul-4	Bait	yes	no	yes	yes	no	yes	no	yes	yes
FBgn0027054	CG8725	CSN4	Bait	yes	no	no	yes	no	yes	no	yes	yes
FBgn0016978	CG8749	snRNP-U1-70K	Bait	yes	no	no	no	no	yes	no	yes	yes
FBgn0010411	CG8900	RpS18	Bait	yes	no	no	yes	no	no	no	yes	yes
FBgn0002914	CG9045	Myb	Bait	yes	no	yes	no	no	no	yes	yes	yes
FBgn0001942	CG9075	eIF-4a	Bait	yes	no	no	yes	no	yes	no	yes	yes
FBgn0004378	CG9191	Klp61F	Bait	no	no	yes	no	no	yes	no	yes	yes
FBgn0004391	CG9198	shtd	Bait	no	no	yes	no	no	yes	no	yes	yes
FBgn0032518	CG9282	RpL24	Bait	yes	no	no	yes	no	no	no	yes	no
FBgn0037686	CG9354	RpL34b	Bait	yes	no	no	yes	no	no	no	yes	no
FBgn0029094	CG9383	asf1	Bait	no	no	yes	no	no	yes	no	yes	yes
FBgn0013746	CG9556	alien	Bait	yes	no	yes	yes	no	yes	no	yes	yes
FBgn0010173	CG9633	RpA-70	Bait	yes	no	no	no	no	yes	no	yes	yes
FBgn0037270	CG9769	CG9769	Bait	yes	no	no	yes	no	no	no	yes	no
FBgn0037249	CG9805	eIF3-S10	Bait	yes	no	no	no	no	yes	no	yes	yes
FBgn0034646	CG9862	Rae1	Bait	no	no	yes	yes	no	no	no	yes	yes
FBgn0040227	CG10161	eIF-3p66	Bait	yes	no	no	yes	no	yes	no	yes	yes
FBgn0028691	CG10230	Rpn9	Bait	yes	no	no	yes	no	no	no	yes	yes
FBgn0028684	CG10370	Tbp-1	Bait	yes	no	no	no	no	yes	no	no	no
FBgn0261396	CG42641	Rpn3	Bait	yes	no	no	yes	no	yes	no	yes	yes
FBgn0002466	CG10522	sti	Bait	no	yes	no	no	no	yes	yes	yes	yes
FBgn0015618	CG10572	Cdk8	Bait	no	yes	yes	yes	no	no	no	yes	yes
FBgn0041147	CG10850	ida	Bait	no	no	yes	no	no	yes	no	yes	yes
FBgn0016697	CG10938	Prosalpha5	Bait	yes	no	no	no	no	yes	no	yes	no
FBgn0261592	CG10944	RpS6	Bait	yes	no	no	yes	no	no	no	yes	yes
FBgn0034537	CG11132	DMAP1	Bait	yes	no	no	no	no	yes	no	yes	no
FBgn0030241	CG11207	feo	Bait	yes	no	no	no	no	no	yes	yes	yes
FBgn0011284	CG11276	RpS4	Bait	yes	no	no	yes	no	yes	no	yes	yes
FBgn0003943	CG11624	Ubi-p63E	Bait	yes	no	no	no	no	yes	no	yes	yes
FBgn0026380	CG11981	Prosbeta3	Bait	yes	no	no	yes	no	yes	no	yes	yes
FBgn0032915	CG12050	CG12050	Bait	yes	no	no	no	no	yes	no	yes	no
FBgn0028982	CG12225	Spt6	Bait	yes	no	no	yes	no	no	no	yes	yes
FBgn0260635	CG12284	th	Bait	yes	no	no	no	no	yes	no	yes	yes
FBgn0003124	CG12306	polo	Bait	no	yes	yes	no	no	yes	no	yes	yes
FBgn0033555	CG12324	RpS15Ab	Bait	yes	no	no	yes	no	no	no	yes	yes
FBgn0032987	CG12775	RpL21	Bait	yes	no	no	yes	no	no	no	yes	yes
FBgn0020497	CG13387	emb	Bait	yes	no	no	no	no	yes	yes	yes	yes
FBgn0010265	CG13389	RpS13	Bait	yes	no	no	yes	no	no	no	no	no
FBgn0261593	CG14206	RpS10b	Bait	yes	no	no	yes	no	no	no	yes	yes
FBgn0003517	CG14792	sta	Bait	yes	no	no	yes	no	no	no	yes	yes
FBgn0027053	CG14884	CSN5	Bait	yes	no	no	yes	no	no	no	yes	yes
FBgn0261606	CG15442	RpL27A	Bait	yes	no	no	yes	no	no	no	yes	no
FBgn0001297	CG33956	kay	Bait	yes	no	no	yes	no	no	no	yes	no
FBgn0038834	CG15697	RpS30	Bait	yes	no	no	yes	no	no	no	yes	no
FBgn0025638	CG16982	Roc1a	Bait	yes	no	no	no	no	yes	no	yes	yes
FBgn0025637	CG16983	skpA	Bait	yes	no	yes	no	no	no	yes	yes	yes
FBgn0025803	CG17299	SNF4Agamma	Bait	yes	no	no	no	no	yes	no	yes	yes
FBgn0260987	CG17436	vtd	Bait	yes	no	no	no	no	yes	no	yes	yes
FBgn0040066	CG17437	wds	Bait	yes	no	no	no	no	yes	no	yes	no
FBgn0010355	CG17603	Taf1	Bait	no	yes	yes	no	no	yes	no	yes	no
FBgn0034598	CG4266	CG4266	Bait	yes	no	no	no	no	yes	no	no	no
FBgn0001086	CG4274	fzy	Bait	yes	no	yes	no	no	yes	no	yes	yes
FBgn0029840	CG4320	raptor	Bait	yes	no	no	yes	no	no	no	yes	yes
FBgn0052707	CG32707	APC4	Bait	no	no	yes	no	no	yes	no	yes	yes
FBgn0041781	CG4636	SCAR	Bait	no	no	yes	no	no	yes	no	yes	yes
FBgn0011272	CG4651	RpL13	Bait	yes	no	no	yes	no	no	no	yes	yes
FBgn0014006	CG4720	Pk92B	Bait	no	yes	no	yes	no	no	no	no	no
FBgn0015818	CG3780	Spx	Bait	yes	no	no	no	no	yes	no	yes	yes
FBgn0261573	CG42687	CoRest	Bait	yes	no	no	no	no	yes	no	yes	yes
FBgn0027057	CG3889	CSN1b	Bait	yes	no	no	yes	no	yes	no	yes	yes
FBgn0010382	CG3938	CycE	Bait	yes	no	yes	yes	no	no	no	yes	yes
FBgn0040078	CG4003	pont	Bait	yes	no	no	no	no	yes	no	yes	no
FBgn0002284	CG4097	Pros26	Bait	yes	no	no	yes	no	yes	no	yes	yes
FBgn0029785	CG4111	RpL35	Bait	yes	no	no	no	no	yes	no	yes	no
FBgn0261608	CG5827	RpL37A	Bait	yes	no	no	yes	no	no	no	no	no
FBgn0261822	CG31605	Bsg	Bait	yes	no	no	no	no	yes	no	no	no
FBgn0015756	CG6141	RpL9	Bait	yes	no	no	yes	no	no	no	no	no
FBgn0025724	CG6699	beta'Cop	Bait	yes	no	no	no	no	yes	no	no	no
FBgn0025286	CG1821	RpL31	Bait	yes	no	no	yes	no	no	no	yes	no
FBgn0010551	CG15081	l(2)03709	Bait	no	no	yes	no	no	yes	no	yes	yes
FBgn0034743	CG4046	RpS16	Bait	yes	no	no	yes	no	no	no	no	no
FBgn0035422	CG12740	RpL28	Bait	yes	no	no	yes	no	no	no	no	no
FBgn0010408	CG3395	RpS9	Bait	yes	no	no	yes	no	no	no	yes	yes
FBgn0027055	CG18332	CSN3	Bait	yes	no	no	yes	no	no	no	yes	yes
FBgn0037328	CG2099	RpL35A	Bait	yes	no	no	yes	no	no	no	no	no
FBgn0019936	CG15693	RpS20	Bait	yes	no	no	yes	no	no	no	yes	yes
FBgn0029897	CG3203	RpL17	Bait	yes	no	no	yes	no	yes	no	yes	no
FBgn0010198	CG2033	RpS15Aa	Bait	yes	no	no	yes	no	yes	no	no	no
FBgn0033081	CG3183	geminin	Bait	yes	no	yes	no	no	yes	no	yes	no
FBgn0033872	CG6329	CG6329	Bait	yes	no	no	yes	no	no	no	no	no
FBgn0011692	CG1258	pav	Interactor	x	x	x	no	no	no	yes	no	no
FBgn0028687	CG1341	Rpt1	Interactor	x	x	x	yes	no	yes	no	yes	yes
FBgn0039757	CG1883	RpS7	Interactor	x	x	x	yes	no	no	no	yes	yes
FBgn0003884	CG1913	alphaTub84B	Interactor	x	x	x	no	no	yes	yes	yes	yes
FBgn0261385	CG2092	scra	Interactor	x	x	x	no	no	no	yes	yes	yes
FBgn0031266	CG2807	CG2807	Interactor	x	x	x	no	no	yes	no	yes	yes
FBgn0014366	CG2925	noi	Interactor	x	x	x	no	no	yes	no	yes	yes
FBgn0014026	CG3314	RpL7A	Interactor	x	x	x	yes	no	no	no	no	no
FBgn0023174	CG3329	Prosbeta2	Interactor	x	x	x	no	no	yes	no	yes	no
FBgn0031493	CG3605	CG3605	Interactor	x	x	x	no	no	yes	no	yes	yes
FBgn0020910	CG4863	RpL3	Interactor	x	x	x	yes	no	no	no	yes	no
FBgn0003274	CG4918	RpLP2	Interactor	x	x	x	yes	no	no	no	yes	no
FBgn0034258	CG4954	eIF3-S8	Interactor	x	x	x	yes	no	yes	no	yes	yes
FBgn0020633	CG4978	Mcm7	Interactor	x	x	x	no	no	yes	no	yes	yes
FBgn0261619	CG5119	pAbp	Interactor	x	x	x	no	no	yes	no	yes	no
FBgn0015268	CG5330	Nap1	Interactor	x	x	x	yes	no	no	no	yes	yes
FBgn0010083	CG5352	SmB	Interactor	x	x	x	no	no	yes	no	yes	yes
FBgn0011703	CG5371	RnrL	Interactor	x	x	x	no	no	yes	no	yes	yes
FBgn0028688	CG5378	Rpn7	Interactor	x	x	x	yes	no	yes	no	yes	yes
FBgn0036548	CG5931	CG5931	Interactor	x	x	x	no	no	yes	no	yes	yes
FBgn0038927	CG6015	CG6015	Interactor	x	x	x	no	no	yes	no	yes	yes
FBgn0033859	CG6197	CG6197	Interactor	x	x	x	no	no	yes	no	yes	yes
FBgn0026418	CG6603	Hsc70Cb	Interactor	x	x	x	no	no	yes	no	yes	yes
FBgn0004363	CG6647	porin	Interactor	x	x	x	no	no	yes	no	yes	yes
FBgn0026611	CG6671	AGO1	Interactor	x	x	x	yes	no	no	no	yes	yes
FBgn0051158	CG31158	CG31158	Interactor	x	x	x	yes	no	yes	no	yes	yes
FBgn0002525	CG6944	Lam	Interactor	x	x	x	no	no	yes	no	yes	yes
FBgn0038277	CG7014	RpS5b	Interactor	x	x	x	yes	no	no	no	yes	yes
FBgn0024191	CG7238	sip1	Interactor	x	x	x	no	no	yes	no	yes	yes
FBgn0038269	CG7292	Rrp6	Interactor	x	x	x	no	no	yes	no	yes	yes
FBgn0261797	CG7507	Dhc64C	Interactor	x	x	x	no	no	yes	no	yes	yes
FBgn0026597	CG7926	Axn	Interactor	x	x	x	yes	no	no	no	yes	yes
FBgn0010762	CG32067	simj	Interactor	x	x	x	no	no	yes	no	yes	yes
FBgn0036059	CG8104	nudE	Interactor	x	x	x	no	no	yes	no	yes	no
FBgn0019644	CG8189	ATPsyn-b	Interactor	x	x	x	no	no	yes	no	yes	yes
FBgn0004856	CG8264	Bx42	Interactor	x	x	x	no	no	yes	no	yes	yes
FBgn0002609	CG8346	HLHm3	Interactor	x	x	x	no	no	yes	no	yes	yes
FBgn0035766	CG8598	eco	Interactor	x	x	x	no	no	yes	no	yes	yes
FBgn0029629	CG8636	CG8636	Interactor	x	x	x	yes	no	no	no	yes	yes
FBgn0033688	CG8877	Prp8	Interactor	x	x	x	no	no	yes	no	yes	yes
FBgn0002590	CG8922	RpS5a	Interactor	x	x	x	yes	no	no	no	yes	yes
FBgn0011704	CG8975	RnrS	Interactor	x	x	x	no	no	yes	no	yes	yes
FBgn0005655	CG9193	mus209	Interactor	x	x	x	no	no	yes	no	yes	yes
FBgn0003887	CG9277	betaTub56D	Interactor	x	x	x	no	no	yes	no	yes	yes
FBgn0261394	CG9327	Pros29	Interactor	x	x	x	yes	no	no	no	yes	yes
FBgn0003886	CG9476	alphaTub85E	Interactor	x	x	x	no	no	yes	no	yes	yes
FBgn0025582	CG9677	Int6	Interactor	x	x	x	yes	no	no	no	yes	yes
FBgn0028689	CG10149	Rpn6	Interactor	x	x	x	yes	no	yes	no	yes	yes
FBgn0011661	CG10701	Moe	Interactor	x	x	x	no	no	yes	no	yes	yes
FBgn0001091	CG12055	Gapdh1	Interactor	x	x	x	no	no	yes	no	yes	yes
FBgn0031020	CG12202	Nat1	Interactor	x	x	x	no	no	yes	no	yes	yes
FBgn0029134	CG12323	Prosbeta5	Interactor	x	x	x	yes	no	no	no	no	no
FBgn0031030	CG14217	Tao-1	Interactor	x	x	x	no	no	yes	no	yes	yes
FBgn0037220	CG14641	CG14641	Interactor	x	x	x	no	no	yes	no	yes	yes
FBgn0261617	CG15319	nej	Interactor	x	x	x	no	no	yes	no	yes	yes
FBgn0005634	CG15792	zip	Interactor	x	x	x	no	no	no	yes	yes	yes
FBgn0000426	CG16792	SmF	Interactor	x	x	x	no	no	yes	no	yes	yes
FBgn0028686	CG16916	Rpt3	Interactor	x	x	x	yes	no	no	no	yes	yes
FBgn0032596	CG17331	CG17331	Interactor	x	x	x	no	no	yes	no	yes	yes
FBgn0064225	CG17489	RpL5	Interactor	x	x	x	no	no	yes	no	yes	yes
FBgn0035423	CG17737	CG17737	Interactor	x	x	x	no	no	yes	no	yes	yes
FBgn0028694	CG18174	Rpn11	Interactor	x	x	x	no	no	yes	no	yes	yes
FBgn0028693	CG4157	Rpn12	Interactor	x	x	x	yes	no	yes	no	yes	yes
FBgn0026170	CG4494	smt3	Interactor	x	x	x	no	no	yes	no	yes	yes
FBgn0031589	CG3714	CG3714	Interactor	x	x	x	no	no	yes	no	yes	yes
FBgn0005533	CG3922	RpS17	Interactor	x	x	x	no	no	yes	no	yes	yes
FBgn0015218	CG4035	eIF-4E	Interactor	x	x	x	yes	no	no	no	yes	yes
FBgn0040228	CG10846	dyn-p25	Interactor	x	x	x	no	no	yes	no	no	no
FBgn0028836	CG2038	CSN7	Interactor	x	x	x	yes	no	no	no	yes	yes
FBgn0033699	CG8857	RpS11	Interactor	x	x	x	yes	no	no	no	yes	yes
FBgn0000996	CG8171	dup	Interactor	x	x	x	no	no	yes	no	yes	yes
FBgn0024733	CG17521	Qm	Interactor	x	x	x	yes	no	yes	no	yes	yes
FBgn0039857	CG11522	RpL6	Interactor	x	x	x	no	no	yes	no	yes	no
FBgn0033699	CG8857	RpS11	Interactor	x	x	x	no	no	yes	no	yes	yes
FBgn0016792	CG8374	dmt	Interactor	x	x	x	no	no	yes	no	yes	yes
FBgn0037924	CG14712	CG14712	Interactor	x	x	x	no	no	yes	no	yes	yes
FBgn0013548	CG11295	l(2)dtl	Non	x	x	x	yes	no	no	no	yes	yes
